# Supplementary material for: De novo full length transcriptome analysis and gene expression profiling to identify genes involved in phenylethanol glycosides biosynthesis in Cistanche tubulosa
Source: BMC Genomics. 2022 Oct 8;23:698. doi: 10.1186/s12864-022-08921-x (PMC9548140; doi:10.1186/s12864-022-08921-x)
Supplement: Supplementary file 4 — Additional file 4: Supplementary Table S2. Coding ability prediction results of the full-length transcripts. [file 12864_2022_8921_MOESM4_ESM.xls]

Supplementary Table S2. Coding ability prediction results of the full-length transcripts.
ID	CPC_judge	CPC_score(0)	txCdsPredict_judge	txCdsPredict_score(500)	CNCI_judge	CNCI_score(0)	pfam_judge	pfam_evalue	Final_judge
isoform_10379	coding	13.7643	coding	1839.5	coding	0.095	coding	1.20E-61	clear_coding
isoform_176884	coding	1.28885	coding	2015	coding	0.231	coding	4.60E-105	clear_coding
isoform_150497	NA	NA	coding	1777.5	coding	0.092	coding	3.10E-36	clear_coding
isoform_44209	coding	1.28657	coding	806.5	coding	0.091	coding	3.10E-22	clear_coding
isoform_236332	coding	1.83013	noncoding	371.5	coding	0.049	coding	2.60E-10	clear_coding
isoform_77372	noncoding	-1.14465	noncoding	338	noncoding	-0.0323584	noncoding	NA	clear_noncoding
isoform_215214	noncoding	-1.50587	noncoding	263	noncoding	-0.0004096	noncoding	NA	clear_noncoding
isoform_177814	noncoding	-1.0854	noncoding	254	noncoding	-0.045056	noncoding	NA	clear_noncoding
isoform_169991	coding	7.76999	coding	932.5	coding	0.096	coding	9.00E-74	clear_coding
isoform_91365	coding	0.969565	coding	744	coding	0.001	noncoding	NA	clear_coding
isoform_218564	noncoding	-1.0815	noncoding	320	noncoding	-0.045056	noncoding	NA	clear_noncoding
isoform_152197	NA	NA	noncoding	377	coding	0.205	noncoding	NA	unclear
isoform_85360	coding	1.38253	noncoding	361	coding	0.056	coding	1.40E-20	clear_coding
isoform_83641	noncoding	-1.00836	noncoding	233	noncoding	-0.0004096	noncoding	NA	clear_noncoding
isoform_193620	noncoding	-0.451615	noncoding	377	coding	0.107	noncoding	NA	clear_noncoding
isoform_155096	noncoding	-0.885262	noncoding	265	coding	0.08	noncoding	NA	clear_noncoding
isoform_187941	noncoding	-1.12234	noncoding	219	noncoding	-0.0888832	noncoding	NA	clear_noncoding
isoform_121827	coding	1.50022	noncoding	429	coding	0.09	coding	4.40E-41	clear_coding
isoform_53637	noncoding	-1.19995	noncoding	326	noncoding	-0.016384	noncoding	NA	clear_noncoding
isoform_158864	coding	1.30924	coding	508	coding	0.277	noncoding	NA	clear_coding
isoform_64004	noncoding	-0.804395	noncoding	310	coding	0.307	noncoding	NA	clear_noncoding
isoform_62788	noncoding	-1.194	noncoding	290	noncoding	-0.028672	noncoding	NA	clear_noncoding
isoform_115047	noncoding	-1.33762	noncoding	215	noncoding	-0.0139264	noncoding	NA	clear_noncoding
isoform_108526	coding	0.928698	coding	758	coding	0.128	coding	0.25	clear_coding
isoform_123011	noncoding	-1.28346	noncoding	455	noncoding	-0.0270336	noncoding	NA	clear_noncoding
isoform_199554	noncoding	-0.367065	noncoding	230	noncoding	-0.0004096	noncoding	NA	clear_noncoding
isoform_170233	noncoding	-0.938193	noncoding	280	coding	0.034	noncoding	NA	clear_noncoding
isoform_9982	coding	0.687539	coding	563	noncoding	-0.0372736	noncoding	NA	unclear
isoform_56654	noncoding	-1.01739	noncoding	283	noncoding	-0.106496	noncoding	NA	clear_noncoding
isoform_217537	noncoding	-1.24201	noncoding	300.5	noncoding	-0.032768	noncoding	NA	clear_noncoding
isoform_157224	noncoding	-0.52496	noncoding	200.5	noncoding	-0.0004096	noncoding	NA	clear_noncoding
isoform_229709	coding	0.201969	coding	605	noncoding	-0.016384	coding	2.10E-22	clear_coding
isoform_227766	coding	7.93768	coding	950	coding	0.062	coding	5.30E-24	clear_coding
isoform_154870	noncoding	-1.2505	noncoding	273	noncoding	-0.024576	noncoding	NA	clear_noncoding
isoform_176178	coding	2.40371	noncoding	382	coding	0.054	coding	1.90E-20	clear_coding
isoform_174905	noncoding	-1.25891	noncoding	320	noncoding	-0.036864	noncoding	NA	clear_noncoding
isoform_155681	noncoding	-0.409907	coding	999.5	noncoding	-0.02048	coding	2.10E-09	unclear
isoform_145875	NA	NA	coding	1662.5	coding	0.137	noncoding	NA	unclear
isoform_203317	noncoding	-1.26181	noncoding	299	noncoding	-0.004096	noncoding	NA	clear_noncoding
isoform_230353	noncoding	-0.635694	noncoding	259	noncoding	-0.016384	noncoding	NA	clear_noncoding
isoform_192608	coding	4.24701	coding	617	coding	0.171	coding	1.10E-47	clear_coding
isoform_190640	coding	2.48274	coding	908	coding	0.116	coding	1.60E-05	clear_coding
isoform_83725	noncoding	-0.747203	noncoding	438	coding	0.049	noncoding	NA	clear_noncoding
isoform_5023	coding	15.3255	coding	2029	coding	0.117	coding	3.30E-34	clear_coding
isoform_217254	coding	7.45357	noncoding	473	coding	0.114	coding	4.20E-98	clear_coding
isoform_43311	noncoding	-1.01651	noncoding	344	coding	0.203	noncoding	NA	clear_noncoding
isoform_65765	coding	0.885322	noncoding	311	noncoding	-0.1359872	noncoding	NA	clear_noncoding
isoform_169390	noncoding	-1.05449	noncoding	290	noncoding	-0.0004096	noncoding	NA	clear_noncoding
isoform_2442	coding	6.04719	coding	2313	coding	0.22	coding	2.30E-11	clear_coding
isoform_140319	NA	NA	noncoding	362	noncoding	-0.2138112	noncoding	NA	clear_noncoding
isoform_135175	NA	NA	noncoding	193	noncoding	-0.004096	noncoding	NA	clear_noncoding
isoform_225017	noncoding	-0.473379	coding	1233.5	coding	0.046	noncoding	NA	unclear
isoform_65458	noncoding	-1.36086	noncoding	194.5	noncoding	-0.0004096	noncoding	NA	clear_noncoding
isoform_45470	coding	5.06378	coding	797	coding	0.091	coding	1.50E-42	clear_coding
isoform_10543	coding	12.3389	coding	1868	coding	0.112	coding	3.60E-16	clear_coding
isoform_193343	noncoding	-1.21644	noncoding	275	noncoding	-0.0004096	noncoding	NA	clear_noncoding
isoform_11774	coding	12.8525	coding	1979	coding	0.084	coding	6.60E-09	clear_coding
isoform_123982	noncoding	-0.796816	noncoding	427.5	noncoding	-0.032768	noncoding	NA	clear_noncoding
isoform_110105	coding	0.106154	coding	539	coding	0.04	coding	9.10E-11	clear_coding
isoform_21002	coding	0.517368	coding	1284.5	coding	0.158	coding	1.40E-08	clear_coding
isoform_158577	noncoding	-1.35878	noncoding	302	noncoding	-0.0221184	noncoding	NA	clear_noncoding
isoform_170548	noncoding	-1.07177	coding	714	coding	0.107	noncoding	NA	unclear
isoform_102117	noncoding	-1.24664	noncoding	240.5	noncoding	-0.0004096	noncoding	NA	clear_noncoding
isoform_10268	coding	4.6412	coding	1620.5	coding	0.272	coding	3.90E-72	clear_coding
isoform_102643	noncoding	-1.04166	noncoding	234.5	noncoding	-0.0004096	noncoding	NA	clear_noncoding
isoform_150673	NA	NA	noncoding	248	noncoding	-0.0618496	noncoding	NA	clear_noncoding
isoform_79308	coding	3.45043	coding	884	noncoding	-0.024576	coding	1.80E-08	clear_coding
isoform_35060	noncoding	-1.07433	noncoding	344.5	noncoding	-0.0004096	noncoding	NA	clear_noncoding
isoform_52671	coding	1.94187	coding	509	noncoding	-0.0258048	coding	9.60E-08	clear_coding
isoform_127299	noncoding	-1.21261	noncoding	180	noncoding	-0.090112	noncoding	NA	clear_noncoding
isoform_17452	coding	5.63093	coding	959	coding	0.032	coding	5.50E-44	clear_coding
isoform_31070	coding	0.315997	noncoding	326	noncoding	-0.135168	noncoding	NA	clear_noncoding
isoform_29966	coding	5.8469	coding	1109	coding	0.037	coding	4.50E-12	clear_coding
isoform_210359	noncoding	-1.40048	noncoding	348.5	noncoding	-0.0004096	noncoding	NA	clear_noncoding
isoform_126812	noncoding	-0.994708	noncoding	242	noncoding	-0.0004096	noncoding	NA	clear_noncoding
isoform_84989	coding	2.31644	noncoding	314	coding	0.075	noncoding	NA	unclear
isoform_17792	coding	1.70072	coding	1289	coding	0.101	noncoding	NA	clear_coding
isoform_226874	noncoding	-1.48091	noncoding	245	noncoding	-0.192512	noncoding	NA	clear_noncoding
isoform_155961	coding	0.992327	noncoding	326	coding	0.122	noncoding	NA	unclear
isoform_161344	noncoding	-1.13057	noncoding	207.5	noncoding	-0.0016384	noncoding	NA	clear_noncoding
isoform_160192	noncoding	-0.987669	noncoding	209	coding	0.04	noncoding	NA	clear_noncoding
isoform_86619	noncoding	-0.238695	noncoding	215	noncoding	-0.0004096	noncoding	NA	clear_noncoding
isoform_6128	noncoding	-0.0406102	noncoding	312	noncoding	-0.02048	noncoding	NA	clear_noncoding
isoform_28723	coding	12.2199	coding	1190	coding	0.374	coding	2.20E-112	clear_coding
isoform_195583	noncoding	-0.862194	noncoding	236	noncoding	-0.1503232	noncoding	NA	clear_noncoding
isoform_989	coding	3.24687	coding	3356	coding	0.101	coding	1.90E-216	clear_coding
isoform_5457	noncoding	-0.230023	noncoding	338	noncoding	-0.004096	noncoding	NA	clear_noncoding
isoform_273	noncoding	-1.06053	noncoding	422	coding	0.038	noncoding	NA	clear_noncoding
isoform_41518	coding	5.43142	coding	701	coding	0.48	coding	5.00E-20	clear_coding
isoform_170771	noncoding	-0.84629	noncoding	278	noncoding	-0.012288	noncoding	NA	clear_noncoding
isoform_86622	coding	4.52923	coding	1808	noncoding	-0.002048	coding	3.20E-20	clear_coding
isoform_225510	noncoding	-1.18701	noncoding	341	noncoding	-0.0004096	noncoding	NA	clear_noncoding
isoform_49517	noncoding	-1.30505	noncoding	245	noncoding	-0.008192	noncoding	NA	clear_noncoding
isoform_114677	noncoding	-1.27419	noncoding	257	noncoding	-0.004096	noncoding	NA	clear_noncoding
isoform_15660	coding	1.06089	noncoding	422	noncoding	-0.0151552	noncoding	NA	clear_noncoding
isoform_178833	coding	7.38534	noncoding	446	coding	0.192	noncoding	NA	unclear
isoform_95983	noncoding	-1.09394	noncoding	236	noncoding	-0.0004096	noncoding	NA	clear_noncoding
isoform_204625	noncoding	-0.953102	noncoding	212	noncoding	-0.06144	noncoding	NA	clear_noncoding
isoform_126110	coding	1.21749	noncoding	419	coding	0.153	noncoding	NA	unclear
isoform_154277	NA	NA	noncoding	344	coding	0.16	noncoding	NA	unclear
isoform_45969	coding	1.16633	noncoding	359	coding	0.131	noncoding	NA	unclear
isoform_204462	coding	1.72705	coding	534	coding	0.11	coding	1.70E-27	clear_coding
isoform_103867	noncoding	-1.2136	noncoding	215	noncoding	-0.086016	noncoding	NA	clear_noncoding
isoform_49165	noncoding	-1.24295	noncoding	279	noncoding	-0.03072	noncoding	NA	clear_noncoding
isoform_146526	NA	NA	noncoding	348	coding	0.319	noncoding	NA	unclear
isoform_138809	NA	NA	noncoding	266	coding	0.136	noncoding	NA	unclear
isoform_15625	noncoding	-1.19679	noncoding	452	noncoding	-0.047104	noncoding	NA	clear_noncoding
isoform_150755	NA	NA	noncoding	388	noncoding	-0.016384	noncoding	NA	clear_noncoding
isoform_86494	coding	2.48084	coding	629	coding	0.101	coding	1.60E-11	clear_coding
isoform_133295	NA	NA	noncoding	412	coding	0.08	noncoding	NA	unclear
isoform_91663	coding	4.59235	coding	940	coding	0.182	noncoding	NA	clear_coding
isoform_119661	noncoding	-0.612448	noncoding	391.5	noncoding	-0.0004096	noncoding	NA	clear_noncoding
isoform_186213	noncoding	-0.507618	noncoding	319	coding	0.36	noncoding	NA	clear_noncoding
isoform_49879	coding	3.39337	noncoding	386	noncoding	-0.057344	noncoding	NA	clear_noncoding
isoform_160935	noncoding	-1.10429	noncoding	213.5	noncoding	-0.0004096	noncoding	NA	clear_noncoding
isoform_154060	NA	NA	noncoding	441	noncoding	-0.0131072	noncoding	NA	clear_noncoding
isoform_220880	noncoding	-1.28606	noncoding	290	noncoding	-0.022528	noncoding	NA	clear_noncoding
isoform_24776	coding	12.463	coding	1394	coding	0.113	coding	2.60E-17	clear_coding
isoform_182853	noncoding	-1.14057	noncoding	236	noncoding	-0.0356352	noncoding	NA	clear_noncoding
isoform_171175	noncoding	-1.25387	noncoding	278	noncoding	-0.002048	noncoding	NA	clear_noncoding
isoform_58794	coding	2.29749	noncoding	195.5	coding	0.279	noncoding	NA	unclear
isoform_33615	noncoding	-1.0663	noncoding	416	noncoding	-0.036864	noncoding	NA	clear_noncoding
isoform_119097	noncoding	-0.988898	noncoding	212	noncoding	-0.098304	noncoding	NA	clear_noncoding
isoform_53858	noncoding	-1.17685	noncoding	287	noncoding	-0.147456	noncoding	NA	clear_noncoding
isoform_154325	NA	NA	coding	690	coding	0.191	noncoding	NA	unclear
isoform_21073	noncoding	-1.41924	noncoding	285.5	noncoding	-0.155648	noncoding	NA	clear_noncoding
isoform_112929	noncoding	-1.09262	noncoding	356	coding	0.01	noncoding	NA	clear_noncoding
isoform_6299	coding	0.215477	noncoding	242	noncoding	-0.106496	noncoding	NA	clear_noncoding
isoform_235120	noncoding	-0.246054	noncoding	241	coding	0.115	noncoding	NA	clear_noncoding
isoform_163533	coding	0.959723	coding	515	coding	0.225	noncoding	NA	clear_coding
isoform_107475	coding	0.50943	noncoding	331	coding	0.156	noncoding	NA	unclear
isoform_226230	noncoding	-0.605957	coding	635	coding	0.063	noncoding	NA	unclear
isoform_163729	coding	0.357508	noncoding	263	coding	0.02	noncoding	NA	unclear
isoform_153296	NA	NA	noncoding	404	coding	0.086	noncoding	NA	unclear
isoform_80811	coding	2.30921	noncoding	215.5	noncoding	-0.053248	noncoding	NA	clear_noncoding
isoform_203933	coding	1.55424	coding	685	noncoding	-0.098304	coding	1.70E-38	clear_coding
isoform_101260	noncoding	-1.15353	noncoding	338	noncoding	-0.0794624	noncoding	NA	clear_noncoding
isoform_23555	coding	0.778116	coding	1331	coding	0.053	noncoding	NA	clear_coding
isoform_45393	noncoding	-1.31352	noncoding	245	noncoding	-0.0212992	noncoding	NA	clear_noncoding
isoform_148900	NA	NA	noncoding	337	noncoding	-0.0360448	noncoding	NA	clear_noncoding
isoform_182314	coding	1.67009	coding	842	coding	0.083	coding	7.70E-21	clear_coding
isoform_50625	coding	3.07929	coding	620	coding	0.13	coding	1.50E-31	clear_coding
isoform_121311	coding	2.31086	noncoding	461	coding	0.24	noncoding	NA	unclear
isoform_203018	coding	2.67434	coding	584.5	noncoding	-0.028672	coding	6.20E-24	clear_coding
isoform_120467	noncoding	-1.15772	noncoding	356	noncoding	-0.126976	noncoding	NA	clear_noncoding
isoform_45831	coding	4.91613	noncoding	453	coding	0.218	coding	1.60E-47	clear_coding
isoform_133168	NA	NA	noncoding	233	noncoding	-0.08192	noncoding	NA	clear_noncoding
isoform_76927	noncoding	-1.06996	noncoding	225	noncoding	-0.0004096	noncoding	NA	clear_noncoding
isoform_64733	noncoding	-1.06761	noncoding	252.5	noncoding	-0.0004096	noncoding	NA	clear_noncoding
isoform_206408	coding	2.7561	noncoding	310.5	noncoding	-0.0483328	noncoding	NA	clear_noncoding
isoform_48202	noncoding	-1.11844	noncoding	302.5	noncoding	-0.0249856	noncoding	NA	clear_noncoding
isoform_61826	coding	0.645277	noncoding	428	noncoding	-0.0004096	coding	6.50E-10	unclear
isoform_237532	noncoding	-0.89668	noncoding	242	noncoding	-0.0315392	noncoding	NA	clear_noncoding
isoform_45819	coding	0.228083	noncoding	379	noncoding	-0.02048	noncoding	NA	clear_noncoding
isoform_22503	coding	0.128909	noncoding	300	noncoding	-0.0016384	noncoding	NA	clear_noncoding
isoform_218680	noncoding	-0.901655	noncoding	311	noncoding	-0.028672	noncoding	NA	clear_noncoding
isoform_156980	noncoding	-0.290221	coding	557	noncoding	-0.045056	coding	3.20E-15	unclear
isoform_102364	noncoding	-1.09223	noncoding	296	noncoding	-0.065536	noncoding	NA	clear_noncoding
isoform_112082	noncoding	-0.335345	coding	500.5	coding	0.042	noncoding	NA	unclear
isoform_3290	coding	1.82691	coding	1984.5	coding	0.146	coding	4.30E-49	clear_coding
isoform_93333	coding	0.778343	noncoding	497	noncoding	-0.016384	noncoding	NA	clear_noncoding
isoform_166253	coding	3.13148	coding	661	coding	0.099	coding	1.60E-19	clear_coding
isoform_232689	noncoding	-1.15856	noncoding	236	noncoding	-0.147456	noncoding	NA	clear_noncoding
isoform_173151	coding	0.136336	coding	852	coding	0.106	noncoding	NA	clear_coding
isoform_232864	noncoding	-1.10473	noncoding	265.5	noncoding	-0.036864	noncoding	NA	clear_noncoding
isoform_222162	noncoding	-1.13147	noncoding	206	noncoding	-0.0458752	noncoding	NA	clear_noncoding
isoform_170589	coding	9.45588	coding	1472	coding	0.126	coding	7.20E-45	clear_coding
isoform_158315	noncoding	-1.21462	noncoding	257	coding	0.089	noncoding	NA	clear_noncoding
isoform_170730	noncoding	-1.30627	noncoding	282.5	noncoding	-0.0270336	noncoding	NA	clear_noncoding
isoform_60330	noncoding	-1.29173	noncoding	206	noncoding	-0.0004096	noncoding	NA	clear_noncoding
isoform_135446	NA	NA	noncoding	349	coding	0.096	coding	1.80E-15	unclear
isoform_198832	noncoding	-1.26325	noncoding	278	noncoding	-0.0004096	noncoding	NA	clear_noncoding
isoform_57131	noncoding	-1.26872	noncoding	371	noncoding	-0.02048	noncoding	NA	clear_noncoding
isoform_161906	noncoding	-1.08861	noncoding	212	noncoding	-0.0004096	noncoding	NA	clear_noncoding
isoform_146934	NA	NA	noncoding	387	noncoding	-0.0589824	noncoding	NA	clear_noncoding
isoform_182894	coding	0.239449	noncoding	224.5	noncoding	-0.0270336	noncoding	NA	clear_noncoding
isoform_165025	coding	3.5465	noncoding	482	coding	0.15	coding	2.30E-25	clear_coding
isoform_95478	noncoding	-1.0753	noncoding	236	noncoding	-0.090112	noncoding	NA	clear_noncoding
isoform_88896	coding	0.0157434	noncoding	269	noncoding	-0.0561152	noncoding	NA	clear_noncoding
isoform_45346	coding	2.64703	coding	719	coding	0.381	coding	8.50E-23	clear_coding
isoform_211031	noncoding	-1.06261	noncoding	264	noncoding	-0.094208	noncoding	NA	clear_noncoding
isoform_127251	noncoding	-0.982011	noncoding	276	noncoding	-0.0004096	noncoding	NA	clear_noncoding
isoform_186966	coding	1.36652	coding	773	noncoding	-0.0401408	noncoding	NA	unclear
isoform_189026	noncoding	-1.19282	noncoding	266	noncoding	-0.012288	noncoding	NA	clear_noncoding
isoform_84215	coding	0.866006	noncoding	421	noncoding	-0.0425984	noncoding	NA	clear_noncoding
isoform_230454	coding	0.87983	coding	1157	noncoding	-0.0442368	coding	9.10E-16	clear_coding
isoform_216886	noncoding	-1.2504	noncoding	224	noncoding	-0.110592	noncoding	NA	clear_noncoding
isoform_102569	noncoding	-0.800003	noncoding	308	coding	0.003	noncoding	NA	clear_noncoding
isoform_50977	coding	0.935758	noncoding	414	noncoding	-0.0036864	noncoding	NA	clear_noncoding
isoform_24032	coding	7.34332	coding	1352	coding	0.011	coding	1.40E-70	clear_coding
isoform_123890	coding	0.692657	noncoding	365	noncoding	-0.008192	noncoding	NA	clear_noncoding
isoform_45178	noncoding	-1.05396	noncoding	268.5	noncoding	-0.0729088	noncoding	NA	clear_noncoding
isoform_143154	NA	NA	noncoding	297	coding	0.097	noncoding	NA	unclear
isoform_185366	noncoding	-1.05585	noncoding	251	noncoding	-0.0004096	noncoding	NA	clear_noncoding
isoform_123040	noncoding	-1.41993	noncoding	233	noncoding	-0.0004096	noncoding	NA	clear_noncoding
isoform_132855	NA	NA	noncoding	480	coding	0.042	coding	4.10E-08	unclear
isoform_127738	noncoding	-0.960953	noncoding	291	coding	0.163	noncoding	NA	clear_noncoding
isoform_36185	coding	2.50365	noncoding	401.5	coding	0.104	coding	5.70E-23	clear_coding
isoform_119391	noncoding	-1.17012	noncoding	341	noncoding	-0.049152	noncoding	NA	clear_noncoding
isoform_93192	coding	0.354668	noncoding	321	noncoding	-0.139264	coding	3.50E-06	unclear
isoform_231978	noncoding	-1.14818	noncoding	302	noncoding	-0.073728	noncoding	NA	clear_noncoding
isoform_69693	noncoding	-1.1247	noncoding	287	noncoding	-0.0004096	noncoding	NA	clear_noncoding
isoform_124131	coding	6.32758	coding	858.5	coding	0.059	noncoding	NA	clear_coding
isoform_29279	coding	1.18387	noncoding	281	noncoding	-0.0507904	noncoding	NA	clear_noncoding
isoform_140663	NA	NA	noncoding	358	coding	0.079	noncoding	NA	unclear
isoform_54442	noncoding	-1.09172	noncoding	261	noncoding	-0.0004096	noncoding	NA	clear_noncoding
isoform_64991	coding	1.09559	noncoding	267	noncoding	-0.04096	noncoding	NA	clear_noncoding
isoform_47798	coding	3.51028	coding	698	coding	0.078	coding	5.30E-14	clear_coding
isoform_173576	noncoding	-1.24272	noncoding	264	noncoding	-0.0970752	noncoding	NA	clear_noncoding
isoform_73751	noncoding	-0.799352	noncoding	235.5	noncoding	-0.0004096	noncoding	NA	clear_noncoding
isoform_33155	coding	0.517959	noncoding	207.5	coding	0.129	noncoding	NA	unclear
isoform_20223	coding	2.48617	coding	796	coding	0.089	coding	1.20E-05	clear_coding
isoform_165676	noncoding	-0.824487	noncoding	317	noncoding	-0.024576	noncoding	NA	clear_noncoding
isoform_82959	noncoding	-1.48209	noncoding	251	noncoding	-0.0004096	noncoding	NA	clear_noncoding
isoform_57237	noncoding	-0.303891	coding	557	coding	0.166	coding	5.50E-19	clear_coding
isoform_19323	coding	0.255414	noncoding	269	noncoding	-0.012288	noncoding	NA	clear_noncoding
isoform_236740	coding	3.76498	coding	502	coding	0.053	noncoding	NA	clear_coding
isoform_102285	noncoding	-1.05149	noncoding	236	noncoding	-0.0004096	noncoding	NA	clear_noncoding
isoform_112349	noncoding	-0.941358	noncoding	176	noncoding	-0.0311296	noncoding	NA	clear_noncoding
isoform_47672	noncoding	-0.13138	coding	650	coding	0.18	noncoding	NA	unclear
isoform_158185	coding	0.214198	noncoding	242	noncoding	-0.0720896	noncoding	NA	clear_noncoding
isoform_138334	NA	NA	coding	1403	coding	0.157	coding	8.00E-12	clear_coding
isoform_178721	coding	5.52659	coding	2918	coding	0.111	coding	1.80E-12	clear_coding
isoform_149102	NA	NA	coding	510	coding	0.104	noncoding	NA	unclear
isoform_192022	coding	4.3539	coding	791	coding	0.138	coding	3.70E-10	clear_coding
isoform_13365	coding	0.803457	noncoding	434	coding	0.002	coding	4.80E-08	clear_coding
isoform_20195	coding	0.754787	coding	1610	coding	0.168	coding	9.60E-23	clear_coding
isoform_211662	coding	6.31791	coding	671.5	coding	0.126	noncoding	NA	clear_coding
isoform_185118	coding	6.37073	coding	798.5	coding	0.225	noncoding	NA	clear_coding
isoform_47318	noncoding	-0.807215	noncoding	239	noncoding	-0.0606208	noncoding	NA	clear_noncoding
isoform_51178	noncoding	-1.10598	noncoding	287	noncoding	-0.045056	noncoding	NA	clear_noncoding
isoform_6628	coding	0.727167	noncoding	256.5	noncoding	-0.004096	noncoding	NA	clear_noncoding
isoform_22944	coding	5.24249	coding	1082	coding	0.138	coding	2.80E-15	clear_coding
isoform_80309	coding	0.545729	coding	1220	coding	0.098	coding	1.30E-15	clear_coding
isoform_7784	noncoding	-0.983603	noncoding	332.5	noncoding	-0.126976	noncoding	NA	clear_noncoding
isoform_218135	coding	0.703665	coding	797	coding	0.025	noncoding	NA	clear_coding
isoform_110497	coding	0.166099	noncoding	410	coding	0.083	coding	1.20E-05	clear_coding
isoform_45413	noncoding	-1.0824	noncoding	230	noncoding	-0.04096	noncoding	NA	clear_noncoding
isoform_177484	noncoding	-1.2068	noncoding	329	noncoding	-0.0004096	noncoding	NA	clear_noncoding
isoform_57467	noncoding	-1.21826	noncoding	231.5	noncoding	-0.0086016	noncoding	NA	clear_noncoding
isoform_136671	NA	NA	coding	1476	coding	0.162	coding	1.80E-09	clear_coding
isoform_211570	coding	1.49842	coding	557	noncoding	-0.0221184	noncoding	NA	unclear
isoform_112502	noncoding	-1.13488	noncoding	299	noncoding	-0.028672	noncoding	NA	clear_noncoding
isoform_230556	coding	5.44631	coding	772	noncoding	-0.0004096	coding	1.70E-10	clear_coding
isoform_215353	coding	2.4251	noncoding	483	coding	0.154	noncoding	NA	unclear
isoform_122235	coding	1.81513	noncoding	386	noncoding	-0.028672	noncoding	NA	clear_noncoding
isoform_210732	noncoding	-1.19007	noncoding	235.5	noncoding	-0.114688	noncoding	NA	clear_noncoding
isoform_57040	noncoding	-1.21405	noncoding	270.5	noncoding	-0.0004096	noncoding	NA	clear_noncoding
isoform_155231	coding	0.722686	coding	660.5	coding	0.016	noncoding	NA	clear_coding
isoform_100415	noncoding	-1.06463	noncoding	273	noncoding	-0.036864	noncoding	NA	clear_noncoding
isoform_67016	coding	1.11662	noncoding	278	noncoding	-0.1409024	noncoding	NA	clear_noncoding
isoform_51116	noncoding	-0.124989	noncoding	374	noncoding	-0.0643072	coding	1.80E-06	clear_noncoding
isoform_48666	coding	4.07458	coding	646.5	coding	0.01	coding	1.10E-32	clear_coding
isoform_73845	noncoding	-1.35032	noncoding	236	noncoding	-0.0933888	noncoding	NA	clear_noncoding
isoform_172972	coding	0.120252	noncoding	304	noncoding	-0.0229376	noncoding	NA	clear_noncoding
isoform_84814	coding	3.38336	coding	560	coding	0.143	coding	2.20E-19	clear_coding
isoform_66596	noncoding	-1.06299	noncoding	216.5	noncoding	-0.0004096	noncoding	NA	clear_noncoding
isoform_62285	coding	0.647064	noncoding	342	noncoding	-0.024576	coding	9.70E-06	unclear
isoform_52895	noncoding	-0.83267	coding	521	coding	0.166	coding	8.60E-12	clear_coding
isoform_163822	noncoding	-1.30336	noncoding	266	noncoding	-0.0004096	noncoding	NA	clear_noncoding
isoform_75459	coding	3.06959	noncoding	392	coding	0.162	noncoding	NA	unclear
isoform_34451	coding	0.52522	noncoding	440	noncoding	-0.0086016	coding	2.40E-21	unclear
isoform_144903	NA	NA	noncoding	330	noncoding	-0.0602112	coding	3.70E-13	unclear
isoform_115040	coding	1.94182	coding	733	coding	0.049	noncoding	NA	clear_coding
isoform_169945	coding	2.56708	coding	513	noncoding	-0.057344	noncoding	NA	unclear
isoform_105090	coding	9.82475	coding	886	coding	0.108	coding	5.10E-90	clear_coding
isoform_149264	NA	NA	noncoding	284	noncoding	-0.1245184	noncoding	NA	clear_noncoding
isoform_81094	noncoding	-1.14084	noncoding	297	noncoding	-0.0724992	noncoding	NA	clear_noncoding
isoform_182662	coding	1.50792	noncoding	350	noncoding	-0.016384	noncoding	NA	clear_noncoding
isoform_128009	noncoding	-0.834525	noncoding	344	noncoding	-0.073728	noncoding	NA	clear_noncoding
isoform_100302	coding	6.13832	coding	775	coding	0.143	coding	2.20E-19	clear_coding
isoform_104436	noncoding	-1.33798	noncoding	222.5	noncoding	-0.0004096	noncoding	NA	clear_noncoding
isoform_208619	noncoding	-0.641862	coding	532	coding	0.167	noncoding	NA	unclear
isoform_157186	noncoding	-0.496673	noncoding	330.5	noncoding	-0.049152	noncoding	NA	clear_noncoding
isoform_93237	noncoding	-0.762144	noncoding	221	coding	0.036	noncoding	NA	clear_noncoding
isoform_35441	noncoding	-1.28885	noncoding	335	coding	0.041	noncoding	NA	clear_noncoding
isoform_103652	coding	1.19509	coding	668	coding	0.124	coding	1.00E-12	clear_coding
isoform_233375	noncoding	-1.33931	noncoding	302	noncoding	-0.167936	noncoding	NA	clear_noncoding
isoform_37453	noncoding	-0.804813	noncoding	450	noncoding	-0.008192	noncoding	NA	clear_noncoding
isoform_95243	coding	0.967662	noncoding	363.5	coding	0.097	noncoding	NA	unclear
isoform_1315	coding	5.43928	coding	2593	coding	0.081	noncoding	NA	clear_coding
isoform_173648	noncoding	-1.03461	noncoding	254	noncoding	-0.012288	noncoding	NA	clear_noncoding
isoform_167942	coding	6.08569	noncoding	460	coding	0.109	coding	8.40E-06	clear_coding
isoform_77197	coding	2.72331	noncoding	422	noncoding	-0.0151552	noncoding	NA	clear_noncoding
isoform_75641	coding	7.28658	coding	1131	coding	0.049	coding	5.10E-41	clear_coding
isoform_17935	noncoding	-0.968386	coding	1535	coding	0.188	coding	3.00E-158	clear_coding
isoform_26019	coding	2.17961	noncoding	463	noncoding	-0.0004096	noncoding	NA	clear_noncoding
isoform_86546	coding	5.51561	coding	854	coding	0.061	coding	8.90E-19	clear_coding
isoform_20032	coding	0.511761	coding	1277	coding	0.111	noncoding	NA	clear_coding
isoform_115904	noncoding	-0.684166	noncoding	258	noncoding	-0.036864	noncoding	NA	clear_noncoding
isoform_165869	noncoding	-1.11864	noncoding	307	coding	0.539	coding	3.20E-05	unclear
isoform_95790	noncoding	-1.43345	noncoding	189.5	noncoding	-0.0393216	noncoding	NA	clear_noncoding
isoform_27460	coding	2.1236	coding	595	coding	0.115	coding	9.40E-17	clear_coding
isoform_148808	NA	NA	noncoding	265	noncoding	-0.008192	noncoding	NA	clear_noncoding
isoform_143602	NA	NA	noncoding	223	coding	0.05	noncoding	NA	unclear
isoform_169781	noncoding	-1.20719	noncoding	277	noncoding	-0.0065536	noncoding	NA	clear_noncoding
isoform_144809	NA	NA	coding	1304	coding	0.031	coding	2.80E-113	clear_coding
isoform_106782	coding	0.665524	coding	581.5	coding	0.019	noncoding	NA	clear_coding
isoform_40919	noncoding	-0.178348	noncoding	380	noncoding	-0.02048	noncoding	NA	clear_noncoding
isoform_185950	noncoding	-1.04685	noncoding	285	noncoding	-0.045056	noncoding	NA	clear_noncoding
isoform_213448	coding	1.32998	noncoding	398	noncoding	-0.016384	noncoding	NA	clear_noncoding
isoform_137804	NA	NA	NA	NA	noncoding	-0.0004096	noncoding	NA	unclear
isoform_138372	NA	NA	noncoding	242	noncoding	-0.0004096	noncoding	NA	clear_noncoding
isoform_165988	coding	0.764816	coding	818.5	coding	0.071	coding	1.50E-09	clear_coding
isoform_234227	noncoding	-1.18829	noncoding	191.5	noncoding	-0.0004096	noncoding	NA	clear_noncoding
isoform_199721	coding	6.50057	coding	1665	noncoding	-0.024576	noncoding	NA	unclear
isoform_180253	noncoding	-0.896175	noncoding	401	noncoding	-0.008192	noncoding	NA	clear_noncoding
isoform_139180	NA	NA	noncoding	431	noncoding	-0.0024576	coding	4.30E-07	unclear
isoform_17820	coding	1.92537	noncoding	377	coding	0.184	coding	1.70E-43	clear_coding
isoform_99027	coding	0.378948	coding	983	coding	0.143	noncoding	NA	clear_coding
isoform_19708	coding	2.75902	coding	841.5	coding	0.033	coding	2.80E-12	clear_coding
isoform_19283	noncoding	-1.14857	noncoding	383	noncoding	-0.06144	noncoding	NA	clear_noncoding
isoform_105003	coding	0.415676	noncoding	245	coding	0.063	noncoding	NA	unclear
isoform_141366	NA	NA	noncoding	377	noncoding	-0.069632	noncoding	NA	clear_noncoding
isoform_158170	noncoding	-1.22121	noncoding	344	noncoding	-0.014336	noncoding	NA	clear_noncoding
isoform_232109	noncoding	-1.35417	noncoding	308	noncoding	-0.0004096	noncoding	NA	clear_noncoding
isoform_114713	noncoding	-0.107736	noncoding	206	noncoding	-0.0004096	noncoding	NA	clear_noncoding
isoform_57029	noncoding	-0.649776	noncoding	434	noncoding	-0.0004096	noncoding	NA	clear_noncoding
isoform_217000	noncoding	-1.06763	noncoding	173	noncoding	-0.0004096	noncoding	NA	clear_noncoding
isoform_186907	noncoding	-1.20458	noncoding	257	noncoding	-0.0004096	noncoding	NA	clear_noncoding
isoform_26849	coding	4.82273	coding	1024	coding	0.285	noncoding	NA	clear_coding
isoform_145676	NA	NA	noncoding	290	noncoding	-0.008192	noncoding	NA	clear_noncoding
isoform_6518	coding	5.53613	coding	753.5	coding	0.184	coding	3.50E-20	clear_coding
isoform_2274	noncoding	-0.690877	noncoding	320	noncoding	-0.008192	noncoding	NA	clear_noncoding
isoform_181534	noncoding	-1.08992	noncoding	274.5	noncoding	-0.0004096	noncoding	NA	clear_noncoding
isoform_190034	noncoding	-1.04791	noncoding	435	noncoding	-0.0126976	noncoding	NA	clear_noncoding
isoform_201346	noncoding	-0.816749	noncoding	260	noncoding	-0.057344	noncoding	NA	clear_noncoding
isoform_181859	coding	0.0279444	noncoding	296	noncoding	-0.049152	noncoding	NA	clear_noncoding
isoform_116763	noncoding	-1.02316	noncoding	314	noncoding	-0.016384	noncoding	NA	clear_noncoding
isoform_225537	noncoding	-1.01555	noncoding	308	noncoding	-0.04096	noncoding	NA	clear_noncoding
isoform_78904	coding	6.10995	coding	959	coding	0.094	coding	4.60E-52	clear_coding
isoform_226358	noncoding	-1.08998	noncoding	338	coding	0.099	noncoding	NA	clear_noncoding
isoform_81919	coding	0.300999	noncoding	442.5	noncoding	-0.08192	noncoding	NA	clear_noncoding
isoform_176853	noncoding	-1.07213	coding	781	coding	0.173	noncoding	NA	unclear
isoform_161470	noncoding	-1.10677	noncoding	302	noncoding	-0.0335872	noncoding	NA	clear_noncoding
isoform_4544	coding	2.70874	noncoding	435.5	coding	0.114	coding	2.60E-23	clear_coding
isoform_23067	coding	0.752323	coding	989	coding	0.107	coding	3.50E-14	clear_coding
isoform_199973	noncoding	-1.27647	noncoding	311	noncoding	-0.0393216	noncoding	NA	clear_noncoding
isoform_116989	coding	2.39682	coding	2777	coding	0.123	coding	3.30E-77	clear_coding
isoform_89690	noncoding	-1.08925	noncoding	300.5	noncoding	-0.0004096	noncoding	NA	clear_noncoding
isoform_57605	noncoding	-1.24006	noncoding	272	noncoding	-0.0004096	noncoding	NA	clear_noncoding
isoform_235746	noncoding	-0.800604	noncoding	340	noncoding	-0.0004096	noncoding	NA	clear_noncoding
isoform_215060	noncoding	-1.15058	noncoding	272	noncoding	-0.0684032	noncoding	NA	clear_noncoding
isoform_96959	noncoding	-0.924749	noncoding	341	coding	0.181	noncoding	NA	clear_noncoding
isoform_194884	coding	2.45335	coding	636.5	coding	0.109	coding	1.80E-23	clear_coding
isoform_73127	coding	0.631322	noncoding	360	noncoding	-0.028672	noncoding	NA	clear_noncoding
isoform_17596	coding	1.22403	coding	1691	coding	0.281	coding	7.20E-09	clear_coding
isoform_70729	noncoding	-0.0355823	noncoding	315.5	noncoding	-0.065536	noncoding	NA	clear_noncoding
isoform_190555	coding	3.06195	coding	776	coding	0.125	noncoding	NA	clear_coding
isoform_34441	noncoding	-1.20323	noncoding	422	coding	0.218	noncoding	NA	clear_noncoding
isoform_51555	coding	0.141075	noncoding	452	noncoding	-0.0217088	noncoding	NA	clear_noncoding
isoform_52733	coding	2.46839	coding	512	coding	0.307	coding	1.40E-08	clear_coding
isoform_33983	noncoding	-0.817283	noncoding	304	coding	0.268	noncoding	NA	clear_noncoding
isoform_216363	coding	0.657355	coding	534.5	noncoding	-0.028672	noncoding	NA	unclear
isoform_28241	coding	0.717788	coding	674	coding	0.001	noncoding	NA	clear_coding
isoform_214855	coding	4.64139	noncoding	378	coding	0.17	noncoding	NA	unclear
isoform_136910	NA	NA	noncoding	441.5	noncoding	-0.049152	noncoding	NA	clear_noncoding
isoform_57189	coding	1.28446	coding	515	noncoding	-0.0004096	coding	1.20E-11	clear_coding
isoform_44461	noncoding	-0.842346	noncoding	351	noncoding	-0.0483328	noncoding	NA	clear_noncoding
isoform_64227	coding	0.495513	noncoding	392	noncoding	-0.0004096	noncoding	NA	clear_noncoding
isoform_99213	coding	0.408166	noncoding	344	noncoding	-0.073728	noncoding	NA	clear_noncoding
isoform_139462	NA	NA	noncoding	242	noncoding	-0.012288	noncoding	NA	clear_noncoding
isoform_181217	noncoding	-1.29708	noncoding	299	coding	0.041	noncoding	NA	clear_noncoding
isoform_152596	NA	NA	noncoding	381.5	noncoding	-0.016384	noncoding	NA	clear_noncoding
isoform_14533	coding	8.25084	coding	1361	coding	0.088	coding	5.00E-19	clear_coding
isoform_119891	coding	13.8865	coding	1961	coding	0.11	coding	3.50E-27	clear_coding
isoform_84209	noncoding	-1.01925	noncoding	413	noncoding	-0.0536576	noncoding	NA	clear_noncoding
isoform_74965	coding	4.3411	coding	650	coding	0.156	coding	7.70E-37	clear_coding
isoform_67076	noncoding	-1.13315	noncoding	224	noncoding	-0.016384	noncoding	NA	clear_noncoding
isoform_232822	coding	11.3959	coding	1607	coding	0.108	coding	5.30E-87	clear_coding
isoform_29806	noncoding	-1.17003	coding	557	coding	0.057	noncoding	NA	unclear
isoform_117147	noncoding	-1.20395	noncoding	275	noncoding	-0.0004096	noncoding	NA	clear_noncoding
isoform_153943	NA	NA	coding	1559	coding	0.062	coding	3.50E-08	clear_coding
isoform_139711	NA	NA	noncoding	344	noncoding	-0.016384	noncoding	NA	clear_noncoding
isoform_143734	NA	NA	noncoding	245	noncoding	-0.016384	noncoding	NA	clear_noncoding
isoform_148581	NA	NA	noncoding	313	noncoding	-0.0004096	noncoding	NA	clear_noncoding
isoform_132073	NA	NA	noncoding	392	noncoding	-0.0401408	noncoding	NA	clear_noncoding
isoform_125983	coding	0.0424343	coding	1610	coding	0.083	coding	1.60E-101	clear_coding
isoform_163191	noncoding	-1.41103	noncoding	272	noncoding	-0.0004096	noncoding	NA	clear_noncoding
isoform_118200	noncoding	-1.00684	noncoding	308	noncoding	-0.0065536	noncoding	NA	clear_noncoding
isoform_82977	noncoding	-1.04284	noncoding	425	noncoding	-0.104448	noncoding	NA	clear_noncoding
isoform_144697	NA	NA	noncoding	315	noncoding	-0.0249856	coding	2.10E-15	unclear
isoform_90244	coding	0.897894	coding	747	coding	0.084	coding	6.90E-17	clear_coding
isoform_136123	NA	NA	noncoding	288	coding	0.059	noncoding	NA	unclear
isoform_95123	noncoding	-1.42642	noncoding	227	noncoding	-0.0004096	noncoding	NA	clear_noncoding
isoform_1966	noncoding	-0.519716	coding	1282	coding	0.108	coding	2.40E-37	clear_coding
isoform_236662	coding	1.4542	noncoding	494	coding	0.149	noncoding	NA	unclear
isoform_176395	noncoding	-0.868506	noncoding	248	noncoding	-0.0053248	noncoding	NA	clear_noncoding
isoform_122472	noncoding	-1.06768	noncoding	369.5	coding	0.046	noncoding	NA	clear_noncoding
isoform_48823	noncoding	-1.11273	noncoding	266	noncoding	-0.0503808	noncoding	NA	clear_noncoding
isoform_118561	noncoding	-1.34117	noncoding	229	noncoding	-0.0004096	noncoding	NA	clear_noncoding
isoform_12232	noncoding	-1.26845	noncoding	233	noncoding	-0.0135168	noncoding	NA	clear_noncoding
isoform_204715	coding	2.60879	coding	737	coding	0.077	coding	8.00E-11	clear_coding
isoform_167415	noncoding	-1.24909	noncoding	422	noncoding	-0.1400832	noncoding	NA	clear_noncoding
isoform_119206	noncoding	-1.21549	noncoding	254	noncoding	-0.0331776	noncoding	NA	clear_noncoding
isoform_23070	coding	8.09142	coding	1031	coding	0.058	coding	3.20E-88	clear_coding
isoform_181360	noncoding	-1.14979	noncoding	436	noncoding	-0.0024576	noncoding	NA	clear_noncoding
isoform_154916	coding	1.75619	noncoding	458	coding	0.049	noncoding	NA	unclear
isoform_96023	noncoding	-1.203	noncoding	302	noncoding	-0.0004096	noncoding	NA	clear_noncoding
isoform_55814	coding	4.20349	coding	632	coding	0.098	coding	9.10E-33	clear_coding
isoform_8545	coding	0.185961	coding	2093	coding	0.179	coding	2.50E-36	clear_coding
isoform_125510	noncoding	-1.12336	noncoding	106	noncoding	-0.0004096	noncoding	NA	clear_noncoding
isoform_137780	NA	NA	noncoding	329	noncoding	-0.0004096	noncoding	NA	clear_noncoding
isoform_209507	noncoding	-0.970929	noncoding	305	coding	0.129	noncoding	NA	clear_noncoding
isoform_63904	noncoding	-1.2713	noncoding	425	noncoding	-0.0004096	noncoding	NA	clear_noncoding
isoform_233611	coding	0.105617	coding	1354	coding	0.144	coding	1.00E-06	clear_coding
isoform_233998	noncoding	-1.23088	noncoding	251	noncoding	-0.0004096	noncoding	NA	clear_noncoding
isoform_22357	coding	5.92849	noncoding	395	coding	0.132	noncoding	NA	unclear
isoform_148715	NA	NA	noncoding	389	noncoding	-0.0425984	noncoding	NA	clear_noncoding
isoform_137701	NA	NA	coding	1422.5	coding	0.146	noncoding	NA	unclear
isoform_111336	noncoding	-1.36451	noncoding	212	noncoding	-0.032768	noncoding	NA	clear_noncoding
isoform_68851	noncoding	-0.162548	noncoding	187	noncoding	-0.03072	noncoding	NA	clear_noncoding
isoform_65649	noncoding	-1.14532	noncoding	227	noncoding	-0.08192	noncoding	NA	clear_noncoding
isoform_180695	coding	1.12426	coding	959	coding	0.313	coding	7.60E-58	clear_coding
isoform_220999	noncoding	-1.20358	noncoding	246.5	noncoding	-0.0004096	noncoding	NA	clear_noncoding
isoform_114116	noncoding	-1.03313	noncoding	192.5	noncoding	-0.0888832	noncoding	NA	clear_noncoding
isoform_77119	coding	5.9216	noncoding	203	coding	0.036	noncoding	NA	unclear
isoform_219727	noncoding	-0.456231	noncoding	242	noncoding	-0.0413696	noncoding	NA	clear_noncoding
isoform_230382	noncoding	-1.28028	noncoding	269.5	noncoding	-0.0004096	noncoding	NA	clear_noncoding
isoform_22339	coding	0.951924	coding	527	coding	0.112	coding	6.90E-09	clear_coding
isoform_215455	noncoding	-1.22716	noncoding	257	noncoding	-0.376832	noncoding	NA	clear_noncoding
isoform_11101	coding	13.1187	coding	1586	coding	0.016	coding	1.00E-186	clear_coding
isoform_7267	coding	2.17975	coding	2060	coding	0.091	coding	9.60E-26	clear_coding
isoform_46962	coding	2.59693	coding	572	coding	0.279	coding	3.20E-25	clear_coding
isoform_208897	coding	1.54813	noncoding	416	noncoding	-0.036864	coding	2.10E-07	unclear
isoform_194084	noncoding	-1.06821	noncoding	230	noncoding	-0.0569344	noncoding	NA	clear_noncoding
isoform_194562	coding	2.77115	coding	644	coding	0.135	coding	1.30E-29	clear_coding
isoform_70715	coding	1.53124	noncoding	331	noncoding	-0.0978944	coding	2.00E-26	unclear
isoform_54755	coding	4.47763	noncoding	354.5	coding	0.304	coding	1.10E-24	clear_coding
isoform_135587	NA	NA	noncoding	407	noncoding	-0.028672	noncoding	NA	clear_noncoding
isoform_103332	noncoding	-1.32447	noncoding	407	noncoding	-0.0212992	noncoding	NA	clear_noncoding
isoform_182413	noncoding	-0.802408	coding	734	coding	0.172	coding	7.60E-48	clear_coding
isoform_82719	coding	3.07362	coding	551	coding	0.217	coding	1.50E-31	clear_coding
isoform_149503	NA	NA	coding	1319	coding	0.202	coding	7.90E-92	clear_coding
isoform_176418	coding	4.12229	coding	800	coding	0.287	coding	1.90E-23	clear_coding
isoform_83331	coding	2.83891	coding	824	noncoding	-0.08192	noncoding	NA	unclear
isoform_35571	coding	10.5136	coding	1116.5	coding	0.036	coding	1.20E-40	clear_coding
isoform_108723	coding	4.99244	noncoding	233	coding	0.204	noncoding	NA	unclear
isoform_52784	noncoding	-0.321077	noncoding	463	coding	0.181	noncoding	NA	clear_noncoding
isoform_49637	noncoding	-1.022	noncoding	253	coding	0.13	noncoding	NA	clear_noncoding
isoform_166339	coding	0.16357	noncoding	358.5	noncoding	-0.0004096	coding	6.00E-06	unclear
isoform_196821	coding	1.6926	noncoding	323	coding	0.341	noncoding	NA	unclear
isoform_13158	coding	11.9547	coding	1751	coding	0.14	coding	1.90E-10	clear_coding
isoform_124160	coding	0.247507	coding	567.5	coding	0.015	noncoding	NA	clear_coding
isoform_50909	noncoding	-1.23179	noncoding	241	noncoding	-0.0004096	noncoding	NA	clear_noncoding
isoform_65559	noncoding	-1.3466	noncoding	236	noncoding	-0.036864	noncoding	NA	clear_noncoding
isoform_132048	NA	NA	coding	660.5	coding	0.001	noncoding	NA	unclear
isoform_157412	coding	2.80585	noncoding	416	noncoding	-0.0360448	noncoding	NA	clear_noncoding
isoform_37801	noncoding	-1.19086	noncoding	364	noncoding	-0.0958464	noncoding	NA	clear_noncoding
isoform_182634	noncoding	-1.05569	noncoding	312.5	noncoding	-0.1024	noncoding	NA	clear_noncoding
isoform_234826	coding	0.732138	noncoding	398	coding	0.064	noncoding	NA	unclear
isoform_66778	noncoding	-0.991326	noncoding	148.5	noncoding	-0.0004096	noncoding	NA	clear_noncoding
isoform_203953	noncoding	-1.36764	noncoding	183.5	noncoding	-0.131072	noncoding	NA	clear_noncoding
isoform_105875	noncoding	-1.19725	noncoding	377	noncoding	-0.02048	noncoding	NA	clear_noncoding
isoform_94516	noncoding	-1.03429	noncoding	356	noncoding	-0.0212992	noncoding	NA	clear_noncoding
isoform_60079	noncoding	-1.23149	noncoding	272	noncoding	-0.077824	noncoding	NA	clear_noncoding
isoform_113137	noncoding	-0.936815	noncoding	302.5	noncoding	-0.106496	noncoding	NA	clear_noncoding
isoform_13849	coding	0.765816	coding	516.5	noncoding	-0.0577536	coding	2.60E-13	clear_coding
isoform_12737	coding	0.995395	coding	913	coding	0.12	coding	1.80E-19	clear_coding
isoform_175867	coding	6.51945	coding	1989.5	coding	0.047	coding	1.50E-07	clear_coding
isoform_116183	noncoding	-1.12675	noncoding	254	noncoding	-0.032768	noncoding	NA	clear_noncoding
isoform_52196	noncoding	-1.2745	noncoding	242	noncoding	-0.0569344	noncoding	NA	clear_noncoding
isoform_43165	coding	2.26065	coding	567.5	noncoding	-0.0356352	coding	7.00E-20	clear_coding
isoform_157270	noncoding	-0.455185	noncoding	205.5	noncoding	-0.0004096	noncoding	NA	clear_noncoding
isoform_123513	noncoding	-1.11452	noncoding	251	noncoding	-0.0729088	noncoding	NA	clear_noncoding
isoform_83587	coding	4.7341	coding	770	coding	0.146	coding	2.10E-38	clear_coding
isoform_49915	coding	2.83277	coding	548	coding	0.147	coding	4.50E-13	clear_coding
isoform_45065	coding	4.99691	coding	777.5	coding	0.244	coding	1.10E-13	clear_coding
isoform_181097	coding	5.01976	coding	1178	noncoding	-0.008192	noncoding	NA	unclear
isoform_47914	coding	2.2683	coding	542	noncoding	-0.04096	coding	5.80E-19	clear_coding
isoform_203476	noncoding	-1.00052	noncoding	357.5	coding	0.073	noncoding	NA	clear_noncoding
isoform_192089	noncoding	-0.925416	noncoding	468.5	noncoding	-0.012288	noncoding	NA	clear_noncoding
isoform_233306	coding	0.362218	coding	2129	coding	0.248	coding	0.0005	clear_coding
isoform_100824	coding	0.679986	noncoding	233.5	noncoding	-0.0004096	noncoding	NA	clear_noncoding
isoform_87237	coding	2.89808	noncoding	316	noncoding	-0.0114688	coding	2.50E-25	unclear
isoform_233736	coding	1.78447	noncoding	260	noncoding	-0.0135168	noncoding	NA	clear_noncoding
isoform_115673	coding	1.48682	coding	1527.5	coding	0.048	coding	1.30E-11	clear_coding
isoform_187675	noncoding	-1.31133	noncoding	227	noncoding	-0.0004096	noncoding	NA	clear_noncoding
isoform_174575	noncoding	-1.20997	noncoding	279.5	noncoding	-0.094208	noncoding	NA	clear_noncoding
isoform_32909	coding	8.3592	coding	1049	coding	0.278	coding	3.10E-82	clear_coding
isoform_6360	coding	12.1875	coding	2303	coding	0.083	coding	2.80E-15	clear_coding
isoform_132744	NA	NA	noncoding	472	coding	0.26	coding	1.60E-35	unclear
isoform_33738	coding	2.68055	coding	1061	coding	0.039	noncoding	NA	clear_coding
isoform_221466	noncoding	-1.05754	noncoding	233	noncoding	-0.0004096	noncoding	NA	clear_noncoding
isoform_125875	coding	1.92664	coding	863.5	noncoding	-0.069632	coding	2.30E-18	clear_coding
isoform_94625	coding	3.82048	noncoding	455	coding	0.019	noncoding	NA	unclear
isoform_153431	NA	NA	noncoding	269	noncoding	-0.0004096	noncoding	NA	clear_noncoding
isoform_113163	noncoding	-1.10031	noncoding	233	noncoding	-0.0004096	noncoding	NA	clear_noncoding
isoform_67337	noncoding	-1.21078	noncoding	263	noncoding	-0.0004096	noncoding	NA	clear_noncoding
isoform_50419	coding	2.12041	coding	719	coding	0.125	coding	1.00E-13	clear_coding
isoform_102681	noncoding	-1.14685	noncoding	215	coding	0.079	noncoding	NA	clear_noncoding
isoform_233225	noncoding	-1.35884	noncoding	273	noncoding	-0.0004096	noncoding	NA	clear_noncoding
isoform_88779	noncoding	-1.16047	noncoding	174.5	noncoding	-0.0004096	noncoding	NA	clear_noncoding
isoform_108780	noncoding	-0.936862	noncoding	365	noncoding	-0.0004096	noncoding	NA	clear_noncoding
isoform_161021	noncoding	-1.18433	noncoding	500	noncoding	-0.053248	noncoding	NA	clear_noncoding
isoform_230076	noncoding	-0.784446	noncoding	477	coding	0.196	coding	1.20E-08	unclear
isoform_183633	noncoding	-1.29431	noncoding	302	noncoding	-0.036864	noncoding	NA	clear_noncoding
isoform_236055	coding	1.57299	noncoding	326	coding	0.089	noncoding	NA	unclear
isoform_17358	coding	5.86967	coding	828	noncoding	-0.01024	coding	3.80E-18	clear_coding
isoform_171380	noncoding	-1.09299	noncoding	318	noncoding	-0.0004096	noncoding	NA	clear_noncoding
isoform_141651	NA	NA	coding	1214	coding	0.058	noncoding	NA	unclear
isoform_134510	NA	NA	coding	719	coding	0.159	noncoding	NA	unclear
isoform_112535	coding	0.368177	noncoding	245	noncoding	-0.120832	noncoding	NA	clear_noncoding
isoform_117379	coding	7.94261	coding	711.5	coding	0.047	coding	2.30E-23	clear_coding
isoform_126549	coding	13.1634	coding	1766	coding	0.211	coding	1.80E-13	clear_coding
isoform_71216	coding	1.4834	noncoding	296	coding	0.025	noncoding	NA	unclear
isoform_149701	NA	NA	noncoding	329	noncoding	-0.16384	noncoding	NA	clear_noncoding
isoform_157515	coding	10.5024	coding	2753.5	coding	0.128	coding	5.80E-69	clear_coding
isoform_114899	noncoding	-0.932165	noncoding	284	noncoding	-0.0004096	noncoding	NA	clear_noncoding
isoform_10196	coding	2.71331	coding	615.5	coding	0.131	noncoding	NA	clear_coding
isoform_174251	coding	13.4733	coding	1204	coding	0.214	coding	2.20E-37	clear_coding
isoform_2959	coding	5.89715	coding	2582	coding	0.103	coding	1.70E-109	clear_coding
isoform_120690	coding	1.72973	noncoding	398	noncoding	-0.0004096	noncoding	NA	clear_noncoding
isoform_70709	noncoding	-0.734397	noncoding	458	noncoding	-0.0004096	noncoding	NA	clear_noncoding
isoform_68174	noncoding	-1.04414	noncoding	282	noncoding	-0.0004096	noncoding	NA	clear_noncoding
isoform_49659	noncoding	-1.25707	noncoding	250.5	noncoding	-0.094208	noncoding	NA	clear_noncoding
isoform_228000	noncoding	-0.0612214	noncoding	338	coding	0.099	noncoding	NA	clear_noncoding
isoform_63025	noncoding	-1.1504	noncoding	296	coding	0.543	noncoding	NA	clear_noncoding
isoform_195171	coding	0.733287	noncoding	249.5	noncoding	-0.032768	noncoding	NA	clear_noncoding
isoform_25769	coding	0.241544	coding	1274	coding	0.063	coding	9.30E-08	clear_coding
isoform_51839	coding	1.97014	noncoding	416.5	coding	0.132	noncoding	NA	unclear
isoform_130322	coding	4.20002	coding	2959.5	coding	0.157	coding	2.10E-19	clear_coding
isoform_185437	noncoding	-1.04048	noncoding	230	noncoding	-0.0004096	noncoding	NA	clear_noncoding
isoform_220737	coding	0.416391	noncoding	305.5	noncoding	-0.0004096	noncoding	NA	clear_noncoding
isoform_61574	noncoding	-1.13015	noncoding	274	noncoding	-0.057344	noncoding	NA	clear_noncoding
isoform_173456	noncoding	-1.08748	noncoding	197	noncoding	-0.032768	noncoding	NA	clear_noncoding
isoform_47829	noncoding	-1.1483	noncoding	319	noncoding	-0.0004096	noncoding	NA	clear_noncoding
isoform_174505	noncoding	-0.902445	noncoding	376	noncoding	-0.0004096	coding	1.00E-05	clear_noncoding
isoform_65855	noncoding	-1.47019	noncoding	228.5	noncoding	-0.155648	noncoding	NA	clear_noncoding
isoform_129630	noncoding	-0.255866	noncoding	323.5	noncoding	-0.1363968	noncoding	NA	clear_noncoding
isoform_76680	coding	2.18261	coding	517	coding	0.111	coding	2.50E-25	clear_coding
isoform_147470	NA	NA	noncoding	302	noncoding	-0.0524288	noncoding	NA	clear_noncoding
isoform_123151	noncoding	-1.264	noncoding	212	noncoding	-0.0004096	noncoding	NA	clear_noncoding
isoform_197779	noncoding	-0.0438042	coding	1361	coding	0.17	coding	9.70E-07	clear_coding
isoform_120980	noncoding	-1.18725	noncoding	314	noncoding	-0.012288	noncoding	NA	clear_noncoding
isoform_59381	noncoding	-1.26174	noncoding	368	noncoding	-0.032768	noncoding	NA	clear_noncoding
isoform_88356	noncoding	-1.01008	noncoding	366.5	noncoding	-0.024576	noncoding	NA	clear_noncoding
isoform_32242	coding	2.38465	noncoding	413	coding	0.173	noncoding	NA	unclear
isoform_83102	coding	2.72025	noncoding	284	coding	0.263	noncoding	NA	unclear
isoform_26973	noncoding	-0.275239	coding	791	coding	0.064	coding	4.60E-05	clear_coding
isoform_74332	noncoding	-0.746006	noncoding	279.5	noncoding	-0.0004096	noncoding	NA	clear_noncoding
isoform_20530	coding	8.09779	coding	1392.5	coding	0.065	coding	2.00E-26	clear_coding
isoform_127121	noncoding	-0.97407	noncoding	358	noncoding	-0.0118784	noncoding	NA	clear_noncoding
isoform_128875	noncoding	-0.138607	noncoding	284	noncoding	-0.047104	noncoding	NA	clear_noncoding
isoform_107973	noncoding	-1.11929	noncoding	287	noncoding	-0.090112	noncoding	NA	clear_noncoding
isoform_16560	coding	1.20267	coding	1697	coding	0.124	coding	1.20E-15	clear_coding
isoform_33211	coding	8.18641	coding	1130	coding	0.359	coding	2.50E-30	clear_coding
isoform_154395	NA	NA	noncoding	350	noncoding	-0.16384	noncoding	NA	clear_noncoding
isoform_168208	noncoding	-1.12926	noncoding	336	noncoding	-0.065536	noncoding	NA	clear_noncoding
isoform_156820	coding	7.7395	coding	648	coding	0.118	coding	1.20E-110	clear_coding
isoform_62173	noncoding	-1.29273	noncoding	224	noncoding	-0.098304	noncoding	NA	clear_noncoding
isoform_42360	coding	2.18139	coding	797	coding	0.32	coding	1.50E-07	clear_coding
isoform_16187	coding	10.4349	coding	1157	coding	0.083	coding	1.90E-46	clear_coding
isoform_237740	noncoding	-1.13449	noncoding	259.5	coding	0.2	noncoding	NA	clear_noncoding
isoform_120429	noncoding	-1.02536	noncoding	245	noncoding	-0.0004096	noncoding	NA	clear_noncoding
isoform_170270	noncoding	-1.11956	noncoding	396	noncoding	-0.0135168	noncoding	NA	clear_noncoding
isoform_54957	coding	1.70263	coding	536	coding	0.121	coding	4.90E-15	clear_coding
isoform_46138	coding	1.26927	noncoding	479	coding	0.166	coding	1.40E-28	clear_coding
isoform_40946	coding	6.36346	coding	787	coding	0.079	coding	1.60E-37	clear_coding
isoform_215465	coding	6.44677	coding	1058	coding	0.155	coding	2.70E-06	clear_coding
isoform_158381	coding	1.39226	coding	660.5	coding	0.031	coding	1.50E-35	clear_coding
isoform_2335	coding	5.73519	coding	2316	coding	0.118	coding	1.90E-12	clear_coding
isoform_218491	coding	2.2557	coding	899	coding	0.15	coding	5.00E-20	clear_coding
isoform_164509	noncoding	-1.31407	noncoding	274	noncoding	-0.0004096	noncoding	NA	clear_noncoding
isoform_27508	coding	7.05673	coding	1184	coding	0.211	coding	2.80E-76	clear_coding
isoform_707	coding	1.628	noncoding	427.5	coding	0.2	coding	1.30E-16	clear_coding
isoform_62133	noncoding	-1.11353	noncoding	228.5	noncoding	-0.0004096	noncoding	NA	clear_noncoding
isoform_105773	coding	1.35472	noncoding	445	coding	0.07	noncoding	NA	unclear
isoform_86240	noncoding	-1.19006	noncoding	299	noncoding	-0.090112	noncoding	NA	clear_noncoding
isoform_140284	NA	NA	noncoding	363.5	coding	0.001	noncoding	NA	unclear
isoform_210296	noncoding	-0.558317	noncoding	216	noncoding	-0.045056	noncoding	NA	clear_noncoding
isoform_90828	noncoding	-1.17167	noncoding	299	noncoding	-0.094208	noncoding	NA	clear_noncoding
isoform_207405	coding	1.85555	coding	830	coding	0.106	coding	3.00E-25	clear_coding
isoform_78509	noncoding	-1.0242	noncoding	280	noncoding	-0.028672	noncoding	NA	clear_noncoding
isoform_64707	noncoding	-0.276194	noncoding	345.5	noncoding	-0.0356352	noncoding	NA	clear_noncoding
isoform_105523	noncoding	-0.94766	noncoding	329	noncoding	-0.0208896	noncoding	NA	clear_noncoding
isoform_143807	NA	NA	noncoding	353	noncoding	-0.1015808	coding	5.10E-05	unclear
isoform_16801	coding	10.3571	coding	1625	coding	0.151	coding	9.50E-81	clear_coding
isoform_40369	coding	2.74136	coding	598.5	noncoding	-0.0110592	noncoding	NA	unclear
isoform_107209	noncoding	-1.20895	noncoding	287	noncoding	-0.059392	noncoding	NA	clear_noncoding
isoform_12228	coding	12.9406	coding	1806	coding	0.041	noncoding	NA	clear_coding
isoform_210537	noncoding	-1.32792	noncoding	255.5	noncoding	-0.0106496	noncoding	NA	clear_noncoding
isoform_29551	noncoding	-1.11566	noncoding	436	noncoding	-0.004096	noncoding	NA	clear_noncoding
isoform_222269	noncoding	-1.28915	noncoding	248	noncoding	-0.0004096	noncoding	NA	clear_noncoding
isoform_11461	coding	3.73389	coding	525	coding	0.035	coding	1.80E-07	clear_coding
isoform_79746	noncoding	-1.31981	noncoding	242	noncoding	-0.0004096	noncoding	NA	clear_noncoding
isoform_14876	noncoding	-1.29465	noncoding	233	noncoding	-0.110592	noncoding	NA	clear_noncoding
isoform_206930	coding	0.384844	noncoding	398	noncoding	-0.098304	noncoding	NA	clear_noncoding
isoform_199619	noncoding	-1.02737	noncoding	236	noncoding	-0.0004096	noncoding	NA	clear_noncoding
isoform_136584	NA	NA	noncoding	317	coding	0.078	noncoding	NA	unclear
isoform_107038	coding	1.65809	noncoding	335	noncoding	-0.06144	noncoding	NA	clear_noncoding
isoform_39222	noncoding	-0.025755	coding	511	coding	0.15	noncoding	NA	unclear
isoform_185717	noncoding	-0.924517	noncoding	214.5	noncoding	-0.0086016	noncoding	NA	clear_noncoding
isoform_26106	coding	9.32536	coding	1334	coding	0.081	coding	1.50E-59	clear_coding
isoform_203408	noncoding	-0.230587	noncoding	202	noncoding	-0.0454656	noncoding	NA	clear_noncoding
isoform_78243	noncoding	-1.39195	noncoding	281	noncoding	-0.126976	noncoding	NA	clear_noncoding
isoform_192354	noncoding	-1.40111	noncoding	258	noncoding	-0.0004096	noncoding	NA	clear_noncoding
isoform_165374	coding	5.17287	coding	953	coding	0.128	coding	8.50E-08	clear_coding
isoform_8096	coding	5.82001	coding	2132	coding	0.093	coding	8.90E-07	clear_coding
isoform_222872	coding	1.8021	noncoding	426	noncoding	-0.016384	coding	6.70E-13	unclear
isoform_172110	noncoding	-1.39301	noncoding	227	noncoding	-0.0012288	noncoding	NA	clear_noncoding
isoform_198817	coding	9.09838	coding	2128.5	coding	0.081	coding	1.50E-136	clear_coding
isoform_116151	noncoding	-1.09299	noncoding	305	noncoding	-0.018432	noncoding	NA	clear_noncoding
isoform_73815	noncoding	-1.0068	noncoding	245	noncoding	-0.032768	noncoding	NA	clear_noncoding
isoform_5629	coding	4.05382	coding	1553	noncoding	-0.008192	noncoding	NA	unclear
isoform_52971	coding	0.761191	noncoding	416	noncoding	-0.004096	coding	5.60E-19	unclear
isoform_69460	noncoding	-1.23728	noncoding	71	noncoding	-0.0004096	noncoding	NA	clear_noncoding
isoform_133095	NA	NA	noncoding	256.5	noncoding	-0.0106496	noncoding	NA	clear_noncoding
isoform_81992	coding	0.422994	coding	503	noncoding	-0.0135168	noncoding	NA	unclear
isoform_153838	NA	NA	noncoding	200	noncoding	-0.0004096	noncoding	NA	clear_noncoding
isoform_154998	coding	8.43705	coding	1787	noncoding	-0.047104	coding	6.20E-38	clear_coding
isoform_174390	coding	1.61708	coding	814.5	coding	0.015	coding	1.00E-08	clear_coding
isoform_75335	coding	0.793516	coding	654	coding	0.118	coding	9.70E-24	clear_coding
isoform_84920	noncoding	-0.934011	noncoding	284	noncoding	-0.053248	noncoding	NA	clear_noncoding
isoform_56775	coding	0.229011	noncoding	263	noncoding	-0.014336	noncoding	NA	clear_noncoding
isoform_230880	noncoding	-1.11807	noncoding	199.5	noncoding	-0.0004096	noncoding	NA	clear_noncoding
isoform_145435	NA	NA	noncoding	362	noncoding	-0.0978944	noncoding	NA	clear_noncoding
isoform_75772	noncoding	-1.02792	noncoding	217.5	noncoding	-0.126976	noncoding	NA	clear_noncoding
isoform_191202	noncoding	-1.0371	noncoding	407	noncoding	-0.0106496	noncoding	NA	clear_noncoding
isoform_176635	coding	0.574408	noncoding	276	coding	0.18	noncoding	NA	unclear
isoform_155314	coding	4.54246	coding	1286	coding	0.022	coding	3.60E-32	clear_coding
isoform_67702	noncoding	-1.02292	noncoding	251.5	noncoding	-0.0004096	noncoding	NA	clear_noncoding
isoform_209229	noncoding	-1.15833	noncoding	213.5	noncoding	-0.036864	noncoding	NA	clear_noncoding
isoform_57649	noncoding	-0.852897	coding	515	coding	0.001	noncoding	NA	unclear
isoform_16208	noncoding	-1.16922	noncoding	461	coding	0.015	noncoding	NA	clear_noncoding
isoform_134789	NA	NA	coding	638	coding	0.026	noncoding	NA	unclear
isoform_130362	coding	0.743618	noncoding	365	coding	0.24	noncoding	NA	unclear
isoform_175985	noncoding	-0.971211	noncoding	264	noncoding	-0.094208	noncoding	NA	clear_noncoding
isoform_66971	noncoding	-0.84559	noncoding	378	noncoding	-0.0241664	noncoding	NA	clear_noncoding
isoform_46929	noncoding	-1.5029	noncoding	292	noncoding	-0.1683456	noncoding	NA	clear_noncoding
isoform_28491	coding	0.239576	coding	1026	coding	0.139	noncoding	NA	clear_coding
isoform_11221	coding	1.67918	coding	740	noncoding	-0.0212992	coding	4.00E-20	clear_coding
isoform_207272	coding	3.87146	coding	1558.5	coding	0.082	coding	3.80E-23	clear_coding
isoform_784	noncoding	-1.18854	noncoding	251	noncoding	-0.094208	noncoding	NA	clear_noncoding
isoform_10589	coding	4.14009	coding	1871	coding	0.063	coding	5.70E-15	clear_coding
isoform_56873	noncoding	-0.759989	noncoding	416	noncoding	-0.0475136	noncoding	NA	clear_noncoding
isoform_123687	noncoding	-0.989382	noncoding	196.5	noncoding	-0.0417792	noncoding	NA	clear_noncoding
isoform_52050	noncoding	-1.09933	noncoding	245	noncoding	-0.008192	noncoding	NA	clear_noncoding
isoform_117874	coding	1.04235	coding	539	coding	0.317	coding	1.50E-22	clear_coding
isoform_113884	coding	0.112669	coding	1004	coding	0.065	coding	7.50E-14	clear_coding
isoform_4371	coding	1.91627	coding	620	noncoding	-0.008192	coding	5.60E-12	clear_coding
isoform_164188	noncoding	-1.20861	noncoding	398	noncoding	-0.0094208	noncoding	NA	clear_noncoding
isoform_27770	noncoding	-0.0635676	coding	1095.5	coding	0.012	coding	2.10E-39	clear_coding
isoform_3980	coding	13.1327	coding	2351	coding	0.096	coding	3.60E-12	clear_coding
isoform_134941	NA	NA	noncoding	305	noncoding	-0.505153373	noncoding	NA	clear_noncoding
isoform_54406	coding	1.50441	noncoding	404	coding	0.06	coding	7.50E-13	clear_coding
isoform_80016	noncoding	-1.10867	noncoding	187	noncoding	-0.0004096	noncoding	NA	clear_noncoding
isoform_26060	noncoding	-0.436609	coding	864	coding	0.02	coding	3.10E-73	clear_coding
isoform_187764	noncoding	-0.965341	noncoding	326	noncoding	-0.0004096	noncoding	NA	clear_noncoding
isoform_161199	noncoding	-0.114067	coding	707	coding	0.159	noncoding	NA	unclear
isoform_52385	coding	4.55235	coding	620	coding	0.065	coding	9.90E-26	clear_coding
isoform_219065	noncoding	-0.802851	noncoding	297	noncoding	-0.0335872	noncoding	NA	clear_noncoding
isoform_115368	coding	6.23737	coding	875	coding	0.179	noncoding	NA	clear_coding
isoform_77609	noncoding	-0.450689	noncoding	399	coding	0.05	noncoding	NA	clear_noncoding
isoform_213214	noncoding	-1.42674	noncoding	224	noncoding	-0.0004096	noncoding	NA	clear_noncoding
isoform_42011	coding	4.97241	coding	767	coding	0.032	coding	6.70E-23	clear_coding
isoform_141630	NA	NA	noncoding	431	noncoding	-0.0196608	noncoding	NA	clear_noncoding
isoform_168611	coding	3.64282	noncoding	438	coding	0.023	noncoding	NA	unclear
isoform_74255	coding	0.142305	noncoding	244.5	coding	0.18	noncoding	NA	unclear
isoform_71995	coding	1.36584	noncoding	175	noncoding	-0.0344064	noncoding	NA	clear_noncoding
isoform_14616	coding	4.99392	coding	1068	noncoding	-0.016384	coding	3.90E-07	clear_coding
isoform_126016	noncoding	-0.0401883	noncoding	299	coding	0.173	noncoding	NA	clear_noncoding
isoform_7763	coding	11.5116	coding	1802	coding	0.008	coding	4.60E-214	clear_coding
isoform_115095	noncoding	-1.23059	noncoding	248.5	noncoding	-0.16384	noncoding	NA	clear_noncoding
isoform_100652	coding	14.1855	coding	2171	coding	0.141	coding	2.00E-46	clear_coding
isoform_25704	coding	2.95719	coding	1274	coding	0.062	coding	2.00E-63	clear_coding
isoform_123211	coding	0.0618358	noncoding	397	coding	0.014	coding	3.00E-16	clear_coding
isoform_64653	coding	1.90744	noncoding	349	noncoding	-0.167936	coding	1.00E-15	unclear
isoform_54323	noncoding	-1.15856	noncoding	230	noncoding	-0.0004096	noncoding	NA	clear_noncoding
isoform_232174	coding	2.34511	noncoding	392	coding	0.26	noncoding	NA	unclear
isoform_81109	coding	6.75176	coding	671	noncoding	-0.0221184	coding	1.00E-08	clear_coding
isoform_185698	coding	2.79561	coding	642.5	noncoding	-0.0004096	coding	6.30E-09	clear_coding
isoform_115502	noncoding	-0.918734	noncoding	221	noncoding	-0.055296	noncoding	NA	clear_noncoding
isoform_234390	coding	4.83594	coding	1141.5	coding	0.056	coding	1.10E-63	clear_coding
isoform_228165	coding	2.67521	coding	2933	coding	0.091	coding	8.80E-24	clear_coding
isoform_186989	coding	1.58953	noncoding	389	noncoding	-0.008192	noncoding	NA	clear_noncoding
isoform_53833	noncoding	-1.11367	noncoding	323	noncoding	-0.024576	noncoding	NA	clear_noncoding
isoform_27766	coding	6.7628	coding	1094	noncoding	-0.0303104	coding	3.50E-09	clear_coding
isoform_112006	coding	10.4337	coding	2378	coding	0.01	coding	2.70E-92	clear_coding
isoform_32704	coding	0.0264536	coding	992	noncoding	-0.0004096	coding	9.20E-14	clear_coding
isoform_137921	NA	NA	noncoding	284	noncoding	-0.0712704	noncoding	NA	clear_noncoding
isoform_55924	noncoding	-0.828236	noncoding	356.5	noncoding	-0.0581632	noncoding	NA	clear_noncoding
isoform_31552	coding	12.0066	coding	1193	coding	0.338	coding	4.00E-112	clear_coding
isoform_214240	coding	1.01152	noncoding	434	noncoding	-0.0004096	noncoding	NA	clear_noncoding
isoform_6429	coding	4.5079	noncoding	480	coding	0.103	coding	1.90E-34	clear_coding
isoform_99192	coding	1.41012	coding	539	coding	0.164	coding	1.10E-09	clear_coding
isoform_206877	coding	6.72432	coding	1254.5	coding	0.066	coding	7.60E-35	clear_coding
isoform_180487	noncoding	-1.07243	coding	521	coding	0.01	noncoding	NA	unclear
isoform_64496	noncoding	-0.343111	noncoding	230	noncoding	-0.0004096	noncoding	NA	clear_noncoding
isoform_41872	coding	6.9412	coding	813	coding	0.137	coding	4.60E-61	clear_coding
isoform_7960	coding	3.84322	coding	1127	coding	0.142	coding	1.20E-25	clear_coding
isoform_29156	coding	11.8654	coding	1364	coding	0.107	coding	6.60E-73	clear_coding
isoform_135310	NA	NA	noncoding	212	noncoding	-0.0004096	noncoding	NA	clear_noncoding
isoform_58189	coding	0.31628	noncoding	242	noncoding	-0.04096	noncoding	NA	clear_noncoding
isoform_21694	coding	8.21349	coding	899	coding	0.038	noncoding	NA	clear_coding
isoform_106729	coding	12.8074	coding	2039	coding	0.212	coding	6.50E-176	clear_coding
isoform_103996	coding	4.26942	coding	513	coding	0.152	coding	5.20E-12	clear_coding
isoform_129572	coding	9.11872	coding	1059	coding	0.083	coding	9.90E-23	clear_coding
isoform_178192	coding	0.46609	coding	2048	coding	0.077	coding	1.30E-110	clear_coding
isoform_234983	coding	0.350338	coding	527	coding	0.29	noncoding	NA	clear_coding
isoform_37138	coding	5.95148	coding	1115	coding	0.349	coding	9.10E-06	clear_coding
isoform_206332	noncoding	-1.1695	noncoding	401	noncoding	-0.08192	noncoding	NA	clear_noncoding
isoform_164799	coding	3.34776	coding	1262	coding	0.219	noncoding	NA	clear_coding
isoform_88545	coding	6.28311	coding	574.5	coding	0.1	noncoding	NA	clear_coding
isoform_8499	coding	3.74591	noncoding	427.5	coding	0.068	coding	5.00E-34	clear_coding
isoform_183074	noncoding	-1.37008	noncoding	475	noncoding	-0.0319488	noncoding	NA	clear_noncoding
isoform_140677	NA	NA	noncoding	476	coding	0.04	coding	1.40E-05	unclear
isoform_162009	noncoding	-1.30832	noncoding	328	noncoding	-0.028672	noncoding	NA	clear_noncoding
isoform_118634	noncoding	-0.823171	noncoding	323	coding	0.001	noncoding	NA	clear_noncoding
isoform_112965	noncoding	-1.1555	noncoding	330	noncoding	-0.1024	noncoding	NA	clear_noncoding
isoform_3953	coding	12.8549	coding	2282.5	coding	0.119	coding	8.20E-22	clear_coding
isoform_26504	coding	1.58739	noncoding	341	coding	0.023	noncoding	NA	unclear
isoform_175228	noncoding	-1.25081	noncoding	300.5	noncoding	-0.069632	noncoding	NA	clear_noncoding
isoform_205095	coding	1.79223	coding	1636.5	coding	0.158	coding	7.90E-28	clear_coding
isoform_49432	noncoding	-1.11663	noncoding	422	noncoding	-0.110592	coding	2.40E-08	clear_noncoding
isoform_46516	coding	0.553727	noncoding	245	noncoding	-0.192512	noncoding	NA	clear_noncoding
isoform_150833	NA	NA	noncoding	306.5	coding	0.143	coding	2.60E-05	unclear
isoform_228910	coding	0.538967	noncoding	278.5	noncoding	-0.008192	coding	1.10E-17	unclear
isoform_29663	coding	6.37157	coding	1250	coding	0.247	coding	3.20E-43	clear_coding
isoform_186930	noncoding	-1.02897	noncoding	276.5	noncoding	-0.0004096	noncoding	NA	clear_noncoding
isoform_145412	NA	NA	noncoding	224	noncoding	-0.0004096	noncoding	NA	clear_noncoding
isoform_86822	coding	0.74425	noncoding	443	coding	0.01	noncoding	NA	unclear
isoform_54668	noncoding	-0.571025	noncoding	369	coding	0.06	noncoding	NA	clear_noncoding
isoform_216639	noncoding	-0.990255	noncoding	187	noncoding	-0.0004096	noncoding	NA	clear_noncoding
isoform_190967	coding	14.5743	coding	1868	coding	0.073	coding	1.60E-96	clear_coding
isoform_231172	coding	0.860646	noncoding	362	noncoding	-0.04096	noncoding	NA	clear_noncoding
isoform_1222	noncoding	-1.17625	noncoding	325.5	coding	0.199	noncoding	NA	clear_noncoding
isoform_193563	noncoding	-1.13861	noncoding	263	noncoding	-0.0004096	noncoding	NA	clear_noncoding
isoform_97703	coding	2.32755	coding	794	coding	0.09	coding	1.90E-25	clear_coding
isoform_54913	noncoding	-0.156987	noncoding	398	noncoding	-0.024576	noncoding	NA	clear_noncoding
isoform_14465	coding	1.26713	noncoding	484	coding	0.137	noncoding	NA	unclear
isoform_145075	NA	NA	noncoding	470	coding	0.129	noncoding	NA	unclear
isoform_4880	coding	3.66308	noncoding	314	coding	0.074	noncoding	NA	unclear
isoform_81622	noncoding	-1.1139	coding	662.5	coding	0.168	noncoding	NA	unclear
isoform_216140	coding	0.649029	coding	1565	coding	0.234	coding	3.80E-94	clear_coding
isoform_174123	coding	9.02815	coding	1036	coding	0.064	coding	5.40E-59	clear_coding
isoform_125808	noncoding	-1.26228	noncoding	344	noncoding	-0.131072	noncoding	NA	clear_noncoding
isoform_50190	noncoding	-0.404073	coding	529	coding	0.152	noncoding	NA	unclear
isoform_232016	coding	0.170255	coding	503	noncoding	-0.008192	noncoding	NA	unclear
isoform_178792	coding	0.691133	noncoding	269	noncoding	-0.008192	noncoding	NA	clear_noncoding
isoform_235011	noncoding	-1.31635	noncoding	224	noncoding	-0.0004096	noncoding	NA	clear_noncoding
isoform_72028	coding	0.690059	noncoding	233	noncoding	-0.0356352	noncoding	NA	clear_noncoding
isoform_147961	NA	NA	coding	818	coding	0.115	noncoding	NA	unclear
isoform_26380	coding	5.76163	coding	1109	coding	0.046	coding	2.70E-08	clear_coding
isoform_153847	NA	NA	noncoding	284	noncoding	-0.024576	noncoding	NA	clear_noncoding
isoform_165222	coding	2.10629	noncoding	470	coding	0.152	coding	2.50E-24	clear_coding
isoform_218217	coding	6.59205	coding	910	noncoding	-0.0032768	coding	2.00E-57	clear_coding
isoform_159805	noncoding	-1.3662	noncoding	306	noncoding	-0.139264	noncoding	NA	clear_noncoding
isoform_210884	noncoding	-1.06551	noncoding	273.5	coding	0.073	noncoding	NA	clear_noncoding
isoform_168314	coding	1.2702	noncoding	319.5	coding	0.062	noncoding	NA	unclear
isoform_19395	coding	4.98437	coding	1299.5	coding	0.126	coding	7.50E-63	clear_coding
isoform_54042	noncoding	-0.363716	noncoding	239.5	noncoding	-0.077824	noncoding	NA	clear_noncoding
isoform_204166	coding	1.56615	noncoding	320	noncoding	-0.036864	noncoding	NA	clear_noncoding
isoform_3532	coding	11.2159	coding	1656.5	coding	0.074	coding	2.70E-53	clear_coding
isoform_72419	coding	6.60922	coding	1112	coding	0.231	coding	1.80E-29	clear_coding
isoform_20098	coding	3.40039	coding	1434	coding	0.034	coding	1.20E-28	clear_coding
isoform_2921	coding	10.7537	coding	2690	coding	0.079	coding	6.10E-38	clear_coding
isoform_111606	noncoding	-1.05253	noncoding	323	noncoding	-0.1024	noncoding	NA	clear_noncoding
isoform_82156	noncoding	-1.34376	noncoding	461	noncoding	-0.049152	noncoding	NA	clear_noncoding
isoform_186163	noncoding	-1.32316	noncoding	335	noncoding	-0.0479232	noncoding	NA	clear_noncoding
isoform_17070	coding	3.46137	coding	1100	coding	0.082	coding	3.40E-111	clear_coding
isoform_62570	noncoding	-0.974	noncoding	425	noncoding	-0.04096	noncoding	NA	clear_noncoding
isoform_190372	noncoding	-1.02058	noncoding	275.5	noncoding	-0.106496	noncoding	NA	clear_noncoding
isoform_21217	coding	11.3254	coding	1223	coding	0.044	coding	3.20E-110	clear_coding
isoform_219970	coding	6.9011	noncoding	488.5	coding	0.442	coding	3.60E-108	clear_coding
isoform_215637	coding	0.672609	noncoding	323	noncoding	-0.004096	noncoding	NA	clear_noncoding
isoform_193792	noncoding	-1.1474	noncoding	377	noncoding	-0.0045056	noncoding	NA	clear_noncoding
isoform_70504	noncoding	-1.02906	noncoding	218	noncoding	-0.2469888	noncoding	NA	clear_noncoding
isoform_199897	noncoding	-0.941476	noncoding	317	noncoding	-0.0004096	noncoding	NA	clear_noncoding
isoform_123348	coding	9.59873	coding	1029	coding	0.066	coding	3.10E-99	clear_coding
isoform_120532	noncoding	-1.08103	noncoding	215	noncoding	-0.0004096	noncoding	NA	clear_noncoding
isoform_5560	coding	0.143388	coding	2368	coding	0.04	coding	4.20E-08	clear_coding
isoform_6671	coding	0.90226	coding	1671.5	coding	0.086	coding	8.80E-21	clear_coding
isoform_100241	coding	0.738471	noncoding	433	noncoding	-0.0913408	noncoding	NA	clear_noncoding
isoform_75043	noncoding	-0.93642	noncoding	218.5	noncoding	-0.057344	noncoding	NA	clear_noncoding
isoform_143090	NA	NA	noncoding	281	noncoding	-0.008192	noncoding	NA	clear_noncoding
isoform_159043	noncoding	-1.38174	noncoding	212	noncoding	-0.18432	noncoding	NA	clear_noncoding
isoform_150377	NA	NA	coding	1066	coding	0.146	noncoding	NA	unclear
isoform_221449	coding	0.268881	noncoding	462	coding	0.134	noncoding	NA	unclear
isoform_82851	coding	1.60889	noncoding	307	noncoding	-0.0188416	noncoding	NA	clear_noncoding
isoform_163357	coding	12.1413	coding	1434.5	coding	0.028	noncoding	NA	clear_coding
isoform_160179	coding	9.21627	coding	1395	coding	0.165	coding	5.20E-29	clear_coding
isoform_52284	noncoding	-1.14003	noncoding	311	noncoding	-0.032768	noncoding	NA	clear_noncoding
isoform_10176	coding	0.185587	noncoding	231.5	noncoding	-0.008192	noncoding	NA	clear_noncoding
isoform_125390	noncoding	-1.15328	noncoding	265.5	coding	0.001	noncoding	NA	clear_noncoding
isoform_74060	noncoding	-1.15367	noncoding	419	noncoding	-0.053248	noncoding	NA	clear_noncoding
isoform_21606	noncoding	-1.08734	noncoding	458	coding	0.117	noncoding	NA	clear_noncoding
isoform_185208	coding	1.10835	noncoding	401	noncoding	-0.0606208	noncoding	NA	clear_noncoding
isoform_102170	coding	11.7353	coding	2072	coding	0.098	coding	0.005	clear_coding
isoform_70945	coding	0.629429	coding	1167	coding	0.17	coding	6.70E-16	clear_coding
isoform_187543	coding	2.19678	coding	578	coding	0.165	coding	1.80E-28	clear_coding
isoform_168554	noncoding	-0.0922664	noncoding	334	noncoding	-0.0004096	noncoding	NA	clear_noncoding
isoform_132215	NA	NA	coding	1385	coding	0.08	coding	2.10E-17	clear_coding
isoform_56309	coding	1.24061	noncoding	470	noncoding	-0.098304	coding	2.60E-21	unclear
isoform_55107	noncoding	-1.04683	noncoding	296.5	noncoding	-0.1024	noncoding	NA	clear_noncoding
isoform_106014	noncoding	-0.875895	noncoding	335	noncoding	-0.0004096	coding	2.50E-05	clear_noncoding
isoform_27190	coding	1.47598	noncoding	329	coding	0.103	noncoding	NA	unclear
isoform_172201	coding	1.76391	coding	616	coding	0.063	noncoding	NA	clear_coding
isoform_44601	noncoding	-1.04085	noncoding	246	noncoding	-0.12288	noncoding	NA	clear_noncoding
isoform_198395	noncoding	-0.57472	coding	565	noncoding	-0.026624	noncoding	NA	clear_noncoding
isoform_121031	noncoding	-0.383416	coding	710.5	noncoding	-0.004096	coding	2.40E-23	unclear
isoform_138915	NA	NA	coding	596	coding	0.229	noncoding	NA	unclear
isoform_221648	coding	6.05204	coding	662	coding	0.068	coding	9.40E-32	clear_coding
isoform_168647	noncoding	-1.04751	noncoding	332	noncoding	-0.0004096	noncoding	NA	clear_noncoding
isoform_87556	coding	0.607061	coding	542	coding	0.053	coding	2.10E-31	clear_coding
isoform_4469	coding	13.1487	coding	2285	coding	0.026	coding	1.90E-60	clear_coding
isoform_196870	noncoding	-0.874594	noncoding	318.5	noncoding	-0.0479232	noncoding	NA	clear_noncoding
isoform_200921	noncoding	-0.870409	coding	566.5	coding	0.188	noncoding	NA	unclear
isoform_101542	coding	0.170882	noncoding	276	noncoding	-0.016384	noncoding	NA	clear_noncoding
isoform_24939	coding	8.12341	coding	1169	coding	0.349	coding	3.70E-69	clear_coding
isoform_98669	coding	1.2924	noncoding	266	noncoding	-0.1114112	noncoding	NA	clear_noncoding
isoform_1802	coding	2.62773	coding	644.5	noncoding	-0.0200704	coding	7.50E-07	clear_coding
isoform_235105	coding	2.31135	coding	586	coding	0.173	coding	9.30E-28	clear_coding
isoform_213389	noncoding	-1.10007	noncoding	319	noncoding	-0.057344	noncoding	NA	clear_noncoding
isoform_168857	coding	3.17988	noncoding	398.5	coding	0.131	coding	1.00E-36	clear_coding
isoform_128762	coding	3.99406	coding	704	coding	0.147	coding	1.30E-52	clear_coding
isoform_231961	coding	3.67584	noncoding	487.5	coding	0.181	coding	4.70E-30	clear_coding
isoform_42190	noncoding	-1.23593	noncoding	183.5	coding	0.119	noncoding	NA	clear_noncoding
isoform_94211	noncoding	-1.13655	noncoding	231.5	noncoding	-0.073728	noncoding	NA	clear_noncoding
isoform_231297	coding	0.526834	coding	809	coding	0.089	noncoding	NA	clear_coding
isoform_201081	coding	7.01411	coding	2423	coding	0.092	coding	1.40E-05	clear_coding
isoform_183055	noncoding	-1.27446	noncoding	218	noncoding	-0.0004096	noncoding	NA	clear_noncoding
isoform_69206	noncoding	-1.13326	noncoding	285	noncoding	-0.0004096	noncoding	NA	clear_noncoding
isoform_236745	coding	0.661273	coding	577	coding	0.116	coding	1.30E-08	clear_coding
isoform_38202	coding	3.81727	coding	674	coding	0.065	coding	2.50E-24	clear_coding
isoform_219476	coding	2.9373	noncoding	443	noncoding	-0.0253952	noncoding	NA	clear_noncoding
isoform_25674	coding	4.0319	coding	1229	coding	0.117	coding	6.40E-26	clear_coding
isoform_197155	coding	6.31115	noncoding	245	noncoding	-0.0249856	noncoding	NA	clear_noncoding
isoform_223995	coding	0.739914	noncoding	219.5	coding	0.218	noncoding	NA	unclear
isoform_98384	noncoding	-0.388093	noncoding	391.5	noncoding	-0.0258048	noncoding	NA	clear_noncoding
isoform_109968	noncoding	-1.19165	noncoding	240.5	noncoding	-0.0004096	noncoding	NA	clear_noncoding
isoform_144660	NA	NA	noncoding	247	noncoding	-0.0466944	noncoding	NA	clear_noncoding
isoform_79268	noncoding	-1.19818	noncoding	187.5	noncoding	-0.04096	noncoding	NA	clear_noncoding
isoform_65951	noncoding	-0.134026	noncoding	269.5	noncoding	-0.0004096	noncoding	NA	clear_noncoding
isoform_114628	noncoding	-0.952132	noncoding	197	noncoding	-0.032768	noncoding	NA	clear_noncoding
isoform_14254	coding	1.05511	coding	659.5	coding	0.13	noncoding	NA	clear_coding
isoform_40315	coding	0.0653982	noncoding	306	noncoding	-0.024576	noncoding	NA	clear_noncoding
isoform_188682	coding	3.11226	coding	1214	coding	0.22	noncoding	NA	clear_coding
isoform_118456	coding	0.609647	noncoding	340	noncoding	-0.0094208	noncoding	NA	clear_noncoding
isoform_231276	noncoding	-0.915733	noncoding	242	noncoding	-0.0356352	noncoding	NA	clear_noncoding
isoform_204926	noncoding	-1.1435	noncoding	380	noncoding	-0.118784	noncoding	NA	clear_noncoding
isoform_19981	coding	4.08376	coding	1261	coding	0.041	coding	1.90E-13	clear_coding
isoform_58505	coding	3.34589	noncoding	414	coding	0.224	coding	6.60E-26	clear_coding
isoform_18458	noncoding	-1.18732	coding	507	coding	0.057	noncoding	NA	unclear
isoform_7471	coding	9.39314	coding	754	coding	0.038	coding	3.90E-53	clear_coding
isoform_212009	noncoding	-1.29408	noncoding	270.5	noncoding	-0.1916928	noncoding	NA	clear_noncoding
isoform_127696	coding	7.53559	coding	1035.5	coding	0.082	coding	3.60E-05	clear_coding
isoform_662	coding	3.97451	coding	2435	coding	0.07	coding	3.20E-15	clear_coding
isoform_223258	noncoding	-1.07314	noncoding	290	coding	0.182	noncoding	NA	clear_noncoding
isoform_221278	coding	1.11294	noncoding	359	coding	0.22	noncoding	NA	unclear
isoform_146845	NA	NA	coding	2229.5	coding	0.129	coding	5.60E-56	clear_coding
isoform_40331	noncoding	-0.476766	coding	836	coding	0.077	noncoding	NA	unclear
isoform_51192	noncoding	-1.10852	noncoding	255.5	noncoding	-0.14336	noncoding	NA	clear_noncoding
isoform_216724	coding	6.76875	coding	965	coding	0.156	coding	4.80E-12	clear_coding
isoform_81866	coding	0.477773	noncoding	278	noncoding	-0.0339968	noncoding	NA	clear_noncoding
isoform_94680	coding	6.41806	coding	905	coding	0.1	coding	7.40E-30	clear_coding
isoform_222148	noncoding	-1.14574	noncoding	204	noncoding	-0.0004096	noncoding	NA	clear_noncoding
isoform_215058	coding	1.05235	coding	539.5	noncoding	-0.0745472	noncoding	NA	unclear
isoform_197372	noncoding	-1.29172	noncoding	221	noncoding	-0.0004096	noncoding	NA	clear_noncoding
isoform_10957	coding	1.52396	coding	1730.5	coding	0.013	coding	5.20E-10	clear_coding
isoform_170836	noncoding	-1.19254	noncoding	264.5	noncoding	-0.0004096	noncoding	NA	clear_noncoding
isoform_15227	coding	13.3394	coding	1649	coding	0.113	coding	2.30E-160	clear_coding
isoform_179573	noncoding	-0.928891	noncoding	299	noncoding	-0.1429504	noncoding	NA	clear_noncoding
isoform_99725	coding	0.761412	noncoding	293	noncoding	-0.0065536	noncoding	NA	clear_noncoding
isoform_104332	noncoding	-1.13369	noncoding	299	noncoding	-0.16384	noncoding	NA	clear_noncoding
isoform_202331	coding	8.8851	coding	917	coding	0.213	coding	4.20E-92	clear_coding
isoform_200685	coding	5.52819	coding	710	coding	0.18	coding	1.70E-56	clear_coding
isoform_191506	coding	0.841428	noncoding	471	coding	0.121	noncoding	NA	unclear
isoform_34756	coding	3.36825	noncoding	448.5	coding	0.086	coding	5.10E-27	clear_coding
isoform_227057	noncoding	-0.763425	noncoding	245	noncoding	-0.1024	noncoding	NA	clear_noncoding
isoform_30989	coding	10.8143	coding	1166	coding	0.178	coding	9.40E-19	clear_coding
isoform_9601	noncoding	-1.06776	noncoding	402.5	coding	0.191	coding	5.60E-11	unclear
isoform_29900	coding	0.414802	coding	1220	coding	0.063	coding	1.10E-06	clear_coding
isoform_203420	noncoding	-1.04768	noncoding	366	noncoding	-0.0004096	noncoding	NA	clear_noncoding
isoform_113190	noncoding	-0.877256	noncoding	350	noncoding	-0.028672	noncoding	NA	clear_noncoding
isoform_150001	NA	NA	coding	741.5	coding	0.073	coding	6.10E-05	clear_coding
isoform_30136	coding	7.54406	coding	971	coding	0.001	coding	1.10E-60	clear_coding
isoform_88093	noncoding	-1.38962	noncoding	222.5	noncoding	-0.106496	noncoding	NA	clear_noncoding
isoform_115004	noncoding	-0.909049	noncoding	323	noncoding	-0.0004096	noncoding	NA	clear_noncoding
isoform_72386	noncoding	-0.888624	noncoding	410	noncoding	-0.008192	noncoding	NA	clear_noncoding
isoform_152960	NA	NA	noncoding	447	coding	0.02	noncoding	NA	unclear
isoform_205608	coding	0.209376	noncoding	353	noncoding	-0.0004096	noncoding	NA	clear_noncoding
isoform_45554	coding	3.72673	coding	629	noncoding	-0.0364544	coding	3.20E-18	clear_coding
isoform_90966	coding	0.300396	coding	926	noncoding	-0.02048	noncoding	NA	unclear
isoform_87189	noncoding	-0.423172	coding	850	coding	0.089	coding	4.80E-17	clear_coding
isoform_92800	noncoding	-0.416324	noncoding	190	noncoding	-0.06144	noncoding	NA	clear_noncoding
isoform_129911	noncoding	-1.3121	noncoding	276	noncoding	-0.090112	noncoding	NA	clear_noncoding
isoform_153340	NA	NA	coding	710	noncoding	-0.02048	noncoding	NA	unclear
isoform_130833	NA	NA	coding	1422	coding	0.135	noncoding	NA	unclear
isoform_213111	noncoding	-1.37889	noncoding	260.5	noncoding	-0.065536	noncoding	NA	clear_noncoding
isoform_42580	coding	8.97164	coding	944	coding	0.174	coding	2.00E-102	clear_coding
isoform_112729	coding	2.9632	noncoding	240.5	coding	0.017	noncoding	NA	unclear
isoform_229773	coding	3.95239	coding	1064	coding	0.134	coding	1.40E-06	clear_coding
isoform_35119	noncoding	-0.864049	noncoding	321.5	noncoding	-0.0200704	noncoding	NA	clear_noncoding
isoform_106574	noncoding	-1.29791	noncoding	215	noncoding	-0.139264	noncoding	NA	clear_noncoding
isoform_78361	coding	0.257414	noncoding	273	noncoding	-0.0004096	noncoding	NA	clear_noncoding
isoform_58323	coding	0.7528	noncoding	362	noncoding	-0.0069632	noncoding	NA	clear_noncoding
isoform_220649	coding	5.27151	coding	848	coding	0.049	coding	0.00028	clear_coding
isoform_102247	noncoding	-1.03828	noncoding	241	noncoding	-0.0630784	noncoding	NA	clear_noncoding
isoform_72330	coding	0.326659	noncoding	464	noncoding	-0.0278528	coding	9.00E-29	unclear
isoform_97481	noncoding	-0.959715	noncoding	206	noncoding	-0.038912	noncoding	NA	clear_noncoding
isoform_134885	NA	NA	coding	2368	coding	0.109	coding	1.60E-14	clear_coding
isoform_108554	noncoding	-1.45367	noncoding	197	noncoding	-0.0004096	noncoding	NA	clear_noncoding
isoform_75416	coding	1.23876	noncoding	344	coding	0.213	noncoding	NA	unclear
isoform_167839	noncoding	-1.22108	noncoding	437	coding	0.119	noncoding	NA	clear_noncoding
isoform_56060	noncoding	-1.12543	noncoding	213.5	noncoding	-0.0004096	noncoding	NA	clear_noncoding
isoform_41863	coding	6.05032	coding	812	coding	0.081	coding	7.00E-12	clear_coding
isoform_81561	noncoding	-0.903988	noncoding	336.5	noncoding	-0.04096	noncoding	NA	clear_noncoding
isoform_150448	NA	NA	coding	687.5	coding	0.158	coding	5.90E-21	clear_coding
isoform_153613	NA	NA	coding	1899	coding	0.001	coding	0.13	clear_coding
isoform_75438	noncoding	-1.19049	noncoding	287	noncoding	-0.0282624	noncoding	NA	clear_noncoding
isoform_22141	noncoding	-1.32769	noncoding	316	noncoding	-0.065536	noncoding	NA	clear_noncoding
isoform_10032	coding	14.7732	coding	1937	coding	0.213	coding	1.50E-19	clear_coding
isoform_13137	coding	4.77632	coding	1240	coding	0.102	coding	5.10E-08	clear_coding
isoform_191709	coding	5.64218	coding	752	coding	0.088	coding	8.00E-24	clear_coding
isoform_41562	noncoding	-0.100346	coding	590	coding	0.075	coding	3.10E-13	clear_coding
isoform_15099	coding	11.3183	coding	1718	coding	0.129	coding	4.10E-119	clear_coding
isoform_62738	noncoding	-1.34945	noncoding	316	noncoding	-0.217088	noncoding	NA	clear_noncoding
isoform_148015	NA	NA	noncoding	389	noncoding	-0.016384	noncoding	NA	clear_noncoding
isoform_139291	NA	NA	coding	652	coding	0.378	coding	5.60E-43	clear_coding
isoform_170055	noncoding	-1.18556	noncoding	392	noncoding	-0.0004096	noncoding	NA	clear_noncoding
isoform_117891	noncoding	-1.0289	noncoding	252.5	noncoding	-0.0700416	noncoding	NA	clear_noncoding
isoform_113408	coding	1.44125	noncoding	377	noncoding	-0.1114112	noncoding	NA	clear_noncoding
isoform_98644	noncoding	-1.20113	noncoding	305	noncoding	-0.008192	noncoding	NA	clear_noncoding
isoform_164530	noncoding	-1.32687	noncoding	251	noncoding	-0.090112	noncoding	NA	clear_noncoding
isoform_108140	coding	5.01167	noncoding	392	noncoding	-0.026624	noncoding	NA	clear_noncoding
isoform_231809	noncoding	-1.32589	noncoding	226	noncoding	-0.02048	noncoding	NA	clear_noncoding
isoform_224092	noncoding	-1.05837	noncoding	321.5	coding	0.039	noncoding	NA	clear_noncoding
isoform_79184	noncoding	-1.14695	noncoding	282	noncoding	-0.01024	noncoding	NA	clear_noncoding
isoform_158100	noncoding	-1.21358	noncoding	230	noncoding	-0.0004096	noncoding	NA	clear_noncoding
isoform_169544	noncoding	-1.17257	noncoding	262.5	noncoding	-0.0290816	noncoding	NA	clear_noncoding
isoform_158524	coding	2.97156	noncoding	325	coding	0.06	noncoding	NA	unclear
isoform_37105	coding	1.71984	coding	719	noncoding	-0.016384	coding	2.40E-10	clear_coding
isoform_173420	noncoding	-1.06545	noncoding	388	coding	0.066	noncoding	NA	clear_noncoding
isoform_154424	NA	NA	noncoding	296	coding	0.038	noncoding	NA	unclear
isoform_90450	noncoding	-1.13176	noncoding	227	noncoding	-0.135168	noncoding	NA	clear_noncoding
isoform_233642	coding	5.0362	noncoding	360	coding	0.382	coding	7.40E-09	clear_coding
isoform_170635	coding	8.27067	coding	1163	noncoding	-0.034816	coding	4.80E-16	clear_coding
isoform_96333	coding	0.204319	noncoding	325.5	coding	0.002	noncoding	NA	unclear
isoform_199642	coding	7.05694	coding	1496	coding	0.156	coding	4.00E-58	clear_coding
isoform_99800	noncoding	-1.10837	noncoding	393	noncoding	-0.036864	noncoding	NA	clear_noncoding
isoform_49606	coding	2.47079	coding	590	noncoding	-0.022528	noncoding	NA	unclear
isoform_54451	noncoding	-1.33633	noncoding	338	noncoding	-0.006144	noncoding	NA	clear_noncoding
isoform_9104	coding	2.49137	coding	509	coding	0.113	coding	2.00E-21	clear_coding
isoform_132807	NA	NA	noncoding	245	noncoding	-0.049152	noncoding	NA	clear_noncoding
isoform_197918	coding	2.50844	noncoding	410	coding	0.067	noncoding	NA	unclear
isoform_13863	noncoding	-1.04901	noncoding	239	noncoding	-0.0004096	noncoding	NA	clear_noncoding
isoform_170389	noncoding	-0.285283	coding	563	coding	0.207	coding	2.50E-21	clear_coding
isoform_102457	coding	4.26742	coding	1193	coding	0.167	coding	3.40E-36	clear_coding
isoform_225835	noncoding	-1.1339	noncoding	320	noncoding	-0.0004096	noncoding	NA	clear_noncoding
isoform_60960	noncoding	-1.01522	noncoding	275	noncoding	-0.0016384	noncoding	NA	clear_noncoding
isoform_145687	NA	NA	noncoding	242	noncoding	-0.0208896	noncoding	NA	clear_noncoding
isoform_101350	noncoding	-0.0915509	coding	1592	coding	0.072	coding	8.90E-23	clear_coding
isoform_135620	NA	NA	noncoding	477.5	coding	0.157	coding	1.10E-13	unclear
isoform_188040	noncoding	-1.20015	noncoding	267	noncoding	-0.0004096	noncoding	NA	clear_noncoding
isoform_162530	noncoding	-0.904913	noncoding	281	noncoding	-0.0200704	noncoding	NA	clear_noncoding
isoform_231053	coding	1.02612	noncoding	320	coding	0.01	noncoding	NA	unclear
isoform_50368	coding	2.2906	coding	701	coding	0.143	coding	4.20E-15	clear_coding
isoform_115837	noncoding	-1.17417	noncoding	236	noncoding	-0.0004096	noncoding	NA	clear_noncoding
isoform_56950	noncoding	-1.18106	noncoding	239	noncoding	-0.0004096	noncoding	NA	clear_noncoding
isoform_223302	noncoding	-1.24691	noncoding	266	noncoding	-0.0004096	noncoding	NA	clear_noncoding
isoform_83090	coding	1.54184	noncoding	347	noncoding	-0.004096	noncoding	NA	clear_noncoding
isoform_215566	noncoding	-0.599552	coding	1125.5	coding	0.104	coding	4.80E-18	clear_coding
isoform_128239	noncoding	-1.1423	noncoding	238	noncoding	-0.049152	noncoding	NA	clear_noncoding
isoform_26805	coding	8.55987	coding	1052	coding	0.087	coding	1.50E-13	clear_coding
isoform_182784	coding	1.89651	noncoding	363	coding	0.084	coding	1.70E-10	clear_coding
isoform_225482	noncoding	-1.24061	noncoding	314	noncoding	-0.0004096	noncoding	NA	clear_noncoding
isoform_84529	coding	2.00168	noncoding	290	noncoding	-0.0004096	noncoding	NA	clear_noncoding
isoform_83958	noncoding	-1.35798	noncoding	154	noncoding	-0.0004096	noncoding	NA	clear_noncoding
isoform_136869	NA	NA	noncoding	455	noncoding	-0.0618496	noncoding	NA	clear_noncoding
isoform_185931	coding	1.27157	coding	655	coding	0.192	noncoding	NA	clear_coding
isoform_234493	coding	2.09756	noncoding	326	noncoding	-0.012288	noncoding	NA	clear_noncoding
isoform_206374	noncoding	-0.912204	noncoding	261.5	noncoding	-0.086016	noncoding	NA	clear_noncoding
isoform_192332	noncoding	-1.02442	noncoding	374	noncoding	-0.0053248	noncoding	NA	clear_noncoding
isoform_132660	NA	NA	noncoding	284	noncoding	-0.0004096	noncoding	NA	clear_noncoding
isoform_228076	coding	1.1582	noncoding	361	noncoding	-0.057344	coding	2.70E-26	unclear
isoform_198357	coding	2.1717	coding	2186	coding	0.063	coding	5.80E-14	clear_coding
isoform_49136	noncoding	-0.94717	noncoding	464	noncoding	-0.0458752	noncoding	NA	clear_noncoding
isoform_192183	noncoding	-1.37312	noncoding	314	noncoding	-0.135168	noncoding	NA	clear_noncoding
isoform_205485	noncoding	-0.891688	noncoding	335	noncoding	-0.0012288	noncoding	NA	clear_noncoding
isoform_123848	noncoding	-1.00202	noncoding	314	noncoding	-0.0147456	noncoding	NA	clear_noncoding
isoform_176195	noncoding	-1.40083	noncoding	236	noncoding	-0.1941504	noncoding	NA	clear_noncoding
isoform_75096	noncoding	-0.698611	noncoding	317	noncoding	-0.0004096	noncoding	NA	clear_noncoding
isoform_125142	noncoding	-1.13501	noncoding	230	noncoding	-0.032768	noncoding	NA	clear_noncoding
isoform_101427	coding	0.227114	coding	1133.5	coding	0.095	coding	8.90E-06	clear_coding
isoform_111960	coding	0.115827	noncoding	225.5	noncoding	-0.045056	noncoding	NA	clear_noncoding
isoform_78707	noncoding	-0.305172	noncoding	335	noncoding	-0.0991232	noncoding	NA	clear_noncoding
isoform_40610	noncoding	-0.773528	coding	506	coding	0.141	noncoding	NA	unclear
isoform_138410	NA	NA	noncoding	209	noncoding	-0.0004096	noncoding	NA	clear_noncoding
isoform_91856	coding	3.18585	noncoding	453	coding	0.07	noncoding	NA	unclear
isoform_25467	coding	8.13297	coding	1310	coding	0.104	coding	1.70E-29	clear_coding
isoform_12283	noncoding	-1.07982	noncoding	282	noncoding	-0.03072	noncoding	NA	clear_noncoding
isoform_174833	noncoding	-0.971798	noncoding	256	noncoding	-0.006144	noncoding	NA	clear_noncoding
isoform_69388	noncoding	-1.02202	noncoding	336.5	noncoding	-0.0417792	noncoding	NA	clear_noncoding
isoform_137373	NA	NA	noncoding	228.5	noncoding	-0.008192	noncoding	NA	clear_noncoding
isoform_232363	coding	5.2189	coding	554	coding	0.098	coding	1.20E-14	clear_coding
isoform_237335	noncoding	-0.404929	noncoding	242	coding	0.309	noncoding	NA	clear_noncoding
isoform_21180	coding	0.446089	coding	1123.5	coding	0.12	coding	2.70E-23	clear_coding
isoform_103236	coding	3.73967	coding	767	coding	0.048	coding	5.50E-24	clear_coding
isoform_140270	NA	NA	coding	581	noncoding	-0.0200704	coding	9.60E-34	unclear
isoform_154649	noncoding	-1.1566	noncoding	464	noncoding	-0.0241664	noncoding	NA	clear_noncoding
isoform_235034	coding	3.44545	noncoding	359	coding	0.134	noncoding	NA	unclear
isoform_84082	coding	0.685377	noncoding	282.5	noncoding	-0.0917504	noncoding	NA	clear_noncoding
isoform_36651	coding	3.87906	coding	947	coding	0.16	noncoding	NA	clear_coding
isoform_195939	coding	0.155537	noncoding	233	noncoding	-0.065536	noncoding	NA	clear_noncoding
isoform_46494	noncoding	-1.1263	noncoding	266	noncoding	-0.065536	noncoding	NA	clear_noncoding
isoform_226201	noncoding	-1.0609	noncoding	224	noncoding	-0.073728	noncoding	NA	clear_noncoding
isoform_166084	coding	12.5831	coding	1202.5	coding	0.042	coding	2.00E-118	clear_coding
isoform_19129	coding	12.3589	coding	1373	coding	0.193	coding	2.50E-62	clear_coding
isoform_121085	noncoding	-1.07324	noncoding	232	noncoding	-0.065536	noncoding	NA	clear_noncoding
isoform_66705	noncoding	-1.52644	noncoding	142	noncoding	-0.0004096	noncoding	NA	clear_noncoding
isoform_210040	coding	3.88139	coding	551	coding	0.056	noncoding	NA	clear_coding
isoform_35315	noncoding	-1.31444	noncoding	262	noncoding	-0.106496	noncoding	NA	clear_noncoding
isoform_155495	noncoding	-0.707062	noncoding	449	coding	0.023	noncoding	NA	clear_noncoding
isoform_235827	coding	1.16497	noncoding	386	noncoding	-0.0004096	coding	2.40E-34	unclear
isoform_203998	coding	4.94679	coding	724	coding	0.037	coding	3.00E-62	clear_coding
isoform_200775	coding	3.6718	coding	980	coding	0.072	noncoding	NA	clear_coding
isoform_90306	coding	2.20528	coding	778	noncoding	-0.0024576	noncoding	NA	unclear
isoform_62053	noncoding	-1.38489	noncoding	308	noncoding	-0.0516096	noncoding	NA	clear_noncoding
isoform_166212	coding	4.4914	noncoding	500	coding	0.124	noncoding	NA	unclear
isoform_217380	coding	1.85261	coding	1723	coding	0.12	coding	3.50E-33	clear_coding
isoform_171240	coding	2.758	noncoding	462	coding	0.087	coding	1.60E-37	clear_coding
isoform_21635	coding	2.6064	coding	539	coding	0.038	noncoding	NA	clear_coding
isoform_213544	noncoding	-1.34688	noncoding	222	noncoding	-0.0479232	noncoding	NA	clear_noncoding
isoform_188049	noncoding	-1.39258	noncoding	350	noncoding	-0.04096	noncoding	NA	clear_noncoding
isoform_170938	noncoding	-1.32908	noncoding	270	noncoding	-0.0004096	noncoding	NA	clear_noncoding
isoform_8314	coding	2.38579	coding	1943	coding	0.081	coding	8.50E-15	clear_coding
isoform_212527	noncoding	-0.776182	coding	574	coding	0.116	coding	2.60E-05	clear_coding
isoform_89869	coding	3.80355	coding	3228	coding	0.113	coding	5.30E-12	clear_coding
isoform_118936	coding	5.83771	noncoding	438.5	coding	0.058	noncoding	NA	unclear
isoform_225959	coding	1.55945	coding	1664	coding	0.111	coding	1.80E-40	clear_coding
isoform_210225	noncoding	-1.18082	noncoding	246.5	noncoding	-0.0135168	noncoding	NA	clear_noncoding
isoform_34738	coding	5.03393	coding	1088	noncoding	-0.012288	coding	9.80E-42	clear_coding
isoform_174293	noncoding	-1.2006	noncoding	262	noncoding	-0.0495616	noncoding	NA	clear_noncoding
isoform_37069	noncoding	-1.31632	noncoding	281	noncoding	-0.0004096	noncoding	NA	clear_noncoding
isoform_23716	coding	0.993159	coding	599	coding	0.036	noncoding	NA	clear_coding
isoform_167667	coding	2.86226	noncoding	220	coding	0.045	noncoding	NA	unclear
isoform_176997	coding	1.02372	noncoding	338	noncoding	-0.0311296	noncoding	NA	clear_noncoding
isoform_75988	noncoding	-1.2679	noncoding	368	noncoding	-0.147456	noncoding	NA	clear_noncoding
isoform_234925	coding	4.11584	coding	2929	coding	0.065	coding	3.50E-72	clear_coding
isoform_96498	noncoding	-1.08276	noncoding	301	noncoding	-0.0004096	noncoding	NA	clear_noncoding
isoform_181290	noncoding	-0.991971	noncoding	267	noncoding	-0.0004096	noncoding	NA	clear_noncoding
isoform_234660	coding	1.61822	coding	620	coding	0.053	coding	1.60E-11	clear_coding
isoform_147260	NA	NA	noncoding	272	noncoding	-0.077824	noncoding	NA	clear_noncoding
isoform_235277	coding	0.0203128	noncoding	254	noncoding	-0.016384	noncoding	NA	clear_noncoding
isoform_99421	noncoding	-0.652045	noncoding	243	noncoding	-0.0004096	noncoding	NA	clear_noncoding
isoform_45680	coding	3.77409	coding	743	coding	0.119	coding	3.20E-24	clear_coding
isoform_149635	NA	NA	coding	1375.5	coding	0.127	coding	1.50E-92	clear_coding
isoform_150410	NA	NA	noncoding	362	noncoding	-0.057344	coding	2.70E-10	unclear
isoform_219493	coding	1.06981	noncoding	250	coding	0.078	noncoding	NA	unclear
isoform_73307	noncoding	-1.02244	noncoding	293	noncoding	-0.0004096	noncoding	NA	clear_noncoding
isoform_137380	NA	NA	noncoding	476	coding	0.162	noncoding	NA	unclear
isoform_79383	coding	4.82998	noncoding	299	noncoding	-0.0671744	noncoding	NA	clear_noncoding
isoform_200559	noncoding	-1.1343	noncoding	225.5	noncoding	-0.0004096	noncoding	NA	clear_noncoding
isoform_168121	coding	1.39075	noncoding	370	noncoding	-0.008192	coding	6.60E-08	unclear
isoform_237741	coding	1.18032	coding	1007	coding	0.103	coding	3.80E-23	clear_coding
isoform_197821	coding	1.79669	coding	812	noncoding	-0.0458752	coding	7.60E-21	clear_coding
isoform_200052	coding	4.42267	coding	500.5	coding	0.062	noncoding	NA	clear_coding
isoform_142053	NA	NA	coding	745	noncoding	-0.0303104	noncoding	NA	unclear
isoform_169472	noncoding	-1.09197	noncoding	311	noncoding	-0.045056	noncoding	NA	clear_noncoding
isoform_116545	noncoding	-0.223302	noncoding	380	noncoding	-0.004096	noncoding	NA	clear_noncoding
isoform_80759	noncoding	-1.19026	noncoding	473	noncoding	-0.0434176	noncoding	NA	clear_noncoding
isoform_75584	coding	0.366705	noncoding	311	coding	0.105	noncoding	NA	unclear
isoform_54011	coding	1.69189	noncoding	344	noncoding	-0.0118784	noncoding	NA	clear_noncoding
isoform_127081	coding	0.661528	noncoding	302	noncoding	-0.0004096	noncoding	NA	clear_noncoding
isoform_187596	noncoding	-1.20138	noncoding	344	noncoding	-0.0032768	noncoding	NA	clear_noncoding
isoform_138282	NA	NA	noncoding	243	noncoding	-0.0004096	noncoding	NA	clear_noncoding
isoform_189599	coding	5.96871	coding	675	coding	0.12	coding	3.70E-36	clear_coding
isoform_101099	noncoding	-1.15109	noncoding	287	noncoding	-0.02048	noncoding	NA	clear_noncoding
isoform_124283	noncoding	-1.33708	noncoding	245	noncoding	-0.0004096	noncoding	NA	clear_noncoding
isoform_88276	coding	0.885339	coding	533	noncoding	-0.098304	coding	6.70E-30	clear_coding
isoform_85247	noncoding	-1.27492	noncoding	479	noncoding	-0.073728	noncoding	NA	clear_noncoding
isoform_220506	noncoding	-0.763059	noncoding	435	noncoding	-0.0692224	noncoding	NA	clear_noncoding
isoform_106145	coding	1.38835	noncoding	275	noncoding	-0.01024	noncoding	NA	clear_noncoding
isoform_91427	coding	5.00508	coding	1525	coding	0.015	coding	3.10E-53	clear_coding
isoform_229207	coding	1.89635	coding	944	coding	0.108	coding	4.40E-12	clear_coding
isoform_91294	noncoding	-1.25992	noncoding	242	noncoding	-0.073728	noncoding	NA	clear_noncoding
isoform_68605	noncoding	-1.17106	noncoding	206	noncoding	-0.0008192	noncoding	NA	clear_noncoding
isoform_201651	coding	0.260923	noncoding	259	noncoding	-0.043008	noncoding	NA	clear_noncoding
isoform_74729	noncoding	-1.21742	coding	524	coding	0.134	noncoding	NA	unclear
isoform_37887	coding	4.52208	coding	951.5	coding	0.26	coding	9.70E-74	clear_coding
isoform_86049	coding	5.22682	coding	851	coding	0.045	coding	2.10E-42	clear_coding
isoform_15490	coding	11.5884	coding	1561	coding	0.065	coding	2.60E-40	clear_coding
isoform_83597	coding	3.32598	coding	1500	coding	0.137	coding	6.20E-21	clear_coding
isoform_9212	coding	13.6839	coding	1739	coding	0.105	coding	4.10E-14	clear_coding
isoform_212805	coding	6.00033	coding	1082	coding	0.061	coding	5.60E-44	clear_coding
isoform_47645	coding	5.03572	coding	773	coding	0.148	coding	1.00E-36	clear_coding
isoform_197907	coding	6.60735	coding	773	coding	0.132	coding	1.70E-40	clear_coding
isoform_55115	noncoding	-1.16035	noncoding	246	noncoding	-0.057344	noncoding	NA	clear_noncoding
isoform_225926	coding	3.49456	coding	584	noncoding	-0.0581632	coding	1.40E-51	clear_coding
isoform_14510	coding	0.531564	noncoding	270.5	noncoding	-0.200704	noncoding	NA	clear_noncoding
isoform_80170	coding	8.09181	coding	938	coding	0.035	coding	2.70E-46	clear_coding
isoform_216683	coding	0.954881	coding	547	coding	0.162	noncoding	NA	clear_coding
isoform_30591	coding	7.78224	coding	1148	coding	0.079	coding	3.50E-56	clear_coding
isoform_13235	coding	0.96177	noncoding	208	noncoding	-0.016384	noncoding	NA	clear_noncoding
isoform_218085	noncoding	-0.193203	noncoding	299	noncoding	-0.0004096	noncoding	NA	clear_noncoding
isoform_189206	noncoding	-1.34008	noncoding	233	noncoding	-0.057344	noncoding	NA	clear_noncoding
isoform_48275	noncoding	-0.954306	noncoding	213.5	noncoding	-0.299008	noncoding	NA	clear_noncoding
isoform_233982	coding	2.22977	coding	2180	coding	0.124	coding	2.00E-18	clear_coding
isoform_191571	coding	0.592957	noncoding	440.5	noncoding	-0.0151552	noncoding	NA	clear_noncoding
isoform_70822	coding	2.59911	coding	726.5	coding	0.069	coding	4.80E-13	clear_coding
isoform_151032	NA	NA	coding	812	coding	0.161	coding	2.40E-87	clear_coding
isoform_166807	noncoding	-1.07303	noncoding	494	coding	0.069	noncoding	NA	clear_noncoding
isoform_89027	noncoding	-0.982837	noncoding	279.5	coding	0.026	noncoding	NA	clear_noncoding
isoform_112394	noncoding	-0.680102	coding	664	noncoding	-0.008192	coding	2.90E-10	unclear
isoform_202394	coding	2.0894	coding	506	noncoding	-0.0442368	noncoding	NA	unclear
isoform_44761	noncoding	-1.22615	noncoding	225.5	noncoding	-0.0004096	noncoding	NA	clear_noncoding
isoform_152203	NA	NA	noncoding	269	noncoding	-0.012288	noncoding	NA	clear_noncoding
isoform_5990	coding	5.06571	coding	2005	coding	0.115	coding	2.30E-07	clear_coding
isoform_230493	noncoding	-0.075186	noncoding	288.5	noncoding	-0.004096	noncoding	NA	clear_noncoding
isoform_91286	coding	1.5046	coding	965	coding	0.093	coding	4.80E-18	clear_coding
isoform_33731	coding	4.17831	coding	1076	coding	0.022	coding	1.10E-26	clear_coding
isoform_129961	noncoding	-1.31887	noncoding	291	noncoding	-0.0212992	noncoding	NA	clear_noncoding
isoform_47627	coding	4.14879	coding	633	coding	0.371	coding	1.00E-62	clear_coding
isoform_234999	noncoding	-1.08881	noncoding	263	noncoding	-0.0004096	noncoding	NA	clear_noncoding
isoform_209803	coding	7.4282	coding	1106	coding	0.091	noncoding	NA	clear_coding
isoform_8235	coding	3.75895	coding	886.5	coding	0.081	coding	2.80E-126	clear_coding
isoform_126168	noncoding	-0.883247	noncoding	226	noncoding	-0.0004096	noncoding	NA	clear_noncoding
isoform_109942	noncoding	-1.24513	noncoding	248.5	noncoding	-0.06144	noncoding	NA	clear_noncoding
isoform_75879	coding	7.43171	coding	725	coding	0.139	noncoding	NA	clear_coding
isoform_51830	coding	0.431605	coding	777	coding	0.234	coding	2.10E-10	clear_coding
isoform_47484	noncoding	-1.32622	noncoding	245	noncoding	-0.0004096	noncoding	NA	clear_noncoding
isoform_40656	coding	3.21135	coding	743	coding	0.051	coding	4.70E-33	clear_coding
isoform_232730	coding	0.925844	noncoding	327	coding	0.035	noncoding	NA	unclear
isoform_92271	coding	1.31092	coding	600	noncoding	-0.0237568	coding	5.60E-06	clear_coding
isoform_49106	noncoding	-1.23065	noncoding	269	noncoding	-0.159744	noncoding	NA	clear_noncoding
isoform_162076	noncoding	-1.1555	noncoding	344	noncoding	-0.0004096	noncoding	NA	clear_noncoding
isoform_129481	noncoding	-0.566117	noncoding	209.5	noncoding	-0.024576	noncoding	NA	clear_noncoding
isoform_222855	coding	6.75321	coding	1376	coding	0.044	coding	3.60E-24	clear_coding
isoform_3515	coding	2.20993	coding	2543	coding	0.173	coding	0	clear_coding
isoform_69120	noncoding	-1.11489	noncoding	230	noncoding	-0.0004096	noncoding	NA	clear_noncoding
isoform_88474	noncoding	-0.969717	noncoding	248	coding	0.103	noncoding	NA	clear_noncoding
isoform_162966	noncoding	-1.01491	noncoding	356	noncoding	-0.008192	noncoding	NA	clear_noncoding
isoform_3632	coding	4.12126	coding	2531	coding	0.107	coding	5.70E-12	clear_coding
isoform_213779	coding	4.23237	coding	2655.5	coding	0.103	coding	1.10E-16	clear_coding
isoform_188031	coding	1.99747	coding	710	coding	0.139	coding	3.70E-17	clear_coding
isoform_55076	coding	3.52119	coding	677	noncoding	-0.038912	noncoding	NA	unclear
isoform_214785	noncoding	-1.35177	noncoding	251	noncoding	-0.077824	noncoding	NA	clear_noncoding
isoform_2011	noncoding	-1.08635	noncoding	281	coding	0.062	noncoding	NA	clear_noncoding
isoform_96285	coding	1.73921	coding	969.5	coding	0.271	noncoding	NA	clear_coding
isoform_79070	coding	1.4029	noncoding	437	noncoding	-0.0073728	noncoding	NA	clear_noncoding
isoform_149882	NA	NA	coding	2294	coding	0.142	coding	2.50E-12	clear_coding
isoform_121583	noncoding	-1.11805	noncoding	231	noncoding	-0.0004096	noncoding	NA	clear_noncoding
isoform_64933	coding	1.69142	noncoding	240.5	noncoding	-0.008192	noncoding	NA	clear_noncoding
isoform_85668	noncoding	-1.32803	noncoding	398	coding	0.125	noncoding	NA	clear_noncoding
isoform_172067	coding	3.29987	coding	614	coding	0.022	noncoding	NA	clear_coding
isoform_158030	noncoding	-0.856813	noncoding	260	noncoding	-0.0004096	noncoding	NA	clear_noncoding
isoform_116625	coding	2.89231	noncoding	403.5	coding	0.139	coding	3.40E-37	clear_coding
isoform_131756	NA	NA	noncoding	230	noncoding	-0.012288	noncoding	NA	clear_noncoding
isoform_69345	noncoding	-1.22838	noncoding	221	noncoding	-0.0004096	noncoding	NA	clear_noncoding
isoform_129308	noncoding	-1.05287	noncoding	357.5	noncoding	-0.0004096	noncoding	NA	clear_noncoding
isoform_169036	noncoding	-0.504041	coding	754	noncoding	-0.0217088	coding	1.10E-09	unclear
isoform_166175	noncoding	-0.704176	coding	567	noncoding	-0.0315392	noncoding	NA	clear_noncoding
isoform_124373	noncoding	-1.33957	noncoding	305	noncoding	-0.0004096	noncoding	NA	clear_noncoding
isoform_120697	noncoding	-1.18815	noncoding	304	noncoding	-0.0258048	noncoding	NA	clear_noncoding
isoform_187276	noncoding	-1.23579	noncoding	347	noncoding	-0.0004096	noncoding	NA	clear_noncoding
isoform_8408	coding	11.2231	coding	1797.5	noncoding	-0.0352256	coding	3.10E-55	clear_coding
isoform_104600	noncoding	-1.18417	noncoding	341	noncoding	-0.0053248	noncoding	NA	clear_noncoding
isoform_81938	noncoding	-1.33537	noncoding	256	noncoding	-0.0004096	noncoding	NA	clear_noncoding
isoform_137241	NA	NA	coding	680	coding	0.089	coding	3.30E-14	clear_coding
isoform_113981	noncoding	-0.932501	noncoding	302	noncoding	-0.032768	noncoding	NA	clear_noncoding
isoform_34475	coding	5.81382	coding	899	coding	0.096	coding	1.50E-22	clear_coding
isoform_215931	noncoding	-1.07755	noncoding	253.5	noncoding	-0.0004096	noncoding	NA	clear_noncoding
isoform_226477	coding	1.73174	coding	756	coding	0.161	coding	5.30E-18	clear_coding
isoform_205366	noncoding	-0.0393205	noncoding	232.5	noncoding	-0.077824	noncoding	NA	clear_noncoding
isoform_105030	coding	0.370942	noncoding	265	noncoding	-0.045056	noncoding	NA	clear_noncoding
isoform_76590	coding	1.76384	noncoding	392	noncoding	-0.0847872	noncoding	NA	clear_noncoding
isoform_185921	coding	0.885176	coding	929	coding	0.111	noncoding	NA	clear_coding
isoform_152	coding	3.67394	coding	2482	coding	0.025	coding	0.00043	clear_coding
isoform_136517	NA	NA	coding	659.5	coding	0.127	coding	1.60E-29	clear_coding
isoform_193228	coding	8.94657	coding	1067	coding	0.142	coding	1.20E-49	clear_coding
isoform_90889	noncoding	-1.24688	noncoding	227	noncoding	-0.0004096	noncoding	NA	clear_noncoding
isoform_124913	noncoding	-0.998332	noncoding	248	coding	0.04	noncoding	NA	clear_noncoding
isoform_103105	noncoding	-1.1747	noncoding	278	noncoding	-0.0004096	noncoding	NA	clear_noncoding
isoform_199354	noncoding	-0.936331	noncoding	311.5	noncoding	-0.06144	noncoding	NA	clear_noncoding
isoform_125797	noncoding	-1.09894	noncoding	371	noncoding	-0.024576	noncoding	NA	clear_noncoding
isoform_15005	coding	7.56008	coding	1347	coding	0.108	coding	9.40E-73	clear_coding
isoform_63133	coding	2.73687	noncoding	495	coding	0.129	coding	3.60E-23	clear_coding
isoform_91917	noncoding	-1.24756	noncoding	393.5	noncoding	-0.008192	noncoding	NA	clear_noncoding
isoform_200877	noncoding	-1.1647	noncoding	224	noncoding	-0.344064	noncoding	NA	clear_noncoding
isoform_14217	coding	3.09021	coding	1352	coding	0.152	coding	2.50E-15	clear_coding
isoform_116550	noncoding	-0.541249	coding	545	coding	0.239	noncoding	NA	unclear
isoform_73686	noncoding	-1.25338	noncoding	234.5	noncoding	-0.012288	noncoding	NA	clear_noncoding
isoform_131836	NA	NA	noncoding	458	coding	0.192	coding	0.00019	unclear
isoform_178143	coding	0.833084	noncoding	356	noncoding	-0.06144	noncoding	NA	clear_noncoding
isoform_88750	noncoding	-0.552748	noncoding	413.5	coding	0.114	noncoding	NA	clear_noncoding
isoform_130000	coding	0.61375	noncoding	344	coding	0.125	noncoding	NA	unclear
isoform_140527	NA	NA	noncoding	449	coding	0.142	noncoding	NA	unclear
isoform_92434	coding	1.92084	noncoding	348	noncoding	-0.032768	noncoding	NA	clear_noncoding
isoform_72537	coding	0.248864	coding	1829	coding	0.075	coding	8.40E-25	clear_coding
isoform_180762	coding	5.515	coding	858.5	coding	0.245	coding	2.30E-90	clear_coding
isoform_93600	coding	4.45475	noncoding	228.5	coding	0.11	noncoding	NA	unclear
isoform_152052	NA	NA	noncoding	347	noncoding	-0.0004096	noncoding	NA	clear_noncoding
isoform_157201	noncoding	-1.02219	noncoding	249	noncoding	-0.0032768	noncoding	NA	clear_noncoding
isoform_195876	noncoding	-1.1646	noncoding	217	noncoding	-0.0004096	noncoding	NA	clear_noncoding
isoform_29944	coding	6.31573	coding	911	coding	0.174	coding	3.00E-56	clear_coding
isoform_220796	coding	9.07504	coding	1011	noncoding	-0.0282624	coding	5.60E-80	clear_coding
isoform_89859	coding	7.33812	coding	1005.5	coding	0.138	coding	1.50E-57	clear_coding
isoform_103819	coding	3.62726	coding	3210.5	coding	0.107	coding	5.10E-48	clear_coding
isoform_85593	noncoding	-1.22571	noncoding	228.5	noncoding	-0.057344	noncoding	NA	clear_noncoding
isoform_80930	coding	0.554693	coding	1607	coding	0.128	coding	2.80E-46	clear_coding
isoform_46553	coding	3.28587	coding	593	coding	0.089	coding	5.30E-32	clear_coding
isoform_191951	noncoding	-0.897122	noncoding	269	noncoding	-0.0004096	noncoding	NA	clear_noncoding
isoform_174243	coding	7.93908	coding	842	coding	0.154	coding	1.20E-30	clear_coding
isoform_96920	noncoding	-1.33494	noncoding	204.5	noncoding	-0.0004096	noncoding	NA	clear_noncoding
isoform_131659	NA	NA	noncoding	432	noncoding	-0.0454656	noncoding	NA	clear_noncoding
isoform_187807	noncoding	-1.17533	noncoding	323	noncoding	-0.057344	noncoding	NA	clear_noncoding
isoform_34731	coding	5.66344	coding	866	coding	0.124	coding	9.60E-31	clear_coding
isoform_218074	noncoding	-1.22935	noncoding	209.5	noncoding	-0.063488	noncoding	NA	clear_noncoding
isoform_162093	coding	2.24894	noncoding	302	noncoding	-0.0380928	noncoding	NA	clear_noncoding
isoform_137993	NA	NA	coding	2121	coding	0.097	coding	3.10E-64	clear_coding
isoform_72900	coding	9.17711	coding	952.5	noncoding	-0.0077824	coding	2.40E-58	clear_coding
isoform_145149	NA	NA	noncoding	239	noncoding	-0.073728	noncoding	NA	clear_noncoding
isoform_56205	noncoding	-1.24059	noncoding	323	noncoding	-0.0004096	noncoding	NA	clear_noncoding
isoform_185853	noncoding	-0.925157	noncoding	335	noncoding	-0.0139264	noncoding	NA	clear_noncoding
isoform_63962	coding	1.65699	noncoding	434	noncoding	-0.0733184	noncoding	NA	clear_noncoding
isoform_134590	NA	NA	coding	647	coding	0.056	noncoding	NA	unclear
isoform_220081	coding	1.19344	noncoding	392	coding	0.062	coding	1.40E-20	clear_coding
isoform_127456	coding	4.53653	coding	682	coding	0.186	coding	4.30E-06	clear_coding
isoform_155776	coding	3.10378	coding	1359	coding	0.198	coding	6.10E-47	clear_coding
isoform_229241	coding	1.17658	noncoding	455	coding	0.248	coding	5.80E-27	clear_coding
isoform_55249	coding	0.477999	noncoding	365	noncoding	-0.0344064	noncoding	NA	clear_noncoding
isoform_21591	noncoding	-1.12106	noncoding	315	noncoding	-0.299008	noncoding	NA	clear_noncoding
isoform_143581	NA	NA	noncoding	216.5	noncoding	-0.069632	noncoding	NA	clear_noncoding
isoform_22779	coding	12.2092	coding	1425.5	coding	0.08	coding	4.60E-31	clear_coding
isoform_225183	coding	1.97258	coding	687.5	coding	0.001	noncoding	NA	clear_coding
isoform_74329	coding	13.18	coding	1645	coding	0.053	coding	4.30E-124	clear_coding
isoform_226371	noncoding	-1.1198	noncoding	302	noncoding	-0.176128	noncoding	NA	clear_noncoding
isoform_224071	noncoding	-0.613438	noncoding	200	noncoding	-0.126976	noncoding	NA	clear_noncoding
isoform_222529	coding	1.33725	coding	503	coding	0.01	coding	8.80E-10	clear_coding
isoform_221299	noncoding	-0.0903743	noncoding	263	noncoding	-0.02048	noncoding	NA	clear_noncoding
isoform_78609	coding	16.111	coding	2244	coding	0.158	coding	1.30E-18	clear_coding
isoform_167341	noncoding	-0.95012	noncoding	203	noncoding	-0.0004096	noncoding	NA	clear_noncoding
isoform_154012	NA	NA	noncoding	219.5	noncoding	-0.008192	noncoding	NA	clear_noncoding
isoform_15533	coding	5.25011	coding	1643	coding	0.042	coding	2.50E-14	clear_coding
isoform_43415	coding	2.64133	noncoding	430	coding	0.036	noncoding	NA	unclear
isoform_65374	noncoding	-1.0821	noncoding	242	noncoding	-0.0118784	noncoding	NA	clear_noncoding
isoform_48743	noncoding	-0.642295	coding	525.5	noncoding	-0.0847872	noncoding	NA	clear_noncoding
isoform_203681	noncoding	-1.0604	noncoding	389	coding	0.01	noncoding	NA	clear_noncoding
isoform_162527	noncoding	-1.14905	noncoding	206	noncoding	-0.0004096	noncoding	NA	clear_noncoding
isoform_222088	coding	2.89092	coding	605	coding	0.355	coding	1.80E-20	clear_coding
isoform_125026	noncoding	-1.29338	noncoding	210.5	noncoding	-0.0004096	noncoding	NA	clear_noncoding
isoform_20379	noncoding	-0.277933	noncoding	278	coding	0.16	noncoding	NA	clear_noncoding
isoform_204759	noncoding	-0.872783	noncoding	196	noncoding	-0.0004096	noncoding	NA	clear_noncoding
isoform_4086	coding	0.38292	coding	2334.5	coding	0.12	noncoding	NA	clear_coding
isoform_141760	NA	NA	noncoding	223	noncoding	-0.053248	noncoding	NA	clear_noncoding
isoform_189500	noncoding	-1.36686	noncoding	278	noncoding	-0.04096	noncoding	NA	clear_noncoding
isoform_133478	NA	NA	noncoding	470	noncoding	-0.0073728	noncoding	NA	clear_noncoding
isoform_210210	coding	9.59337	noncoding	315	coding	0.06	noncoding	NA	unclear
isoform_163392	noncoding	-1.04642	noncoding	473	noncoding	-0.0274432	coding	3.00E-20	clear_noncoding
isoform_12016	noncoding	-1.14733	noncoding	338	noncoding	-0.0147456	noncoding	NA	clear_noncoding
isoform_102698	coding	0.725303	noncoding	394	noncoding	-0.032768	noncoding	NA	clear_noncoding
isoform_125655	noncoding	-1.39359	noncoding	242	noncoding	-0.090112	noncoding	NA	clear_noncoding
isoform_213169	coding	4.6458	coding	629	coding	0.105	coding	5.60E-32	clear_coding
isoform_29835	coding	8.05253	coding	953	coding	0.116	coding	6.20E-48	clear_coding
isoform_47236	coding	4.30416	coding	613	coding	0.124	coding	4.00E-25	clear_coding
isoform_173951	noncoding	-1.29933	noncoding	278	noncoding	-0.036864	noncoding	NA	clear_noncoding
isoform_166331	noncoding	-0.693418	noncoding	486	noncoding	-0.0196608	noncoding	NA	clear_noncoding
isoform_119642	coding	0.852563	noncoding	356	coding	0.032	noncoding	NA	unclear
isoform_207576	noncoding	-1.23053	noncoding	340	noncoding	-0.06144	noncoding	NA	clear_noncoding
isoform_146253	NA	NA	coding	1613	coding	0.127	coding	1.00E-198	clear_coding
isoform_119421	noncoding	-1.09658	noncoding	302	noncoding	-0.0004096	noncoding	NA	clear_noncoding
isoform_147696	NA	NA	coding	599	noncoding	-0.02048	coding	7.90E-13	unclear
isoform_197054	coding	1.92073	coding	2387	coding	0.07	coding	1.10E-112	clear_coding
isoform_228881	coding	4.67061	noncoding	361	coding	0.163	noncoding	NA	unclear
isoform_113106	noncoding	-0.834215	noncoding	386	coding	0.115	noncoding	NA	clear_noncoding
isoform_48633	noncoding	-0.883616	noncoding	398	noncoding	-0.0155648	noncoding	NA	clear_noncoding
isoform_221214	coding	1.28363	coding	713	coding	0.249	coding	1.50E-11	clear_coding
isoform_62350	noncoding	-1.16462	noncoding	62	noncoding	-0.0057344	noncoding	NA	clear_noncoding
isoform_31300	coding	6.58572	coding	1115	coding	0.075	noncoding	NA	clear_coding
isoform_11000	coding	13.3244	coding	1955	coding	0.117	coding	3.50E-101	clear_coding
isoform_181116	noncoding	-1.00724	noncoding	245	noncoding	-0.0004096	noncoding	NA	clear_noncoding
isoform_166387	noncoding	-1.01518	noncoding	241	noncoding	-0.090112	noncoding	NA	clear_noncoding
isoform_10800	coding	5.90333	coding	676	coding	0.126	coding	4.80E-11	clear_coding
isoform_7916	coding	12.7811	coding	1325.5	coding	0.061	coding	9.60E-97	clear_coding
isoform_184854	coding	4.02999	coding	926	coding	0.139	noncoding	NA	clear_coding
isoform_212823	coding	0.577731	noncoding	325	noncoding	-0.0335872	noncoding	NA	clear_noncoding
isoform_114853	coding	0.0996964	noncoding	476	noncoding	-0.057344	noncoding	NA	clear_noncoding
isoform_137890	NA	NA	noncoding	257.5	noncoding	-0.0004096	noncoding	NA	clear_noncoding
isoform_179596	noncoding	-1.34785	coding	549.5	coding	0.086	noncoding	NA	unclear
isoform_140420	NA	NA	noncoding	285	noncoding	-0.0004096	noncoding	NA	clear_noncoding
isoform_208323	noncoding	-1.11879	coding	589.5	coding	0.172	coding	6.50E-05	clear_coding
isoform_120364	noncoding	-1.09115	noncoding	189.5	noncoding	-0.077824	noncoding	NA	clear_noncoding
isoform_214270	coding	1.44599	coding	518	noncoding	-0.04096	noncoding	NA	unclear
isoform_92342	coding	0.433981	coding	557	noncoding	-0.02048	noncoding	NA	unclear
isoform_39573	noncoding	-0.282849	coding	509	coding	0.092	noncoding	NA	unclear
isoform_174116	noncoding	-0.333017	noncoding	491	noncoding	-0.06144	noncoding	NA	clear_noncoding
isoform_111783	noncoding	-1.26136	noncoding	228	noncoding	-0.0004096	noncoding	NA	clear_noncoding
isoform_148770	NA	NA	coding	840	coding	0.089	coding	2.40E-28	clear_coding
isoform_185089	coding	3.8976	coding	1284.5	coding	0.413	coding	4.90E-17	clear_coding
isoform_55732	noncoding	-1.06742	noncoding	291	noncoding	-0.0004096	noncoding	NA	clear_noncoding
isoform_17832	coding	1.67726	noncoding	498	noncoding	-0.012288	coding	7.30E-10	unclear
isoform_126952	noncoding	-0.782352	noncoding	374	noncoding	-0.057344	coding	8.40E-11	clear_noncoding
isoform_68102	noncoding	-0.929406	noncoding	220	noncoding	-0.0176128	noncoding	NA	clear_noncoding
isoform_46195	coding	3.25937	coding	779	coding	0.227	coding	1.90E-35	clear_coding
isoform_203525	coding	1.49913	noncoding	363.5	coding	0.086	coding	1.80E-08	clear_coding
isoform_172483	noncoding	-1.07272	noncoding	211	noncoding	-0.0004096	noncoding	NA	clear_noncoding
isoform_25550	coding	2.31666	coding	653	noncoding	-0.0180224	coding	9.90E-09	clear_coding
isoform_80722	noncoding	-1.05577	noncoding	289	noncoding	-0.0004096	noncoding	NA	clear_noncoding
isoform_183481	coding	1.52228	coding	1877	coding	0.03	coding	3.80E-81	clear_coding
isoform_118820	coding	2.91334	noncoding	500	coding	0.04	coding	6.30E-23	clear_coding
isoform_199680	noncoding	-1.27609	noncoding	243	coding	0.079	noncoding	NA	clear_noncoding
isoform_98073	coding	0.635607	noncoding	262	noncoding	-0.0733184	noncoding	NA	clear_noncoding
isoform_121621	coding	2.13587	coding	888.5	coding	0.096	coding	5.10E-11	clear_coding
isoform_102348	coding	0.729641	noncoding	278	noncoding	-0.08192	noncoding	NA	clear_noncoding
isoform_166897	noncoding	-1.43285	noncoding	165	noncoding	-0.212992	noncoding	NA	clear_noncoding
isoform_104252	coding	0.825706	noncoding	198.5	noncoding	-0.063488	noncoding	NA	clear_noncoding
isoform_24267	coding	0.221183	noncoding	245	noncoding	-0.098304	noncoding	NA	clear_noncoding
isoform_209698	coding	4.26065	coding	1067	coding	0.18	coding	1.50E-15	clear_coding
isoform_18013	coding	10.2927	coding	1367	coding	0.037	coding	2.10E-25	clear_coding
isoform_43493	coding	0.435423	noncoding	377	noncoding	-0.0086016	noncoding	NA	clear_noncoding
isoform_120340	coding	0.19987	noncoding	320	noncoding	-0.08192	noncoding	NA	clear_noncoding
isoform_103364	coding	1.20933	coding	1391.5	coding	0.063	coding	4.10E-51	clear_coding
isoform_17509	coding	1.00268	coding	1098.5	coding	0.073	coding	1.60E-54	clear_coding
isoform_104207	noncoding	-1.06421	noncoding	329	noncoding	-0.1024	noncoding	NA	clear_noncoding
isoform_130893	NA	NA	coding	1645.5	coding	0.083	coding	2.20E-63	clear_coding
isoform_60325	noncoding	-1.0346	noncoding	242	noncoding	-0.0004096	noncoding	NA	clear_noncoding
isoform_53693	noncoding	-1.06002	noncoding	224	noncoding	-0.147456	noncoding	NA	clear_noncoding
isoform_232646	coding	0.712931	noncoding	305	noncoding	-0.0258048	noncoding	NA	clear_noncoding
isoform_220817	coding	1.74287	noncoding	317	noncoding	-0.233472	coding	1.40E-10	unclear
isoform_158233	coding	5.75281	coding	581	coding	0.089	coding	2.50E-08	clear_coding
isoform_118037	noncoding	-0.591288	noncoding	227	noncoding	-0.0212992	noncoding	NA	clear_noncoding
isoform_170825	coding	2.68847	coding	535	coding	0.105	noncoding	NA	clear_coding
isoform_63164	noncoding	-1.08218	noncoding	127	noncoding	-0.02048	noncoding	NA	clear_noncoding
isoform_129285	coding	4.18559	coding	3161	coding	0.115	noncoding	NA	clear_coding
isoform_218012	coding	1.30868	noncoding	286	noncoding	-0.01024	noncoding	NA	clear_noncoding
isoform_150488	NA	NA	coding	602	coding	0.151	noncoding	NA	unclear
isoform_97586	coding	5.24422	coding	1121	coding	0.071	coding	1.40E-37	clear_coding
isoform_56920	noncoding	-1.37233	noncoding	242	noncoding	-0.02048	noncoding	NA	clear_noncoding
isoform_97374	coding	2.17862	noncoding	384.5	noncoding	-0.0442368	noncoding	NA	clear_noncoding
isoform_89719	noncoding	-1.2806	noncoding	245	noncoding	-0.0004096	noncoding	NA	clear_noncoding
isoform_220923	coding	3.25073	coding	913	coding	0.096	noncoding	NA	clear_coding
isoform_42303	coding	2.8179	coding	818	coding	0.152	coding	4.30E-09	clear_coding
isoform_61703	noncoding	-0.597331	coding	549	noncoding	-0.012288	noncoding	NA	clear_noncoding
isoform_189073	noncoding	-1.27469	noncoding	254	noncoding	-0.0004096	noncoding	NA	clear_noncoding
isoform_164966	noncoding	-1.06153	noncoding	227	noncoding	-0.0004096	noncoding	NA	clear_noncoding
isoform_7672	coding	0.66815	noncoding	245	noncoding	-0.0147456	noncoding	NA	clear_noncoding
isoform_171699	noncoding	-1.27772	noncoding	252	noncoding	-0.0004096	noncoding	NA	clear_noncoding
isoform_44426	coding	2.55795	coding	563	coding	0.079	coding	1.50E-30	clear_coding
isoform_146122	NA	NA	noncoding	365	noncoding	-0.0229376	noncoding	NA	clear_noncoding
isoform_150423	NA	NA	noncoding	242	noncoding	-0.0610304	noncoding	NA	clear_noncoding
isoform_208853	coding	0.576563	noncoding	381.5	noncoding	-0.004096	noncoding	NA	clear_noncoding
isoform_21519	noncoding	-1.09326	noncoding	368	noncoding	-0.0335872	noncoding	NA	clear_noncoding
isoform_154291	NA	NA	noncoding	308	noncoding	-0.0004096	noncoding	NA	clear_noncoding
isoform_206722	coding	0.777239	coding	521	coding	0.038	coding	5.20E-12	clear_coding
isoform_226964	coding	2.47596	noncoding	385.5	noncoding	-0.126976	noncoding	NA	clear_noncoding
isoform_154602	coding	6.47671	coding	593	coding	0.016	coding	1.50E-45	clear_coding
isoform_67669	noncoding	-1.02503	noncoding	321	noncoding	-0.036864	noncoding	NA	clear_noncoding
isoform_218802	noncoding	-0.381722	coding	789	coding	0.049	noncoding	NA	unclear
isoform_221728	coding	2.55751	coding	587	coding	0.049	noncoding	NA	clear_coding
isoform_177232	noncoding	-1.00805	noncoding	344	noncoding	-0.008192	noncoding	NA	clear_noncoding
isoform_76598	coding	8.09533	coding	1905	coding	0.222	coding	1.20E-108	clear_coding
isoform_36772	coding	0.428364	noncoding	367	noncoding	-0.012288	noncoding	NA	clear_noncoding
isoform_128213	coding	3.67843	coding	956	coding	0.109	noncoding	NA	clear_coding
isoform_219804	coding	6.74481	coding	3056	coding	0.108	coding	1.90E-05	clear_coding
isoform_19056	noncoding	-1.11931	noncoding	422	noncoding	-0.0176128	noncoding	NA	clear_noncoding
isoform_9289	coding	10.0295	coding	1754	coding	0.202	coding	5.20E-08	clear_coding
isoform_56243	coding	2.184	noncoding	459	coding	0.231	noncoding	NA	unclear
isoform_24591	coding	6.74184	coding	1082	noncoding	-0.06144	coding	1.20E-16	clear_coding
isoform_47222	noncoding	-0.993735	noncoding	218	noncoding	-0.04096	noncoding	NA	clear_noncoding
isoform_233218	coding	1.63714	noncoding	397	noncoding	-0.077824	noncoding	NA	clear_noncoding
isoform_74503	coding	6.70745	coding	1525.5	coding	0.074	coding	7.00E-41	clear_coding
isoform_219597	coding	1.64642	noncoding	431	coding	0.056	coding	4.70E-05	clear_coding
isoform_126751	noncoding	-0.537337	noncoding	434.5	coding	0.039	noncoding	NA	clear_noncoding
isoform_102707	coding	1.64043	coding	543.5	coding	0.131	noncoding	NA	clear_coding
isoform_22886	coding	10.0077	coding	1145	coding	0.136	coding	2.30E-15	clear_coding
isoform_211362	noncoding	-0.738406	noncoding	311	noncoding	-0.04096	noncoding	NA	clear_noncoding
isoform_156119	noncoding	-1.26512	noncoding	260.5	noncoding	-0.04096	noncoding	NA	clear_noncoding
isoform_79808	coding	6.14749	coding	529	coding	0.069	noncoding	NA	clear_coding
isoform_19648	coding	7.31022	coding	1153	coding	0.121	coding	1.00E-50	clear_coding
isoform_88696	coding	1.91024	coding	887	coding	0.061	coding	5.20E-16	clear_coding
isoform_122633	noncoding	-0.952101	noncoding	338	noncoding	-0.18432	noncoding	NA	clear_noncoding
isoform_157595	coding	2.1317	noncoding	491	coding	0.118	coding	1.40E-16	clear_coding
isoform_183165	noncoding	-1.18976	noncoding	296	noncoding	-0.0503808	noncoding	NA	clear_noncoding
isoform_6669	coding	3.28614	coding	668	coding	0.285	noncoding	NA	clear_coding
isoform_221664	coding	1.89701	coding	620	noncoding	-0.004096	noncoding	NA	unclear
isoform_5183	coding	2.39586	noncoding	242.5	coding	0.063	noncoding	NA	unclear
isoform_114299	noncoding	-1.33	noncoding	305	noncoding	-0.1335296	noncoding	NA	clear_noncoding
isoform_91088	noncoding	-1.12417	noncoding	197	noncoding	-0.0004096	noncoding	NA	clear_noncoding
isoform_107519	coding	8.08112	coding	1410	coding	0.098	coding	1.90E-17	clear_coding
isoform_86362	coding	0.528927	coding	576	coding	0.094	noncoding	NA	clear_coding
isoform_127485	coding	1.27253	coding	2284	coding	0.139	noncoding	NA	clear_coding
isoform_146147	NA	NA	noncoding	234.5	noncoding	-0.053248	noncoding	NA	clear_noncoding
isoform_227414	noncoding	-1.33426	noncoding	254.5	noncoding	-0.0004096	noncoding	NA	clear_noncoding
isoform_153205	NA	NA	noncoding	338	noncoding	-0.024576	noncoding	NA	clear_noncoding
isoform_173088	noncoding	-0.538658	noncoding	326	noncoding	-0.012288	noncoding	NA	clear_noncoding
isoform_11354	coding	2.65285	coding	1640	coding	0.136	coding	1.10E-15	clear_coding
isoform_871	coding	0.773401	noncoding	254.5	noncoding	-0.0376832	noncoding	NA	clear_noncoding
isoform_232923	noncoding	-1.30107	noncoding	416	noncoding	-0.028672	noncoding	NA	clear_noncoding
isoform_188103	noncoding	-1.53224	noncoding	227	noncoding	-0.01024	noncoding	NA	clear_noncoding
isoform_186811	noncoding	-1.3665	coding	665	coding	0.23	noncoding	NA	unclear
isoform_166558	coding	0.0681019	noncoding	415	noncoding	-0.090112	noncoding	NA	clear_noncoding
isoform_98589	noncoding	-0.859757	noncoding	230	noncoding	-0.036864	noncoding	NA	clear_noncoding
isoform_77273	noncoding	-0.869141	coding	521	noncoding	-0.024576	noncoding	NA	clear_noncoding
isoform_83060	noncoding	-0.813362	noncoding	356	noncoding	-0.0004096	noncoding	NA	clear_noncoding
isoform_69102	noncoding	-0.993754	noncoding	257.5	noncoding	-0.520192	noncoding	NA	clear_noncoding
isoform_136964	NA	NA	noncoding	257	noncoding	-0.036864	noncoding	NA	clear_noncoding
isoform_114849	noncoding	-1.14376	noncoding	284.5	noncoding	-0.008192	noncoding	NA	clear_noncoding
isoform_120268	coding	3.19038	noncoding	497	coding	0.126	noncoding	NA	unclear
isoform_24530	coding	3.18777	coding	878.5	coding	0.028	coding	3.50E-11	clear_coding
isoform_39848	coding	5.34228	coding	767	coding	0.202	coding	2.20E-06	clear_coding
isoform_182599	noncoding	-1.10222	noncoding	293	noncoding	-0.0004096	noncoding	NA	clear_noncoding
isoform_21927	coding	0.544518	coding	587	coding	0.082	coding	2.20E-20	clear_coding
isoform_6274	coding	1.51673	coding	1571	coding	0.112	coding	1.80E-40	clear_coding
isoform_100753	noncoding	-0.594143	noncoding	294	noncoding	-0.0004096	noncoding	NA	clear_noncoding
isoform_42837	coding	1.21473	coding	679	coding	0.132	coding	7.80E-11	clear_coding
isoform_223151	coding	9.82652	coding	1071	coding	0.059	coding	0.44	clear_coding
isoform_209250	noncoding	-1.10364	noncoding	353	noncoding	-0.018432	noncoding	NA	clear_noncoding
isoform_200018	noncoding	-1.1911	noncoding	258.5	noncoding	-0.024576	noncoding	NA	clear_noncoding
isoform_197887	noncoding	-0.924204	noncoding	491	noncoding	-0.090112	noncoding	NA	clear_noncoding
isoform_189933	coding	4.33185	coding	573	coding	0.258	coding	3.60E-32	clear_coding
isoform_82922	noncoding	-0.975597	noncoding	248	coding	0.052	noncoding	NA	clear_noncoding
isoform_149823	NA	NA	noncoding	302	noncoding	-0.0004096	noncoding	NA	clear_noncoding
isoform_84978	noncoding	-1.11101	noncoding	322	noncoding	-0.0004096	noncoding	NA	clear_noncoding
isoform_161952	noncoding	-1.16581	noncoding	289.5	noncoding	-0.0004096	noncoding	NA	clear_noncoding
isoform_147539	NA	NA	noncoding	216	noncoding	-0.04096	noncoding	NA	clear_noncoding
isoform_188191	coding	1.5763	coding	1527.5	coding	0.078	coding	9.10E-70	clear_coding
isoform_167504	noncoding	-1.20657	noncoding	260	noncoding	-0.0004096	noncoding	NA	clear_noncoding
isoform_155284	coding	5.93945	noncoding	466	coding	0.059	coding	2.10E-15	clear_coding
isoform_54699	noncoding	-0.596195	noncoding	314	coding	0.146	noncoding	NA	clear_noncoding
isoform_164431	noncoding	-1.45348	noncoding	280	noncoding	-0.0004096	noncoding	NA	clear_noncoding
isoform_7837	coding	10.4577	coding	2299	coding	0.096	coding	1.60E-14	clear_coding
isoform_211538	coding	4.89049	coding	584	coding	0.095	coding	2.30E-20	clear_coding
isoform_3670	noncoding	-1.38474	noncoding	279	coding	0.023	noncoding	NA	clear_noncoding
isoform_43457	coding	1.75833	coding	731	coding	0.332	coding	8.80E-05	clear_coding
isoform_19482	noncoding	-1.28526	noncoding	193	coding	0.148	noncoding	NA	clear_noncoding
isoform_147653	NA	NA	noncoding	265	noncoding	-0.012288	noncoding	NA	clear_noncoding
isoform_134078	NA	NA	noncoding	254	noncoding	-0.0004096	noncoding	NA	clear_noncoding
isoform_215602	coding	1.37042	noncoding	387	noncoding	-0.057344	coding	8.80E-09	unclear
isoform_86756	noncoding	-1.01123	noncoding	299	coding	0.016	noncoding	NA	clear_noncoding
isoform_38955	noncoding	-0.0349302	coding	791	coding	0.106	noncoding	NA	unclear
isoform_206186	coding	0.465394	noncoding	400.5	noncoding	-0.028672	noncoding	NA	clear_noncoding
isoform_191774	coding	1.20959	noncoding	263	noncoding	-0.0073728	noncoding	NA	clear_noncoding
isoform_186918	noncoding	-0.908869	noncoding	121	noncoding	-0.0004096	noncoding	NA	clear_noncoding
isoform_102590	coding	2.66956	coding	646	coding	0.068	coding	0.18	clear_coding
isoform_124520	noncoding	-1.1224	coding	1390.5	coding	0.139	coding	7.80E-09	clear_coding
isoform_120884	noncoding	-1.17611	noncoding	316.5	noncoding	-0.016384	noncoding	NA	clear_noncoding
isoform_191047	noncoding	-1.18932	noncoding	367	noncoding	-0.049152	noncoding	NA	clear_noncoding
isoform_132848	NA	NA	coding	1757	coding	0.013	coding	5.20E-10	clear_coding
isoform_11164	coding	2.04742	coding	1710	coding	0.234	coding	2.80E-08	clear_coding
isoform_231371	noncoding	-0.321536	noncoding	447	coding	0.111	coding	4.40E-25	unclear
isoform_187262	noncoding	-1.13518	noncoding	290	noncoding	-0.0004096	noncoding	NA	clear_noncoding
isoform_85572	coding	1.50333	noncoding	441.5	coding	0.07	noncoding	NA	unclear
isoform_25858	coding	9.90499	coding	1202	coding	0.258	coding	0.09	clear_coding
isoform_118864	coding	2.25027	noncoding	497	coding	0.113	noncoding	NA	unclear
isoform_63212	noncoding	-1.49609	noncoding	224	noncoding	-0.0004096	noncoding	NA	clear_noncoding
isoform_108886	noncoding	-1.24605	noncoding	244.5	noncoding	-0.0004096	noncoding	NA	clear_noncoding
isoform_388	coding	6.15678	coding	2574.5	coding	0.11	noncoding	NA	clear_coding
isoform_187062	coding	4.06677	coding	1547	coding	0.08	coding	2.10E-07	clear_coding
isoform_21134	coding	8.97922	noncoding	335	coding	0.068	noncoding	NA	unclear
isoform_177494	coding	2.35994	noncoding	311	noncoding	-0.06144	noncoding	NA	clear_noncoding
isoform_19605	coding	1.33397	coding	1347	coding	0.01	noncoding	NA	clear_coding
isoform_211677	noncoding	-1.04589	noncoding	196	noncoding	-0.0004096	noncoding	NA	clear_noncoding
isoform_129552	noncoding	-1.15107	coding	588	coding	0.025	noncoding	NA	unclear
isoform_12661	coding	0.310787	noncoding	248	noncoding	-0.069632	noncoding	NA	clear_noncoding
isoform_225577	coding	1.20652	noncoding	423	coding	0.087	coding	2.60E-08	clear_coding
isoform_122775	coding	2.25107	coding	668	coding	0.101	coding	3.10E-11	clear_coding
isoform_53583	coding	1.68426	noncoding	488	coding	0.056	coding	3.50E-09	clear_coding
isoform_186438	noncoding	-0.965894	noncoding	290	noncoding	-0.06144	noncoding	NA	clear_noncoding
isoform_99431	noncoding	-1.11058	noncoding	306	noncoding	-0.043008	noncoding	NA	clear_noncoding
isoform_80363	noncoding	-1.13083	noncoding	367	noncoding	-0.0004096	noncoding	NA	clear_noncoding
isoform_191327	noncoding	-1.24222	noncoding	261	noncoding	-0.0077824	noncoding	NA	clear_noncoding
isoform_103461	noncoding	-1.19432	noncoding	285	noncoding	-0.057344	noncoding	NA	clear_noncoding
isoform_190577	noncoding	-1.31641	noncoding	221	noncoding	-0.0004096	noncoding	NA	clear_noncoding
isoform_232231	noncoding	-0.974455	noncoding	485	noncoding	-0.0004096	noncoding	NA	clear_noncoding
isoform_98992	noncoding	-1.23446	noncoding	238.5	noncoding	-0.0172032	noncoding	NA	clear_noncoding
isoform_12753	coding	1.82706	coding	1662.5	coding	0.14	noncoding	NA	clear_coding
isoform_196023	noncoding	-0.659758	noncoding	271	coding	0.147	noncoding	NA	clear_noncoding
isoform_159819	noncoding	-1.05596	noncoding	290	noncoding	-0.0004096	noncoding	NA	clear_noncoding
isoform_110625	noncoding	-1.01425	noncoding	233	noncoding	-0.049152	noncoding	NA	clear_noncoding
isoform_40036	coding	7.82384	coding	787	coding	0.041	coding	2.00E-12	clear_coding
isoform_85619	coding	6.34176	coding	658	coding	0.089	noncoding	NA	clear_coding
isoform_50794	coding	2.97181	coding	539	coding	0.215	coding	2.80E-24	clear_coding
isoform_127864	noncoding	-1.28062	noncoding	255	noncoding	-0.0004096	noncoding	NA	clear_noncoding
isoform_220628	coding	2.73637	coding	800	noncoding	-0.06144	noncoding	NA	unclear
isoform_167780	coding	4.97484	coding	660	noncoding	-0.012288	coding	3.20E-27	clear_coding
isoform_72482	coding	0.750152	noncoding	337	coding	0.085	noncoding	NA	unclear
isoform_43829	coding	0.852253	noncoding	236	noncoding	-0.012288	noncoding	NA	clear_noncoding
isoform_2069	coding	2.07903	coding	2519	coding	0.016	coding	4.00E-24	clear_coding
isoform_203136	noncoding	-0.103481	noncoding	254	noncoding	-0.1081344	noncoding	NA	clear_noncoding
isoform_229932	noncoding	-0.848185	noncoding	395	noncoding	-0.008192	noncoding	NA	clear_noncoding
isoform_131290	NA	NA	noncoding	458	noncoding	-0.069632	noncoding	NA	clear_noncoding
isoform_44902	noncoding	-1.28441	noncoding	242	noncoding	-0.0004096	noncoding	NA	clear_noncoding
isoform_107488	noncoding	-0.808237	noncoding	303.5	noncoding	-0.0004096	noncoding	NA	clear_noncoding
isoform_14832	noncoding	-1.26252	noncoding	485	coding	0.073	noncoding	NA	clear_noncoding
isoform_203758	noncoding	-1.17565	noncoding	305	noncoding	-0.208896	noncoding	NA	clear_noncoding
isoform_64019	noncoding	-1.13381	noncoding	242	noncoding	-0.0950272	noncoding	NA	clear_noncoding
isoform_73010	coding	6.58518	coding	1034	coding	0.168	noncoding	NA	clear_coding
isoform_189943	coding	2.80235	noncoding	431.5	coding	0.02	coding	2.40E-08	clear_coding
isoform_21880	coding	2.63722	coding	1295	coding	0.219	coding	2.90E-18	clear_coding
isoform_230502	noncoding	-1.0851	noncoding	255	coding	0.023	noncoding	NA	clear_noncoding
isoform_15924	noncoding	-1.08689	noncoding	242	noncoding	-0.057344	noncoding	NA	clear_noncoding
isoform_175962	noncoding	-0.616818	noncoding	488	noncoding	-0.208896	noncoding	NA	clear_noncoding
isoform_102834	noncoding	-1.23714	noncoding	317	noncoding	-0.0258048	noncoding	NA	clear_noncoding
isoform_189625	coding	7.52489	coding	931	coding	0.264	coding	1.00E-09	clear_coding
isoform_93795	coding	0.582874	noncoding	357	noncoding	-0.0577536	noncoding	NA	clear_noncoding
isoform_90688	coding	3.60432	noncoding	257	noncoding	-0.0417792	noncoding	NA	clear_noncoding
isoform_145583	NA	NA	coding	992	coding	0.109	coding	1.00E-40	clear_coding
isoform_173435	noncoding	-1.312	noncoding	215	noncoding	-0.045056	noncoding	NA	clear_noncoding
isoform_6729	coding	2.47617	coding	2057	coding	0.131	coding	1.60E-23	clear_coding
isoform_161607	coding	3.06223	coding	1640	coding	0.082	coding	1.50E-18	clear_coding
isoform_85169	noncoding	-0.81692	noncoding	312.5	noncoding	-0.04096	noncoding	NA	clear_noncoding
isoform_211253	noncoding	-1.0585	noncoding	311	noncoding	-0.116736	noncoding	NA	clear_noncoding
isoform_15521	coding	3.42675	coding	1842	coding	0.099	coding	9.30E-11	clear_coding
isoform_2426	noncoding	-1.11858	noncoding	305	noncoding	-0.098304	noncoding	NA	clear_noncoding
isoform_117973	coding	3.23531	noncoding	359	coding	0.135	noncoding	NA	unclear
isoform_66232	noncoding	-1.18516	noncoding	296	noncoding	-0.0004096	noncoding	NA	clear_noncoding
isoform_81972	coding	2.08824	noncoding	238	noncoding	-0.008192	noncoding	NA	clear_noncoding
isoform_163155	noncoding	-0.995973	noncoding	359	coding	0.101	noncoding	NA	clear_noncoding
isoform_198767	coding	1.8561	coding	680	coding	0.223	coding	1.80E-23	clear_coding
isoform_235027	coding	3.18709	noncoding	238	noncoding	-0.004096	noncoding	NA	clear_noncoding
isoform_118288	coding	3.54753	coding	995	coding	0.104	coding	1.30E-11	clear_coding
isoform_65706	coding	1.17824	noncoding	330.5	noncoding	-0.0917504	noncoding	NA	clear_noncoding
isoform_19961	coding	2.96385	coding	1400	coding	0.109	coding	7.60E-07	clear_coding
isoform_150866	NA	NA	coding	1488.5	coding	0.102	coding	5.60E-42	clear_coding
isoform_116599	coding	1.36311	noncoding	433	noncoding	-0.0548864	noncoding	NA	clear_noncoding
isoform_12162	coding	1.57666	noncoding	233	coding	0.153	noncoding	NA	unclear
isoform_145455	NA	NA	noncoding	287	noncoding	-0.0004096	noncoding	NA	clear_noncoding
isoform_137564	NA	NA	noncoding	245	noncoding	-0.311296	noncoding	NA	clear_noncoding
isoform_176594	coding	0.975888	noncoding	280	coding	0.179	noncoding	NA	unclear
isoform_224836	noncoding	-0.51231	coding	512	coding	0.111	noncoding	NA	unclear
isoform_35330	coding	7.16538	coding	911	coding	0.167	coding	1.30E-89	clear_coding
isoform_25447	noncoding	-0.72831	noncoding	299	noncoding	-0.038912	noncoding	NA	clear_noncoding
isoform_97368	noncoding	-1.22692	noncoding	362	noncoding	-0.0176128	coding	5.30E-14	clear_noncoding
isoform_182220	noncoding	-1.03228	noncoding	276	noncoding	-0.131072	noncoding	NA	clear_noncoding
isoform_28265	coding	7.86331	coding	1004	noncoding	-0.0004096	coding	2.10E-44	clear_coding
isoform_118961	coding	0.205112	coding	794.5	coding	0.118	noncoding	NA	clear_coding
isoform_50418	noncoding	-0.711015	noncoding	346.5	noncoding	-0.008192	noncoding	NA	clear_noncoding
isoform_34893	coding	2.11303	noncoding	427	coding	0.071	coding	3.40E-22	clear_coding
isoform_159054	coding	4.586	coding	1515	coding	0.106	coding	3.10E-10	clear_coding
isoform_27235	coding	10.1449	coding	1346	coding	0.155	coding	4.00E-06	clear_coding
isoform_216161	noncoding	-1.36816	noncoding	233	noncoding	-0.0323584	noncoding	NA	clear_noncoding
isoform_107619	coding	7.8667	coding	794	coding	0.296	coding	6.50E-62	clear_coding
isoform_117833	noncoding	-1.09426	noncoding	234.5	noncoding	-0.0217088	noncoding	NA	clear_noncoding
isoform_125087	coding	1.88539	noncoding	351	coding	0.406	noncoding	NA	unclear
isoform_207277	noncoding	-1.02559	noncoding	302	noncoding	-0.14336	noncoding	NA	clear_noncoding
isoform_154834	noncoding	-0.965179	noncoding	284	noncoding	-0.159744	noncoding	NA	clear_noncoding
isoform_74079	coding	1.62601	noncoding	494	coding	0.307	noncoding	NA	unclear
isoform_236949	noncoding	-0.946809	noncoding	314	noncoding	-0.073728	noncoding	NA	clear_noncoding
isoform_155104	coding	0.307288	coding	507	coding	0.41	noncoding	NA	clear_coding
isoform_19438	coding	10.0766	coding	1203	coding	0.116	coding	1.20E-121	clear_coding
isoform_191413	coding	1.38192	coding	2265.5	coding	0.055	coding	4.10E-58	clear_coding
isoform_128488	coding	0.389914	noncoding	261.5	noncoding	-0.008192	noncoding	NA	clear_noncoding
isoform_119085	noncoding	-1.30424	noncoding	228	noncoding	-0.057344	noncoding	NA	clear_noncoding
isoform_97454	noncoding	-1.20593	noncoding	236	noncoding	-0.0303104	noncoding	NA	clear_noncoding
isoform_184492	coding	0.115835	noncoding	473	coding	0.164	coding	2.20E-15	clear_coding
isoform_169056	noncoding	-0.845048	noncoding	386	noncoding	-0.028672	noncoding	NA	clear_noncoding
isoform_113091	noncoding	-1.11848	noncoding	284	noncoding	-0.03072	noncoding	NA	clear_noncoding
isoform_52544	coding	2.36681	coding	510.5	noncoding	-0.0004096	coding	3.70E-17	clear_coding
isoform_16314	coding	8.05211	coding	1631	coding	0.125	coding	6.10E-22	clear_coding
isoform_78820	coding	0.794701	noncoding	198.5	noncoding	-0.0188416	noncoding	NA	clear_noncoding
isoform_122080	noncoding	-1.1979	noncoding	249	noncoding	-0.032768	noncoding	NA	clear_noncoding
isoform_201948	noncoding	-1.07679	noncoding	341	noncoding	-0.0004096	noncoding	NA	clear_noncoding
isoform_121241	noncoding	-0.966301	noncoding	251	noncoding	-0.0237568	noncoding	NA	clear_noncoding
isoform_123865	noncoding	-0.897281	noncoding	378.5	noncoding	-0.032768	noncoding	NA	clear_noncoding
isoform_99316	noncoding	-0.260084	noncoding	477	noncoding	-0.045056	noncoding	NA	clear_noncoding
isoform_189674	coding	8.54386	coding	925	coding	0.077	coding	4.50E-13	clear_coding
isoform_55008	coding	2.809	coding	512	coding	0.131	coding	6.90E-11	clear_coding
isoform_37498	coding	4.12988	coding	746	coding	0.102	coding	5.40E-13	clear_coding
isoform_68338	noncoding	-1.27911	NA	NA	noncoding	-0.114688	noncoding	NA	clear_noncoding
isoform_142015	NA	NA	noncoding	410	coding	0.04	coding	1.90E-13	unclear
isoform_180456	coding	1.54731	coding	2412	coding	0.206	coding	3.20E-47	clear_coding
isoform_172478	coding	4.35561	coding	710	noncoding	-0.004096	coding	5.00E-19	clear_coding
isoform_110515	coding	0.830591	noncoding	212	noncoding	-0.0249856	noncoding	NA	clear_noncoding
isoform_124953	coding	4.30476	noncoding	338.5	coding	0.098	coding	6.80E-73	clear_coding
isoform_17594	coding	14.4663	coding	1367	coding	0.308	coding	4.10E-38	clear_coding
isoform_111709	coding	1.53631	noncoding	369.5	noncoding	-0.0401408	noncoding	NA	clear_noncoding
isoform_163972	noncoding	-1.08894	noncoding	287	noncoding	-0.0004096	noncoding	NA	clear_noncoding
isoform_141424	NA	NA	noncoding	470.5	coding	0.032	noncoding	NA	unclear
isoform_202548	coding	0.776463	coding	625.5	noncoding	-0.124928	noncoding	NA	unclear
isoform_113894	coding	0.252665	noncoding	353	noncoding	-0.1880064	coding	8.40E-10	unclear
isoform_126318	coding	3.24354	noncoding	263	coding	0.051	noncoding	NA	unclear
isoform_112938	noncoding	-1.23146	noncoding	206	noncoding	-0.0352256	noncoding	NA	clear_noncoding
isoform_215786	noncoding	-1.1296	noncoding	193	noncoding	-0.090112	noncoding	NA	clear_noncoding
isoform_98733	coding	3.88502	coding	599	coding	0.123	noncoding	NA	clear_coding
isoform_97915	coding	1.52224	coding	692.5	noncoding	-0.0028672	coding	8.80E-13	clear_coding
isoform_96098	coding	0.606265	noncoding	266	noncoding	-0.106496	noncoding	NA	clear_noncoding
isoform_53666	coding	0.591632	noncoding	440	coding	0.086	noncoding	NA	unclear
isoform_176458	coding	1.76597	noncoding	394	coding	0.067	coding	1.00E-23	clear_coding
isoform_158833	coding	1.78569	noncoding	279	noncoding	-0.0544768	noncoding	NA	clear_noncoding
isoform_210116	coding	3.31261	coding	574.5	coding	0.079	coding	4.00E-57	clear_coding
isoform_58311	noncoding	-0.572673	coding	695	noncoding	-0.0180224	noncoding	NA	clear_noncoding
isoform_208484	noncoding	-0.624693	coding	832	coding	0.149	coding	0.081	clear_coding
isoform_154496	NA	NA	coding	1749	coding	0.032	coding	7.30E-38	clear_coding
isoform_122894	noncoding	-0.825615	noncoding	383	noncoding	-0.04096	noncoding	NA	clear_noncoding
isoform_200073	coding	0.856009	noncoding	428	noncoding	-0.0512	coding	2.90E-16	unclear
isoform_22874	coding	0.66499	coding	1094	coding	0.024	coding	4.40E-12	clear_coding
isoform_75267	noncoding	-1.22567	noncoding	314	coding	0.032	noncoding	NA	clear_noncoding
isoform_37286	noncoding	-0.828446	noncoding	242	noncoding	-0.0004096	noncoding	NA	clear_noncoding
isoform_234147	noncoding	-1.46745	noncoding	245	noncoding	-0.0004096	noncoding	NA	clear_noncoding
isoform_28158	coding	11.145	coding	1122	coding	0.349	coding	1.90E-172	clear_coding
isoform_148598	NA	NA	coding	530	noncoding	-0.045056	noncoding	NA	unclear
isoform_129339	noncoding	-1.08506	noncoding	407	coding	0.105	noncoding	NA	clear_noncoding
isoform_125994	noncoding	-1.11646	noncoding	302	noncoding	-0.1396736	noncoding	NA	clear_noncoding
isoform_140866	NA	NA	noncoding	266	coding	0.054	noncoding	NA	unclear
isoform_43907	noncoding	-0.164614	noncoding	315.5	noncoding	-0.094208	noncoding	NA	clear_noncoding
isoform_71858	noncoding	-0.422343	noncoding	340	noncoding	-0.012288	noncoding	NA	clear_noncoding
isoform_113787	noncoding	-1.48569	noncoding	183.5	noncoding	-0.0004096	noncoding	NA	clear_noncoding
isoform_222960	noncoding	-1.11074	noncoding	185	coding	0.041	noncoding	NA	clear_noncoding
isoform_192366	noncoding	-0.789641	noncoding	380	coding	0.08	noncoding	NA	clear_noncoding
isoform_94960	coding	0.970454	noncoding	223	noncoding	-0.0385024	noncoding	NA	clear_noncoding
isoform_63728	noncoding	-0.77228	noncoding	403	noncoding	-0.098304	noncoding	NA	clear_noncoding
isoform_26692	coding	6.59424	coding	1100	coding	0.225	coding	1.70E-18	clear_coding
isoform_39940	coding	1.64734	coding	921	coding	0.083	coding	9.90E-21	clear_coding
isoform_152021	NA	NA	coding	3078	coding	0.146	coding	8.60E-49	clear_coding
isoform_119348	noncoding	-1.34157	noncoding	377.5	noncoding	-0.0372736	noncoding	NA	clear_noncoding
isoform_37646	coding	0.771365	noncoding	302	coding	0.303	noncoding	NA	unclear
isoform_172679	noncoding	-1.34091	noncoding	308	noncoding	-0.0479232	noncoding	NA	clear_noncoding
isoform_75237	noncoding	-1.21591	noncoding	353	noncoding	-0.0126976	noncoding	NA	clear_noncoding
isoform_204914	coding	5.01646	coding	2344	coding	0.043	coding	4.20E-58	clear_coding
isoform_199689	noncoding	-0.959136	noncoding	335	noncoding	-0.0344064	noncoding	NA	clear_noncoding
isoform_34461	coding	0.793021	coding	851	coding	0.088	noncoding	NA	clear_coding
isoform_157809	noncoding	-0.985505	noncoding	400	noncoding	-0.2039808	noncoding	NA	clear_noncoding
isoform_14437	noncoding	-1.04176	noncoding	446	noncoding	-0.0303104	coding	1.60E-08	clear_noncoding
isoform_35535	coding	7.3668	coding	798.5	coding	0.205	coding	5.00E-44	clear_coding
isoform_217896	noncoding	-1.50937	noncoding	195.5	noncoding	-0.0004096	noncoding	NA	clear_noncoding
isoform_159709	noncoding	-0.973237	noncoding	366.5	coding	0.186	noncoding	NA	clear_noncoding
isoform_143892	NA	NA	noncoding	293	noncoding	-0.0159744	noncoding	NA	clear_noncoding
isoform_181196	noncoding	-1.13785	noncoding	240	noncoding	-0.0004096	noncoding	NA	clear_noncoding
isoform_144867	NA	NA	noncoding	302	noncoding	-0.0294912	noncoding	NA	clear_noncoding
isoform_155723	noncoding	-0.800282	noncoding	299	noncoding	-0.04096	noncoding	NA	clear_noncoding
isoform_75462	coding	3.30279	noncoding	411.5	coding	0.107	noncoding	NA	unclear
isoform_15610	coding	2.01475	coding	509	coding	0.088	noncoding	NA	clear_coding
isoform_204602	coding	1.57501	coding	1574	coding	0.068	coding	2.80E-15	clear_coding
isoform_155367	coding	1.84666	coding	2139.5	coding	0.038	coding	5.20E-09	clear_coding
isoform_130744	noncoding	-0.674641	noncoding	341	noncoding	-0.0753664	noncoding	NA	clear_noncoding
isoform_96834	noncoding	-1.05466	noncoding	285	noncoding	-0.077824	noncoding	NA	clear_noncoding
isoform_79098	coding	4.70006	coding	631	coding	0.08	coding	2.80E-43	clear_coding
isoform_68210	noncoding	-0.901023	noncoding	305	noncoding	-0.0004096	noncoding	NA	clear_noncoding
isoform_106357	noncoding	-1.17307	noncoding	278	noncoding	-0.167936	noncoding	NA	clear_noncoding
isoform_11644	noncoding	-1.20172	noncoding	353	noncoding	-0.02048	noncoding	NA	clear_noncoding
isoform_86576	noncoding	-1.15635	noncoding	220	noncoding	-0.0004096	noncoding	NA	clear_noncoding
isoform_109428	noncoding	-1.33855	noncoding	169	noncoding	-0.0004096	noncoding	NA	clear_noncoding
isoform_113513	coding	2.4597	coding	1194	coding	0.064	noncoding	NA	clear_coding
isoform_36407	coding	2.49472	coding	809	coding	0.088	noncoding	NA	clear_coding
isoform_166798	noncoding	-1.16027	noncoding	215.5	noncoding	-0.02048	noncoding	NA	clear_noncoding
isoform_172785	coding	1.48853	noncoding	434	coding	0.069	coding	3.50E-07	clear_coding
isoform_231468	coding	0.539253	noncoding	372	noncoding	-0.0831488	noncoding	NA	clear_noncoding
isoform_87679	coding	3.51849	coding	1298	coding	0.098	noncoding	NA	clear_coding
isoform_53767	coding	4.67421	noncoding	368	coding	0.513	coding	4.20E-35	clear_coding
isoform_39583	coding	1.71967	coding	641	coding	0.158	coding	7.40E-08	clear_coding
isoform_85747	noncoding	-1.16812	noncoding	229.5	noncoding	-0.0442368	noncoding	NA	clear_noncoding
isoform_146911	NA	NA	noncoding	251	noncoding	-0.0004096	noncoding	NA	clear_noncoding
isoform_159598	coding	1.06257	noncoding	492	noncoding	-0.0004096	coding	8.60E-34	unclear
isoform_138056	NA	NA	coding	514.5	coding	0.065	coding	8.70E-16	clear_coding
isoform_119353	coding	7.18496	coding	1088	coding	0.127	coding	1.50E-26	clear_coding
isoform_43649	noncoding	-1.4215	noncoding	226	noncoding	-0.0524288	noncoding	NA	clear_noncoding
isoform_135550	NA	NA	coding	1128.5	coding	0.065	coding	5.70E-40	clear_coding
isoform_227396	noncoding	-1.0479	noncoding	290	noncoding	-0.045056	noncoding	NA	clear_noncoding
isoform_22545	coding	5.75557	coding	1139	coding	0.068	coding	2.30E-21	clear_coding
isoform_226005	coding	2.39226	noncoding	251.5	coding	0.521	coding	4.10E-08	clear_coding
isoform_219866	coding	1.20281	noncoding	302	noncoding	-0.096256	noncoding	NA	clear_noncoding
isoform_185578	noncoding	-1.35629	noncoding	407	noncoding	-0.032768	noncoding	NA	clear_noncoding
isoform_117621	noncoding	-0.70737	noncoding	246.5	noncoding	-0.008192	noncoding	NA	clear_noncoding
isoform_128812	noncoding	-1.16066	noncoding	233.5	noncoding	-0.034816	noncoding	NA	clear_noncoding
isoform_172954	coding	0.659707	coding	503	noncoding	-0.0643072	noncoding	NA	unclear
isoform_212491	noncoding	-1.11885	noncoding	109	noncoding	-0.0004096	noncoding	NA	clear_noncoding
isoform_487	coding	14.3124	coding	2494	coding	0.053	coding	8.60E-11	clear_coding
isoform_231558	coding	1.72735	coding	955	coding	0.254	coding	1.40E-24	clear_coding
isoform_227870	coding	2.81127	noncoding	338.5	noncoding	-0.0155648	noncoding	NA	clear_noncoding
isoform_161716	coding	2.46448	noncoding	443	coding	0.2	coding	6.30E-12	clear_coding
isoform_118385	noncoding	-1.22872	noncoding	251	noncoding	-0.098304	noncoding	NA	clear_noncoding
isoform_114436	coding	3.95081	noncoding	305	coding	0.069	noncoding	NA	unclear
isoform_16792	coding	13.5199	coding	1490	coding	0.309	coding	1.30E-21	clear_coding
isoform_97410	noncoding	-1.23819	noncoding	425	coding	0.05	noncoding	NA	clear_noncoding
isoform_76101	coding	2.11319	coding	554	coding	0.145	coding	5.10E-09	clear_coding
isoform_115718	noncoding	-1.05297	noncoding	343	noncoding	-0.06144	noncoding	NA	clear_noncoding
isoform_226740	noncoding	-1.28717	noncoding	211	noncoding	-0.02048	noncoding	NA	clear_noncoding
isoform_226329	coding	0.727599	coding	667.5	coding	0.168	coding	2.00E-20	clear_coding
isoform_139203	NA	NA	noncoding	443	noncoding	-0.0004096	noncoding	NA	clear_noncoding
isoform_126742	coding	5.12186	coding	625	coding	0.009	coding	1.00E-34	clear_coding
isoform_196128	coding	3.40665	coding	565.5	coding	0.121	coding	2.20E-10	clear_coding
isoform_52759	coding	0.00950163	noncoding	281	noncoding	-0.0126976	noncoding	NA	clear_noncoding
isoform_41603	coding	6.29966	coding	753.5	coding	0.117	coding	2.50E-40	clear_coding
isoform_145821	NA	NA	noncoding	181	noncoding	-0.024576	noncoding	NA	clear_noncoding
isoform_79881	noncoding	-1.08416	noncoding	253	noncoding	-0.08192	noncoding	NA	clear_noncoding
isoform_236344	noncoding	-0.957217	noncoding	320	noncoding	-0.004096	noncoding	NA	clear_noncoding
isoform_8824	coding	0.503331	noncoding	213.5	noncoding	-0.08192	noncoding	NA	clear_noncoding
isoform_147885	NA	NA	coding	636.5	coding	0.098	noncoding	NA	unclear
isoform_63547	coding	2.36938	noncoding	464	coding	0.294	coding	3.20E-19	clear_coding
isoform_235879	noncoding	-1.17112	noncoding	266	noncoding	-0.0004096	noncoding	NA	clear_noncoding
isoform_233594	noncoding	-1.19508	noncoding	206	noncoding	-0.0004096	noncoding	NA	clear_noncoding
isoform_161351	noncoding	-0.0358051	noncoding	232	noncoding	-0.094208	noncoding	NA	clear_noncoding
isoform_31131	coding	0.636074	coding	1073	coding	0.098	noncoding	NA	clear_coding
isoform_88956	noncoding	-1.30463	noncoding	287	noncoding	-0.077824	noncoding	NA	clear_noncoding
isoform_23164	noncoding	-1.04444	noncoding	305	noncoding	-0.0012288	noncoding	NA	clear_noncoding
isoform_44473	noncoding	-0.763702	coding	569	coding	0.127	noncoding	NA	unclear
isoform_204599	noncoding	-0.688865	noncoding	316.5	noncoding	-0.024576	noncoding	NA	clear_noncoding
isoform_113484	coding	1.07404	noncoding	248	noncoding	-0.02048	noncoding	NA	clear_noncoding
isoform_209358	coding	1.75159	coding	609.5	coding	0.02	coding	3.20E-05	clear_coding
isoform_33713	coding	1.04882	noncoding	243.5	coding	0.005	coding	1.80E-06	clear_coding
isoform_184304	coding	5.31218	coding	579.5	coding	0.096	coding	6.20E-09	clear_coding
isoform_23414	noncoding	-0.963456	noncoding	356	noncoding	-0.0557056	noncoding	NA	clear_noncoding
isoform_28276	noncoding	-0.92097	noncoding	348	coding	0.072	noncoding	NA	clear_noncoding
isoform_146570	NA	NA	noncoding	265	noncoding	-0.0004096	noncoding	NA	clear_noncoding
isoform_114405	noncoding	-1.31944	noncoding	223	noncoding	-0.0004096	noncoding	NA	clear_noncoding
isoform_99581	coding	1.65767	coding	566	coding	0.173	noncoding	NA	clear_coding
isoform_44072	coding	1.74583	noncoding	440	noncoding	-0.0036864	coding	6.00E-17	unclear
isoform_226336	coding	0.260398	noncoding	393.5	coding	0.02	noncoding	NA	unclear
isoform_216791	noncoding	-1.08944	noncoding	398.5	noncoding	-0.032768	noncoding	NA	clear_noncoding
isoform_63159	noncoding	-1.05145	noncoding	302	noncoding	-0.077824	noncoding	NA	clear_noncoding
isoform_151010	NA	NA	coding	2033	coding	0.113	coding	1.30E-21	clear_coding
isoform_129604	coding	0.608335	noncoding	287	coding	0.096	noncoding	NA	unclear
isoform_176472	coding	1.8533	coding	632	coding	0.34	noncoding	NA	clear_coding
isoform_74528	noncoding	-1.4143	noncoding	206.5	noncoding	-0.0688128	noncoding	NA	clear_noncoding
isoform_63524	noncoding	-1.09475	noncoding	479	noncoding	-0.012288	noncoding	NA	clear_noncoding
isoform_50022	noncoding	-1.14145	noncoding	311	noncoding	-0.08192	noncoding	NA	clear_noncoding
isoform_136298	NA	NA	noncoding	211	noncoding	-0.06144	noncoding	NA	clear_noncoding
isoform_226915	coding	1.74042	coding	862	coding	0.061	coding	6.00E-27	clear_coding
isoform_87890	noncoding	-1.21791	noncoding	343	noncoding	-0.0659456	noncoding	NA	clear_noncoding
isoform_51135	noncoding	-1.0094	noncoding	323	noncoding	-0.22528	noncoding	NA	clear_noncoding
isoform_229468	noncoding	-0.59016	noncoding	363	noncoding	-0.0180224	noncoding	NA	clear_noncoding
isoform_94162	coding	0.196178	noncoding	217.5	noncoding	-0.0192512	noncoding	NA	clear_noncoding
isoform_189481	noncoding	-1.20168	noncoding	317	noncoding	-0.04096	noncoding	NA	clear_noncoding
isoform_44034	coding	1.49013	noncoding	403	noncoding	-0.02048	coding	3.20E-16	unclear
isoform_9291	noncoding	-1.09069	noncoding	299.5	coding	0.068	coding	6.30E-07	unclear
isoform_228222	noncoding	-1.2616	noncoding	236	noncoding	-0.0004096	noncoding	NA	clear_noncoding
isoform_236062	coding	0.297794	noncoding	300	noncoding	-0.036864	noncoding	NA	clear_noncoding
isoform_43673	coding	2.76778	coding	650	coding	0.141	coding	2.70E-16	clear_coding
isoform_94663	coding	5.23174	coding	679	coding	0.071	coding	5.40E-15	clear_coding
isoform_87669	noncoding	-0.885653	coding	827	coding	0.069	coding	6.70E-41	clear_coding
isoform_110564	coding	1.6095	noncoding	241	noncoding	-0.176128	coding	8.90E-17	unclear
isoform_28661	coding	7.95349	coding	969.5	coding	0.073	coding	6.00E-07	clear_coding
isoform_16380	coding	5.03137	coding	664	noncoding	-0.0147456	coding	5.20E-18	clear_coding
isoform_59236	noncoding	-1.04572	noncoding	263	noncoding	-0.069632	noncoding	NA	clear_noncoding
isoform_174915	noncoding	-0.281402	noncoding	216	coding	0.023	noncoding	NA	clear_noncoding
isoform_45579	noncoding	-0.251922	coding	524	noncoding	-0.0114688	noncoding	NA	clear_noncoding
isoform_37112	noncoding	-1.15616	noncoding	250	noncoding	-0.024576	noncoding	NA	clear_noncoding
isoform_98045	noncoding	-0.814704	noncoding	386	noncoding	-0.016384	noncoding	NA	clear_noncoding
isoform_4597	coding	12.4143	coding	2579	coding	0.132	coding	1.90E-106	clear_coding
isoform_2231	coding	3.23889	coding	2465	coding	0.109	coding	1.70E-38	clear_coding
isoform_199054	coding	2.74197	coding	574	coding	0.299	coding	3.10E-24	clear_coding
isoform_91777	noncoding	-0.713102	noncoding	484.5	coding	0.206	coding	1.10E-11	unclear
isoform_236487	coding	0.925591	coding	1788	coding	0.066	coding	9.10E-143	clear_coding
isoform_123488	noncoding	-1.11941	noncoding	227	noncoding	-0.0004096	noncoding	NA	clear_noncoding
isoform_139576	NA	NA	noncoding	254	noncoding	-0.038912	noncoding	NA	clear_noncoding
isoform_223044	noncoding	-1.2206	NA	NA	noncoding	-0.0004096	noncoding	NA	clear_noncoding
isoform_176281	noncoding	-1.1772	noncoding	352	noncoding	-0.04096	noncoding	NA	clear_noncoding
isoform_120194	coding	13.2135	coding	1941	coding	0.108	coding	4.10E-210	clear_coding
isoform_226604	noncoding	-0.968009	noncoding	271	noncoding	-0.0004096	noncoding	NA	clear_noncoding
isoform_165065	noncoding	-0.802246	noncoding	408.5	noncoding	-0.057344	noncoding	NA	clear_noncoding
isoform_70018	noncoding	-1.07316	noncoding	167	noncoding	-0.0004096	noncoding	NA	clear_noncoding
isoform_68938	noncoding	-0.327136	noncoding	266	noncoding	-0.0004096	noncoding	NA	clear_noncoding
isoform_143190	NA	NA	noncoding	368	noncoding	-0.0004096	noncoding	NA	clear_noncoding
isoform_215966	noncoding	-1.10705	noncoding	219.5	noncoding	-0.0188416	noncoding	NA	clear_noncoding
isoform_182115	noncoding	-1.06057	noncoding	227	noncoding	-0.0004096	noncoding	NA	clear_noncoding
isoform_99544	noncoding	-0.814372	noncoding	332	noncoding	-0.0004096	noncoding	NA	clear_noncoding
isoform_3801	coding	2.60976	noncoding	466	coding	0.02	coding	2.10E-05	clear_coding
isoform_81850	noncoding	-0.721669	noncoding	287	noncoding	-0.0303104	noncoding	NA	clear_noncoding
isoform_109818	coding	1.38491	coding	692	noncoding	-0.0372736	coding	4.20E-10	clear_coding
isoform_63303	noncoding	-0.313875	noncoding	201.5	noncoding	-0.0876544	noncoding	NA	clear_noncoding
isoform_6283	coding	0.689173	noncoding	389	noncoding	-0.0851968	noncoding	NA	clear_noncoding
isoform_84150	coding	1.14543	noncoding	347	noncoding	-0.0114688	noncoding	NA	clear_noncoding
isoform_110787	noncoding	-1.28482	noncoding	257	noncoding	-0.0004096	noncoding	NA	clear_noncoding
isoform_51097	noncoding	-0.143448	coding	605	coding	0.189	coding	7.00E-25	clear_coding
isoform_40735	noncoding	-1.01604	noncoding	234.5	noncoding	-0.176128	noncoding	NA	clear_noncoding
isoform_217420	noncoding	-1.31826	noncoding	243.5	noncoding	-0.0004096	noncoding	NA	clear_noncoding
isoform_216949	noncoding	-0.949321	noncoding	362	coding	0.121	noncoding	NA	clear_noncoding
isoform_87047	coding	1.11586	noncoding	225	noncoding	-0.02048	noncoding	NA	clear_noncoding
isoform_51292	noncoding	-1.2125	noncoding	332	noncoding	-0.06144	noncoding	NA	clear_noncoding
isoform_4385	coding	14.9142	coding	1714	coding	0.093	coding	7.20E-23	clear_coding
isoform_228691	coding	5.22044	coding	578	noncoding	-0.016384	noncoding	NA	unclear
isoform_7234	coding	2.64485	coding	2012	coding	0.149	coding	1.90E-27	clear_coding
isoform_227041	noncoding	-0.945032	coding	674	coding	0.169	noncoding	NA	unclear
isoform_37808	noncoding	-1.16897	noncoding	311	coding	0.116	noncoding	NA	clear_noncoding
isoform_10135	noncoding	-1.06289	noncoding	375.5	noncoding	-0.004096	noncoding	NA	clear_noncoding
isoform_109722	noncoding	-1.36166	noncoding	269	coding	0.177	noncoding	NA	clear_noncoding
isoform_134609	NA	NA	noncoding	467	coding	0.085	noncoding	NA	unclear
isoform_208979	noncoding	-1.05229	noncoding	287	noncoding	-0.0004096	noncoding	NA	clear_noncoding
isoform_1950	coding	7.7925	coding	2679	coding	0.084	noncoding	NA	clear_coding
isoform_218064	coding	1.52506	noncoding	316	noncoding	-0.004096	coding	2.30E-10	unclear
isoform_213438	noncoding	-1.13297	noncoding	233	noncoding	-0.151552	noncoding	NA	clear_noncoding
isoform_20309	coding	0.541066	noncoding	426.5	coding	0.13	coding	3.10E-21	clear_coding
isoform_207764	coding	0.677417	noncoding	332	noncoding	-0.0299008	noncoding	NA	clear_noncoding
isoform_125843	noncoding	-0.733288	noncoding	344	noncoding	-0.02048	noncoding	NA	clear_noncoding
isoform_231685	coding	5.68089	coding	1264	coding	0.053	coding	7.50E-17	clear_coding
isoform_124475	coding	2.08152	noncoding	239	coding	0.117	noncoding	NA	unclear
isoform_142768	NA	NA	noncoding	413	coding	0.111	noncoding	NA	unclear
isoform_137150	NA	NA	noncoding	228	noncoding	-0.24576	noncoding	NA	clear_noncoding
isoform_70868	noncoding	-1.29566	noncoding	323	noncoding	-0.016384	noncoding	NA	clear_noncoding
isoform_82468	coding	4.12776	coding	1100	coding	0.053	coding	1.30E-10	clear_coding
isoform_88702	noncoding	-1.26111	noncoding	275	noncoding	-0.106496	noncoding	NA	clear_noncoding
isoform_53283	noncoding	-1.29963	noncoding	240.5	noncoding	-0.0008192	noncoding	NA	clear_noncoding
isoform_187165	noncoding	-0.8363	coding	630.5	noncoding	-0.02048	noncoding	NA	clear_noncoding
isoform_119283	noncoding	-1.03376	noncoding	242	noncoding	-0.0126976	noncoding	NA	clear_noncoding
isoform_114803	noncoding	-0.784229	noncoding	251.5	noncoding	-0.012288	noncoding	NA	clear_noncoding
isoform_233949	coding	2.21825	noncoding	326	coding	0.101	noncoding	NA	unclear
isoform_148127	NA	NA	noncoding	259	noncoding	-0.012288	noncoding	NA	clear_noncoding
isoform_69447	noncoding	-1.34046	noncoding	236	noncoding	-0.0004096	noncoding	NA	clear_noncoding
isoform_24014	noncoding	-1.27341	coding	1422.5	coding	0.225	coding	5.60E-28	clear_coding
isoform_167485	coding	1.16034	noncoding	407	noncoding	-0.090112	noncoding	NA	clear_noncoding
isoform_8200	coding	14.1301	coding	1720	coding	0.092	coding	1.80E-57	clear_coding
isoform_230614	noncoding	-1.14125	noncoding	190	noncoding	-0.0065536	noncoding	NA	clear_noncoding
isoform_132729	NA	NA	noncoding	272	noncoding	-0.065536	noncoding	NA	clear_noncoding
isoform_115312	noncoding	-1.20587	noncoding	251	noncoding	-0.04096	noncoding	NA	clear_noncoding
isoform_115159	noncoding	-0.707634	noncoding	316	coding	0.173	noncoding	NA	clear_noncoding
isoform_70085	coding	1.161	noncoding	312	noncoding	-0.057344	noncoding	NA	clear_noncoding
isoform_87642	coding	0.668046	coding	1560.5	coding	0.04	noncoding	NA	clear_coding
isoform_153711	NA	NA	noncoding	257	noncoding	-0.2473984	noncoding	NA	clear_noncoding
isoform_156274	noncoding	-1.17812	noncoding	266	noncoding	-0.008192	noncoding	NA	clear_noncoding
isoform_130790	NA	NA	noncoding	344.5	noncoding	-0.004096	noncoding	NA	clear_noncoding
isoform_99941	coding	0.959972	coding	1296	coding	0.167	coding	5.70E-54	clear_coding
isoform_83397	coding	2.70678	coding	576	coding	0.048	coding	2.80E-39	clear_coding
isoform_443	coding	19.3684	coding	3941	coding	0.151	coding	5.50E-21	clear_coding
isoform_173171	noncoding	-0.967307	noncoding	256	noncoding	-0.0004096	noncoding	NA	clear_noncoding
isoform_120158	noncoding	-1.14248	noncoding	329	noncoding	-0.069632	noncoding	NA	clear_noncoding
isoform_139588	NA	NA	coding	1232	coding	0.081	coding	1.90E-06	clear_coding
isoform_200487	noncoding	-1.16224	noncoding	356	noncoding	-0.151552	noncoding	NA	clear_noncoding
isoform_174487	noncoding	-0.900982	noncoding	246.5	noncoding	-0.0004096	noncoding	NA	clear_noncoding
isoform_36161	coding	5.78493	coding	965	coding	0.241	coding	3.10E-60	clear_coding
isoform_160951	noncoding	-0.115043	coding	1906	coding	0.101	coding	7.50E-54	clear_coding
isoform_50602	coding	1.644	noncoding	397.5	noncoding	-0.0565248	noncoding	NA	clear_noncoding
isoform_123235	noncoding	-1.36242	noncoding	287	noncoding	-0.016384	noncoding	NA	clear_noncoding
isoform_65004	noncoding	-1.09068	noncoding	248	noncoding	-0.118784	noncoding	NA	clear_noncoding
isoform_169524	noncoding	-0.891842	coding	524	noncoding	-0.0274432	noncoding	NA	clear_noncoding
isoform_182457	noncoding	-0.883209	noncoding	275	noncoding	-0.018432	noncoding	NA	clear_noncoding
isoform_61751	noncoding	-1.10571	noncoding	239	noncoding	-0.0004096	noncoding	NA	clear_noncoding
isoform_68664	noncoding	-1.11899	noncoding	269	noncoding	-0.049152	noncoding	NA	clear_noncoding
isoform_60974	noncoding	-1.38098	noncoding	299	noncoding	-0.0004096	noncoding	NA	clear_noncoding
isoform_138660	NA	NA	noncoding	269	coding	0.037	noncoding	NA	unclear
isoform_207211	noncoding	-1.15942	noncoding	261.5	noncoding	-0.0004096	noncoding	NA	clear_noncoding
isoform_203920	noncoding	-1.36146	noncoding	254	noncoding	-0.0004096	noncoding	NA	clear_noncoding
isoform_31827	coding	5.51016	coding	950	coding	0.052	coding	5.80E-40	clear_coding
isoform_139424	NA	NA	noncoding	277.5	noncoding	-0.0192512	noncoding	NA	clear_noncoding
isoform_223160	coding	2.63521	noncoding	445.5	noncoding	-0.012288	noncoding	NA	clear_noncoding
isoform_86391	noncoding	-0.938947	noncoding	227	noncoding	-0.0004096	noncoding	NA	clear_noncoding
isoform_14999	coding	0.197707	coding	915	coding	0.13	noncoding	NA	clear_coding
isoform_217859	noncoding	-0.511721	coding	654	noncoding	-0.036864	noncoding	NA	clear_noncoding
isoform_39331	coding	6.62732	coding	878	coding	0.159	coding	1.70E-33	clear_coding
isoform_160600	noncoding	-1.25064	noncoding	239	noncoding	-0.0004096	noncoding	NA	clear_noncoding
isoform_13272	coding	10.3985	coding	1353.5	noncoding	-0.02048	coding	3.10E-15	clear_coding
isoform_232870	noncoding	-1.35441	noncoding	259.5	noncoding	-0.024576	noncoding	NA	clear_noncoding
isoform_200833	noncoding	-1.32525	noncoding	192.5	noncoding	-0.0004096	noncoding	NA	clear_noncoding
isoform_169112	noncoding	-1.13422	noncoding	458	noncoding	-0.0004096	noncoding	NA	clear_noncoding
isoform_208061	noncoding	-0.220957	noncoding	464	coding	0.177	noncoding	NA	clear_noncoding
isoform_77712	coding	2.65503	coding	570.5	coding	0.117	coding	4.90E-13	clear_coding
isoform_1036	coding	1.18736	noncoding	395	coding	0.077	coding	2.50E-06	clear_coding
isoform_40557	noncoding	-1.06349	noncoding	266.5	noncoding	-0.0438272	noncoding	NA	clear_noncoding
isoform_97741	noncoding	-1.14387	noncoding	260.5	noncoding	-0.094208	noncoding	NA	clear_noncoding
isoform_121761	coding	5.74319	coding	3568.5	coding	0.059	coding	2.20E-11	clear_coding
isoform_56141	noncoding	-1.17976	noncoding	266	noncoding	-0.02048	noncoding	NA	clear_noncoding
isoform_98449	coding	4.48136	coding	2772	coding	0.059	coding	5.30E-18	clear_coding
isoform_37926	noncoding	-1.18558	noncoding	308	coding	0.09	noncoding	NA	clear_noncoding
isoform_12251	coding	0.962575	coding	1909	coding	0.141	coding	2.90E-90	clear_coding
isoform_237591	noncoding	-1.30657	noncoding	248	noncoding	-0.0004096	noncoding	NA	clear_noncoding
isoform_70587	noncoding	-1.04753	noncoding	274	coding	0.082	noncoding	NA	clear_noncoding
isoform_202831	noncoding	-1.21861	noncoding	317.5	noncoding	-0.057344	coding	1.20E-09	clear_noncoding
isoform_63798	noncoding	-0.910885	noncoding	245	noncoding	-0.0098304	noncoding	NA	clear_noncoding
isoform_140943	NA	NA	noncoding	386	noncoding	-0.08192	noncoding	NA	clear_noncoding
isoform_41199	coding	0.0746621	noncoding	366	noncoding	-0.028672	noncoding	NA	clear_noncoding
isoform_79708	noncoding	-1.2679	noncoding	248	noncoding	-0.036864	noncoding	NA	clear_noncoding
isoform_58604	noncoding	-0.902804	noncoding	339	coding	0.049	noncoding	NA	clear_noncoding
isoform_59246	coding	3.71368	noncoding	414.5	noncoding	-0.0303104	noncoding	NA	clear_noncoding
isoform_54333	noncoding	-0.838965	noncoding	260	noncoding	-0.036864	noncoding	NA	clear_noncoding
isoform_154038	NA	NA	noncoding	290	coding	0.083	noncoding	NA	unclear
isoform_13621	coding	10.984	coding	1475	coding	0.13	coding	3.70E-68	clear_coding
isoform_147648	NA	NA	noncoding	240.5	noncoding	-0.069632	noncoding	NA	clear_noncoding
isoform_10681	noncoding	-1.20503	noncoding	314	noncoding	-0.045056	noncoding	NA	clear_noncoding
isoform_40993	noncoding	-0.230994	noncoding	428	coding	0.06	noncoding	NA	clear_noncoding
isoform_32671	coding	0.692324	coding	1046	coding	0.096	noncoding	NA	clear_coding
isoform_24564	coding	7.80723	coding	1114	coding	0.186	coding	5.80E-48	clear_coding
isoform_140247	NA	NA	noncoding	426	coding	0.251	noncoding	NA	unclear
isoform_25128	noncoding	-0.920369	noncoding	186.5	noncoding	-0.0188416	noncoding	NA	clear_noncoding
isoform_103697	coding	0.807675	noncoding	264.5	noncoding	-0.0024576	noncoding	NA	clear_noncoding
isoform_222793	coding	0.830018	coding	592.5	coding	0.034	noncoding	NA	clear_coding
isoform_6085	noncoding	-0.465884	coding	1288	coding	0.077	coding	1.40E-64	clear_coding
isoform_218227	noncoding	-1.08378	noncoding	389	noncoding	-0.036864	noncoding	NA	clear_noncoding
isoform_170033	coding	5.41107	coding	944	coding	0.215	coding	5.40E-66	clear_coding
isoform_140228	NA	NA	noncoding	423.5	coding	0.153	noncoding	NA	unclear
isoform_228243	noncoding	-1.19807	noncoding	332	coding	0.187	noncoding	NA	clear_noncoding
isoform_72293	coding	8.89383	coding	2528	coding	0.072	coding	3.50E-165	clear_coding
isoform_163624	coding	4.31638	coding	547	coding	0.124	noncoding	NA	clear_coding
isoform_93174	noncoding	-0.93214	noncoding	311	noncoding	-0.04096	noncoding	NA	clear_noncoding
isoform_63613	noncoding	-1.227	noncoding	230	noncoding	-0.0004096	noncoding	NA	clear_noncoding
isoform_177687	coding	9.96594	coding	1202	coding	0.251	coding	0.09	clear_coding
isoform_90528	noncoding	-1.20992	noncoding	239	noncoding	-0.094208	noncoding	NA	clear_noncoding
isoform_123104	noncoding	-1.36256	noncoding	230	noncoding	-0.0004096	noncoding	NA	clear_noncoding
isoform_3570	coding	1.12605	noncoding	220	noncoding	-0.032768	noncoding	NA	clear_noncoding
isoform_75935	coding	1.80494	noncoding	382	coding	0.054	noncoding	NA	unclear
isoform_38870	coding	3.89155	coding	867.5	coding	0.082	coding	2.90E-05	clear_coding
isoform_97902	noncoding	-1.2651	noncoding	209	noncoding	-0.0004096	noncoding	NA	clear_noncoding
isoform_183996	coding	0.205622	coding	663	coding	0.109	coding	3.40E-31	clear_coding
isoform_79821	coding	4.35455	coding	578	coding	0.299	coding	4.50E-06	clear_coding
isoform_169693	coding	5.25632	coding	2271.5	coding	0.099	coding	1.80E-49	clear_coding
isoform_67674	noncoding	-1.39773	noncoding	230	noncoding	-0.0004096	noncoding	NA	clear_noncoding
isoform_8774	coding	11.1127	coding	836	coding	0.049	coding	2.80E-08	clear_coding
isoform_168231	coding	0.110582	coding	1196	coding	0.062	coding	4.80E-10	clear_coding
isoform_7410	noncoding	-0.842728	coding	517	noncoding	-0.0253952	noncoding	NA	clear_noncoding
isoform_131443	NA	NA	coding	860	coding	0.096	noncoding	NA	unclear
isoform_32710	coding	4.67754	coding	980.5	coding	0.036	coding	4.40E-24	clear_coding
isoform_194375	noncoding	-1.11559	noncoding	254	noncoding	-0.045056	noncoding	NA	clear_noncoding
isoform_15303	noncoding	-0.998235	noncoding	413	coding	0.07	noncoding	NA	clear_noncoding
isoform_226387	coding	4.02421	noncoding	355	coding	0.116	noncoding	NA	unclear
isoform_9400	coding	9.91039	coding	1766	noncoding	-0.0503808	coding	1.20E-35	clear_coding
isoform_139078	NA	NA	noncoding	410.5	noncoding	-0.0004096	noncoding	NA	clear_noncoding
isoform_187138	coding	2.35102	noncoding	332	coding	0.085	noncoding	NA	unclear
isoform_121381	coding	0.201654	noncoding	296	noncoding	-0.012288	noncoding	NA	clear_noncoding
isoform_56013	coding	0.601522	noncoding	215	noncoding	-0.0294912	noncoding	NA	clear_noncoding
isoform_52219	coding	3.06804	coding	548	coding	0.248	coding	3.00E-24	clear_coding
isoform_1408	noncoding	-1.09864	noncoding	238	noncoding	-0.032768	noncoding	NA	clear_noncoding
isoform_35130	coding	6.34701	coding	819.5	coding	0.155	coding	6.80E-61	clear_coding
isoform_165858	noncoding	-0.208613	noncoding	266	noncoding	-0.1015808	noncoding	NA	clear_noncoding
isoform_230264	coding	3.64975	coding	673	coding	0.142	coding	6.90E-08	clear_coding
isoform_77315	noncoding	-1.02843	noncoding	230	noncoding	-0.008192	noncoding	NA	clear_noncoding
isoform_13971	noncoding	-1.07624	noncoding	317	noncoding	-0.028672	noncoding	NA	clear_noncoding
isoform_9542	coding	1.11903	coding	1670	coding	0.026	coding	2.10E-10	clear_coding
isoform_138819	NA	NA	noncoding	216.5	noncoding	-0.008192	noncoding	NA	clear_noncoding
isoform_230588	noncoding	-0.0717912	noncoding	245	noncoding	-0.049152	noncoding	NA	clear_noncoding
isoform_50422	coding	0.782199	noncoding	308	noncoding	-0.0249856	coding	3.30E-22	unclear
isoform_35514	coding	1.61373	noncoding	466	noncoding	-0.0610304	noncoding	NA	clear_noncoding
isoform_139147	NA	NA	noncoding	368.5	noncoding	-0.0004096	noncoding	NA	clear_noncoding
isoform_167496	noncoding	-0.182522	noncoding	215	noncoding	-0.0446464	noncoding	NA	clear_noncoding
isoform_129100	noncoding	-1.29341	noncoding	260	noncoding	-0.0004096	noncoding	NA	clear_noncoding
isoform_109675	coding	1.17477	noncoding	249	coding	0.178	noncoding	NA	unclear
isoform_219481	coding	2.0093	noncoding	449	noncoding	-0.008192	coding	2.60E-18	unclear
isoform_72007	noncoding	-0.871092	noncoding	244.5	noncoding	-0.0712704	noncoding	NA	clear_noncoding
isoform_36970	noncoding	-1.28041	noncoding	349	noncoding	-0.065536	noncoding	NA	clear_noncoding
isoform_95262	coding	1.44915	coding	1850	coding	0.098	coding	3.50E-27	clear_coding
isoform_203786	noncoding	-1.32182	noncoding	306	noncoding	-0.126976	noncoding	NA	clear_noncoding
isoform_91392	noncoding	-1.18883	noncoding	212	noncoding	-0.0004096	noncoding	NA	clear_noncoding
isoform_19246	noncoding	-0.95177	noncoding	326	coding	0.14	noncoding	NA	clear_noncoding
isoform_3749	coding	5.05753	coding	2516	coding	0.087	noncoding	NA	clear_coding
isoform_216062	coding	0.624716	noncoding	334	noncoding	-0.110592	noncoding	NA	clear_noncoding
isoform_56337	coding	0.240408	noncoding	377	noncoding	-0.0032768	noncoding	NA	clear_noncoding
isoform_21043	coding	1.37143	noncoding	397	noncoding	-0.0229376	noncoding	NA	clear_noncoding
isoform_10261	coding	11.9348	coding	1766	coding	0.202	coding	5.10E-31	clear_coding
isoform_236785	noncoding	-1.16093	noncoding	230	noncoding	-0.008192	noncoding	NA	clear_noncoding
isoform_65684	noncoding	-0.955156	noncoding	228	noncoding	-0.0217088	noncoding	NA	clear_noncoding
isoform_144336	NA	NA	noncoding	456.5	noncoding	-0.0405504	noncoding	NA	clear_noncoding
isoform_74116	noncoding	-1.19275	noncoding	230	coding	0.106	noncoding	NA	clear_noncoding
isoform_51756	coding	2.12799	noncoding	483	noncoding	-0.016384	noncoding	NA	clear_noncoding
isoform_172958	coding	10.5417	coding	1237	coding	0.174	coding	5.80E-13	clear_coding
isoform_120437	noncoding	-0.974227	noncoding	408.5	noncoding	-0.0004096	noncoding	NA	clear_noncoding
isoform_169426	coding	9.40964	coding	1166	coding	0.14	coding	1.70E-11	clear_coding
isoform_226838	noncoding	-0.774575	noncoding	230	noncoding	-0.065536	noncoding	NA	clear_noncoding
isoform_94634	noncoding	-1.12851	noncoding	272.5	noncoding	-0.0487424	noncoding	NA	clear_noncoding
isoform_86144	coding	1.17037	coding	665	coding	0.083	noncoding	NA	clear_coding
isoform_2639	coding	14.0115	coding	2549	coding	0.063	coding	3.70E-14	clear_coding
isoform_107396	noncoding	-1.10244	noncoding	329	noncoding	-0.0929792	noncoding	NA	clear_noncoding
isoform_55536	coding	3.26333	noncoding	264.5	noncoding	-0.098304	noncoding	NA	clear_noncoding
isoform_29283	coding	8.64964	coding	1187	coding	0.113	noncoding	NA	clear_coding
isoform_20424	coding	8.16544	coding	691	noncoding	-0.026624	coding	3.90E-21	clear_coding
isoform_215400	noncoding	-0.42299	noncoding	359	coding	0.15	noncoding	NA	clear_noncoding
isoform_154696	coding	10.8411	coding	1006.5	coding	0.088	coding	1.80E-79	clear_coding
isoform_112769	noncoding	-0.864698	noncoding	377	noncoding	-0.0004096	noncoding	NA	clear_noncoding
isoform_127450	coding	1.22098	noncoding	389	noncoding	-0.016384	noncoding	NA	clear_noncoding
isoform_234004	noncoding	-1.17977	noncoding	260.5	noncoding	-0.045056	noncoding	NA	clear_noncoding
isoform_100851	noncoding	-0.0491654	noncoding	323.5	coding	0.119	noncoding	NA	clear_noncoding
isoform_234411	noncoding	-1.32955	noncoding	494	coding	0.093	noncoding	NA	clear_noncoding
isoform_105661	coding	1.30133	noncoding	314	noncoding	-0.0393216	noncoding	NA	clear_noncoding
isoform_133729	NA	NA	noncoding	334	noncoding	-0.028672	noncoding	NA	clear_noncoding
isoform_235995	noncoding	-0.0802583	noncoding	323	coding	0.236	noncoding	NA	clear_noncoding
isoform_38100	coding	6.21452	coding	846.5	coding	0.005	coding	4.60E-24	clear_coding
isoform_194132	noncoding	-1.31717	noncoding	332	noncoding	-0.049152	noncoding	NA	clear_noncoding
isoform_109202	coding	10.8719	coding	1068	coding	0.349	coding	3.40E-105	clear_coding
isoform_231651	noncoding	-0.514126	coding	620	coding	0.211	noncoding	NA	unclear
isoform_48344	coding	2.37635	coding	804	coding	0.419	coding	5.40E-05	clear_coding
isoform_5347	coding	0.577496	coding	781	coding	0.109	noncoding	NA	clear_coding
isoform_118877	coding	2.12142	coding	723	noncoding	-0.221184	noncoding	NA	unclear
isoform_160719	coding	4.9413	coding	695.5	coding	0.124	coding	2.10E-28	clear_coding
isoform_160355	noncoding	-0.969315	noncoding	311	noncoding	-0.1224704	noncoding	NA	clear_noncoding
isoform_126043	coding	1.56038	coding	1562	coding	0.104	coding	2.50E-19	clear_coding
isoform_161553	coding	0.270525	noncoding	305	noncoding	-0.0004096	noncoding	NA	clear_noncoding
isoform_165897	coding	0.935307	noncoding	411.5	coding	0.172	coding	3.50E-19	clear_coding
isoform_79755	coding	0.554473	noncoding	383	noncoding	-0.0241664	coding	1.00E-06	unclear
isoform_79647	coding	0.486303	noncoding	279.5	noncoding	-0.0454656	noncoding	NA	clear_noncoding
isoform_116278	coding	2.59542	coding	1764.5	coding	0.112	coding	1.80E-27	clear_coding
isoform_34688	coding	6.5077	coding	809	coding	0.045	coding	5.20E-85	clear_coding
isoform_223108	noncoding	-1.23744	noncoding	341	noncoding	-0.0589824	noncoding	NA	clear_noncoding
isoform_50812	coding	1.15972	coding	574	noncoding	-0.053248	noncoding	NA	unclear
isoform_160235	noncoding	-0.369856	noncoding	437	noncoding	-0.16384	noncoding	NA	clear_noncoding
isoform_52868	noncoding	-1.16357	noncoding	229	noncoding	-0.0393216	noncoding	NA	clear_noncoding
isoform_12506	coding	0.782865	coding	1471	coding	0.129	coding	1.80E-07	clear_coding
isoform_198669	noncoding	-1.10088	noncoding	320.5	noncoding	-0.012288	noncoding	NA	clear_noncoding
isoform_125622	noncoding	-0.885867	coding	1430	coding	0.087	coding	9.20E-76	clear_coding
isoform_164004	coding	3.8647	noncoding	317	coding	0.048	noncoding	NA	unclear
isoform_141954	NA	NA	noncoding	421	noncoding	-0.0008192	noncoding	NA	clear_noncoding
isoform_205241	coding	6.37589	coding	899	coding	0.162	coding	7.10E-54	clear_coding
isoform_184871	noncoding	-1.14787	noncoding	260	coding	0.044	noncoding	NA	clear_noncoding
isoform_125348	coding	2.86026	noncoding	329.5	coding	0.162	noncoding	NA	unclear
isoform_101525	noncoding	-1.23337	noncoding	233	noncoding	-0.0053248	noncoding	NA	clear_noncoding
isoform_82727	noncoding	-0.458786	noncoding	476	noncoding	-0.1273856	noncoding	NA	clear_noncoding
isoform_21787	noncoding	-0.880733	noncoding	245	noncoding	-0.012288	noncoding	NA	clear_noncoding
isoform_112505	noncoding	-0.374695	noncoding	222	noncoding	-0.004096	noncoding	NA	clear_noncoding
isoform_184073	noncoding	-1.10129	noncoding	269	noncoding	-0.014336	noncoding	NA	clear_noncoding
isoform_142088	NA	NA	noncoding	233	coding	0.126	noncoding	NA	unclear
isoform_149807	NA	NA	coding	1095.5	coding	0.093	coding	3.60E-98	clear_coding
isoform_57182	noncoding	-0.794962	noncoding	413	noncoding	-0.0004096	noncoding	NA	clear_noncoding
isoform_122391	coding	0.961286	coding	1445	coding	0.161	coding	3.40E-71	clear_coding
isoform_43602	coding	0.990517	noncoding	452	coding	0.063	coding	1.20E-12	clear_coding
isoform_213679	coding	3.9546	coding	633	coding	0.393	coding	1.00E-62	clear_coding
isoform_158639	noncoding	-1.38251	noncoding	320	noncoding	-0.0622592	noncoding	NA	clear_noncoding
isoform_42099	coding	2.92616	coding	598	coding	0.275	coding	4.80E-24	clear_coding
isoform_185829	coding	1.93811	coding	868.5	coding	0.012	noncoding	NA	clear_coding
isoform_192625	coding	1.78998	noncoding	401	coding	0.117	noncoding	NA	unclear
isoform_2740	coding	14.526	coding	2699	coding	0.149	coding	1.30E-69	clear_coding
isoform_197771	coding	1.48727	coding	1505	coding	0.261	coding	4.60E-69	clear_coding
isoform_49624	coding	1.05057	noncoding	458	noncoding	-0.06144	coding	2.10E-08	unclear
[truncated: 235,774 more rows]
