# Supplementary material for: De novo full length transcriptome analysis and gene expression profiling to identify genes involved in phenylethanol glycosides biosynthesis in Cistanche tubulosa
Source: BMC Genomics. 2022 Oct 8;23:698. doi: 10.1186/s12864-022-08921-x (PMC9548140; doi:10.1186/s12864-022-08921-x)
Supplement: Supplementary file 5 — Additional file 5: Supplementary Table S3. Transcription factor families and transcription factor genes. [file 12864_2022_8921_MOESM5_ESM.xls]

## Sheet: TF familys
Supplementary Table S3. Transcription factor families and transcription factor genes.
TF_family	Number of Genes	Genes
PLATZ	43	isoform_25043,isoform_37293,isoform_29263,isoform_148201,isoform_232293,isoform_232660,isoform_101209,isoform_102853,isoform_34950,isoform_77207,isoform_173068,isoform_40987,isoform_126213,isoform_97576,isoform_31129,isoform_170268,isoform_223615,isoform_28913,isoform_34548,isoform_40939,isoform_32849,isoform_200464,isoform_95081,isoform_132617,isoform_34940,isoform_146067,isoform_178582,isoform_…
HSF	49	isoform_136836,isoform_162585,isoform_94800,isoform_19712,isoform_119694,isoform_12823,isoform_36170,isoform_178456,isoform_6724,isoform_40754,isoform_21753,isoform_39513,isoform_208896,isoform_113290,isoform_12998,isoform_13314,isoform_76560,isoform_146942,isoform_16859,isoform_179686,isoform_125551,isoform_15766,isoform_195028,isoform_11848,isoform_121233,isoform_172050,isoform_20642,isoform_20…
MADS	106	isoform_143015,isoform_215159,isoform_168953,isoform_33090,isoform_24436,isoform_120436,isoform_180753,isoform_151977,isoform_219300,isoform_227459,isoform_45982,isoform_38430,isoform_43255,isoform_31576,isoform_157056,isoform_222591,isoform_42459,isoform_28469,isoform_109819,isoform_39586,isoform_94885,isoform_205254,isoform_72044,isoform_138171,isoform_28656,isoform_120807,isoform_37425,isoform…
C2C2-CO-like	10	isoform_30032,isoform_27318,isoform_120001,isoform_25289,isoform_13306,isoform_24904,isoform_16937,isoform_20298,isoform_28662,isoform_205661
NAC	127	isoform_87677,isoform_195710,isoform_28040,isoform_90718,isoform_115192,isoform_233008,isoform_229243,isoform_114814,isoform_118065,isoform_9806,isoform_92080,isoform_14933,isoform_231540,isoform_201367,isoform_236226,isoform_41612,isoform_37317,isoform_237743,isoform_128827,isoform_148447,isoform_28982,isoform_71161,isoform_31404,isoform_22584,isoform_25634,isoform_40236,isoform_138190,isoform_2…
C3H	252	isoform_24415,isoform_22328,isoform_17836,isoform_103882,isoform_26957,isoform_167058,isoform_130596,isoform_159193,isoform_92094,isoform_215995,isoform_189762,isoform_184314,isoform_31712,isoform_102477,isoform_127012,isoform_13915,isoform_12201,isoform_22884,isoform_76224,isoform_7216,isoform_99759,isoform_128202,isoform_113381,isoform_149820,isoform_154269,isoform_195590,isoform_165295,isoform…
VOZ	9	isoform_225130,isoform_6911,isoform_139051,isoform_8344,isoform_215355,isoform_99951,isoform_125593,isoform_132944,isoform_188384
C2C2-YABBY	8	isoform_48370,isoform_118570,isoform_129122,isoform_217378,isoform_232228,isoform_145085,isoform_121976,isoform_121665
MYB-related	372	isoform_188486,isoform_24338,isoform_217942,isoform_34767,isoform_22368,isoform_11692,isoform_41919,isoform_2183,isoform_118314,isoform_28358,isoform_37301,isoform_106123,isoform_67018,isoform_62521,isoform_18276,isoform_22125,isoform_113298,isoform_37275,isoform_25211,isoform_27881,isoform_37999,isoform_18555,isoform_155773,isoform_31541,isoform_224349,isoform_63837,isoform_53830,isoform_17583,i…
C2C2-GATA	83	isoform_207896,isoform_32942,isoform_52164,isoform_57428,isoform_81071,isoform_25533,isoform_231994,isoform_55900,isoform_48037,isoform_205068,isoform_221632,isoform_77741,isoform_25511,isoform_33232,isoform_115860,isoform_22892,isoform_25099,isoform_26091,isoform_33510,isoform_8996,isoform_25277,isoform_214974,isoform_226493,isoform_26693,isoform_25898,isoform_29412,isoform_232164,isoform_28403,…
ARF	108	isoform_1593,isoform_146948,isoform_144085,isoform_228673,isoform_863,isoform_93053,isoform_157400,isoform_5181,isoform_82680,isoform_157804,isoform_645,isoform_172510,isoform_155571,isoform_208505,isoform_202101,isoform_1779,isoform_146417,isoform_215566,isoform_3496,isoform_139513,isoform_111931,isoform_188451,isoform_176797,isoform_237568,isoform_203706,isoform_1474,isoform_107208,isoform_7756…
C2C2-Dof	60	isoform_22969,isoform_28182,isoform_113801,isoform_181660,isoform_193509,isoform_31362,isoform_52066,isoform_28210,isoform_135444,isoform_226074,isoform_38175,isoform_224698,isoform_167320,isoform_150619,isoform_178603,isoform_119843,isoform_155494,isoform_30951,isoform_13187,isoform_159159,isoform_168518,isoform_39337,isoform_210141,isoform_35824,isoform_197391,isoform_19183,isoform_215491,isofo…
BBR/BPC	58	isoform_237408,isoform_26861,isoform_166089,isoform_131614,isoform_85270,isoform_229896,isoform_85318,isoform_41650,isoform_28613,isoform_235545,isoform_24517,isoform_100300,isoform_21586,isoform_198131,isoform_215915,isoform_42025,isoform_100728,isoform_144494,isoform_194598,isoform_83343,isoform_17331,isoform_17125,isoform_90585,isoform_192769,isoform_29034,isoform_53285,isoform_175690,isoform_…
SRS	15	isoform_198319,isoform_49467,isoform_110557,isoform_71580,isoform_213809,isoform_164747,isoform_48794,isoform_85259,isoform_127173,isoform_144389,isoform_183621,isoform_45432,isoform_149108,isoform_38808,isoform_152959
FAR1	92	isoform_161505,isoform_124572,isoform_167591,isoform_139514,isoform_162014,isoform_104733,isoform_135860,isoform_202664,isoform_1326,isoform_233159,isoform_27963,isoform_84264,isoform_114668,isoform_92588,isoform_151550,isoform_215216,isoform_79173,isoform_5864,isoform_191347,isoform_2852,isoform_174416,isoform_82793,isoform_114462,isoform_173989,isoform_106670,isoform_212608,isoform_198702,isofo…
GeBP	31	isoform_187261,isoform_229008,isoform_23215,isoform_21707,isoform_14237,isoform_28050,isoform_23552,isoform_29138,isoform_218201,isoform_88640,isoform_40342,isoform_228989,isoform_29207,isoform_167360,isoform_45949,isoform_22843,isoform_44933,isoform_36517,isoform_232180,isoform_18809,isoform_28324,isoform_11824,isoform_48165,isoform_176018,isoform_147427,isoform_124273,isoform_169145,isoform_169…
BSD	61	isoform_231421,isoform_111847,isoform_180351,isoform_18144,isoform_181987,isoform_213528,isoform_120413,isoform_130077,isoform_215188,isoform_6929,isoform_183459,isoform_7369,isoform_96566,isoform_31786,isoform_101244,isoform_19991,isoform_15454,isoform_206795,isoform_38703,isoform_89880,isoform_225869,isoform_15728,isoform_207786,isoform_78561,isoform_215994,isoform_96416,isoform_176638,isoform_…
ARR-B	16	isoform_163929,isoform_12838,isoform_104379,isoform_223345,isoform_6460,isoform_163304,isoform_164030,isoform_3833,isoform_107240,isoform_81705,isoform_195819,isoform_234024,isoform_91040,isoform_9976,isoform_192534,isoform_4740
mTERF	118	isoform_12657,isoform_30706,isoform_130106,isoform_218498,isoform_24146,isoform_166936,isoform_19943,isoform_21657,isoform_125049,isoform_77701,isoform_99191,isoform_229848,isoform_112411,isoform_158412,isoform_114818,isoform_218808,isoform_34553,isoform_81844,isoform_165822,isoform_14596,isoform_156066,isoform_169070,isoform_168888,isoform_11671,isoform_20355,isoform_160214,isoform_6966,isoform_…
SBP	52	isoform_170546,isoform_105112,isoform_96582,isoform_142936,isoform_206320,isoform_78314,isoform_164328,isoform_84992,isoform_28858,isoform_23601,isoform_73487,isoform_1057,isoform_820,isoform_225113,isoform_17611,isoform_143153,isoform_235268,isoform_226598,isoform_210005,isoform_15540,isoform_102415,isoform_20110,isoform_49716,isoform_149743,isoform_201773,isoform_25654,isoform_42186,isoform_130…
ABI3VP1	91	isoform_171373,isoform_36449,isoform_201334,isoform_158781,isoform_44913,isoform_72881,isoform_129770,isoform_46900,isoform_51514,isoform_108135,isoform_14235,isoform_83692,isoform_94650,isoform_58018,isoform_98031,isoform_217834,isoform_217197,isoform_195964,isoform_17298,isoform_162259,isoform_137098,isoform_34273,isoform_40768,isoform_207305,isoform_139998,isoform_155325,isoform_10059,isoform_…
LOB	12	isoform_147767,isoform_175016,isoform_218006,isoform_154625,isoform_83885,isoform_220835,isoform_36984,isoform_94648,isoform_192858,isoform_39152,isoform_150400,isoform_45829
GRF	17	isoform_174634,isoform_8012,isoform_193176,isoform_79644,isoform_81979,isoform_129330,isoform_12363,isoform_195197,isoform_193795,isoform_83878,isoform_225723,isoform_236431,isoform_139309,isoform_179029,isoform_220993,isoform_130019,isoform_210771
Trihelix	59	isoform_25897,isoform_20488,isoform_12502,isoform_126769,isoform_22227,isoform_25474,isoform_83887,isoform_222839,isoform_17690,isoform_168003,isoform_108993,isoform_5392,isoform_16723,isoform_183955,isoform_206396,isoform_3895,isoform_18944,isoform_19510,isoform_97788,isoform_18227,isoform_80584,isoform_17653,isoform_191534,isoform_90362,isoform_196378,isoform_198783,isoform_186376,isoform_12509…
C2H2	76	isoform_33325,isoform_21276,isoform_189480,isoform_18052,isoform_136537,isoform_127199,isoform_174644,isoform_9136,isoform_38395,isoform_112316,isoform_20858,isoform_31750,isoform_148489,isoform_10203,isoform_22298,isoform_178586,isoform_228462,isoform_204136,isoform_10088,isoform_135997,isoform_143713,isoform_156921,isoform_156426,isoform_200312,isoform_8184,isoform_94970,isoform_113205,isoform_…
S1Fa-like	15	isoform_53718,isoform_42512,isoform_45983,isoform_129498,isoform_100998,isoform_48322,isoform_49185,isoform_55118,isoform_236850,isoform_119918,isoform_68039,isoform_75640,isoform_172535,isoform_50971,isoform_63044
FHA	59	isoform_80389,isoform_78047,isoform_208840,isoform_7401,isoform_17183,isoform_20632,isoform_177051,isoform_102942,isoform_14219,isoform_219858,isoform_1986,isoform_21800,isoform_109932,isoform_2490,isoform_205192,isoform_3463,isoform_92992,isoform_4308,isoform_153797,isoform_93170,isoform_117491,isoform_29590,isoform_81046,isoform_206258,isoform_113424,isoform_7628,isoform_22040,isoform_122830,is…
PBF-2-like	16	isoform_70804,isoform_177825,isoform_184441,isoform_36009,isoform_35622,isoform_38066,isoform_194748,isoform_32013,isoform_36189,isoform_56619,isoform_32720,isoform_36436,isoform_235944,isoform_40088,isoform_34580,isoform_32439
HB	30	isoform_28590,isoform_199725,isoform_14934,isoform_12509,isoform_31033,isoform_8901,isoform_10769,isoform_9527,isoform_120626,isoform_28524,isoform_32052,isoform_129306,isoform_18995,isoform_222589,isoform_30235,isoform_130253,isoform_13708,isoform_25588,isoform_8450,isoform_152350,isoform_229874,isoform_26063,isoform_42551,isoform_24398,isoform_16746,isoform_30457,isoform_24434,isoform_89784,iso…
Alfin-like	49	isoform_31275,isoform_36736,isoform_33973,isoform_111668,isoform_30667,isoform_38440,isoform_171338,isoform_35217,isoform_194125,isoform_236520,isoform_38424,isoform_218685,isoform_189435,isoform_146717,isoform_30853,isoform_206822,isoform_32745,isoform_126012,isoform_97058,isoform_33358,isoform_114925,isoform_33720,isoform_212946,isoform_30002,isoform_102121,isoform_228151,isoform_166159,isoform…
BES1	33	isoform_90842,isoform_222290,isoform_213958,isoform_21430,isoform_25882,isoform_161721,isoform_132548,isoform_193012,isoform_177059,isoform_22637,isoform_229833,isoform_166034,isoform_23638,isoform_25947,isoform_233876,isoform_207678,isoform_176626,isoform_121823,isoform_120582,isoform_25161,isoform_2237,isoform_217726,isoform_26526,isoform_24479,isoform_94698,isoform_20033,isoform_19343,isoform_…
TIG	8	isoform_164363,isoform_182235,isoform_112967,isoform_175867,isoform_186666,isoform_236938,isoform_445,isoform_192827
VARL	2	isoform_93447,isoform_161607
zf-HD	34	isoform_210245,isoform_189740,isoform_36465,isoform_49173,isoform_29670,isoform_55463,isoform_28451,isoform_34883,isoform_106600,isoform_40726,isoform_33936,isoform_79786,isoform_61774,isoform_46098,isoform_25571,isoform_72330,isoform_58957,isoform_185066,isoform_54506,isoform_196921,isoform_56097,isoform_87945,isoform_80260,isoform_167338,isoform_60256,isoform_151651,isoform_196667,isoform_58656…
EIL	30	isoform_237118,isoform_140815,isoform_144371,isoform_188116,isoform_151590,isoform_5561,isoform_230055,isoform_73799,isoform_6939,isoform_179637,isoform_8488,isoform_230440,isoform_6756,isoform_168876,isoform_4947,isoform_144497,isoform_178847,isoform_6486,isoform_198086,isoform_125300,isoform_194825,isoform_118024,isoform_182603,isoform_181193,isoform_153058,isoform_31035,isoform_186653,isoform_…
DBP	7	isoform_223472,isoform_157627,isoform_87988,isoform_78454,isoform_36183,isoform_10058,isoform_12225
RWP-RK	14	isoform_105370,isoform_213159,isoform_182434,isoform_1522,isoform_219690,isoform_172591,isoform_111652,isoform_120854,isoform_1536,isoform_1100,isoform_101847,isoform_24047,isoform_222711,isoform_2595
CAMTA	12	isoform_164363,isoform_174422,isoform_1622,isoform_157195,isoform_114478,isoform_1220,isoform_186388,isoform_182235,isoform_149791,isoform_445,isoform_131082,isoform_192827
OFP	29	isoform_35611,isoform_28105,isoform_27282,isoform_205270,isoform_35658,isoform_116330,isoform_136875,isoform_27696,isoform_161350,isoform_24344,isoform_43301,isoform_118172,isoform_224308,isoform_198172,isoform_170298,isoform_123945,isoform_116847,isoform_93968,isoform_31391,isoform_225009,isoform_97212,isoform_28433,isoform_78467,isoform_96737,isoform_93499,isoform_26114,isoform_122565,isoform_7…
AP2-EREBP	179	isoform_30805,isoform_195924,isoform_156656,isoform_189115,isoform_135233,isoform_106237,isoform_26862,isoform_199059,isoform_47496,isoform_32782,isoform_216834,isoform_11922,isoform_41983,isoform_170436,isoform_204700,isoform_118152,isoform_27893,isoform_233722,isoform_132547,isoform_195442,isoform_161328,isoform_226241,isoform_38567,isoform_181195,isoform_20190,isoform_15407,isoform_142846,isof…
CPP	19	isoform_224815,isoform_91346,isoform_158793,isoform_159961,isoform_196251,isoform_202955,isoform_152868,isoform_103870,isoform_5293,isoform_177611,isoform_193262,isoform_142260,isoform_72073,isoform_129023,isoform_159618,isoform_19405,isoform_229190,isoform_140912,isoform_1604
WRKY	152	isoform_235572,isoform_166874,isoform_45395,isoform_222411,isoform_215600,isoform_230960,isoform_229500,isoform_19383,isoform_123582,isoform_127711,isoform_185104,isoform_14441,isoform_198480,isoform_133084,isoform_202960,isoform_49327,isoform_157174,isoform_189081,isoform_192600,isoform_48568,isoform_8267,isoform_119631,isoform_12114,isoform_92481,isoform_12132,isoform_98114,isoform_119803,isofo…
HRT	2	isoform_216540,isoform_20362
bHLH	246	isoform_70730,isoform_213045,isoform_48280,isoform_36008,isoform_21482,isoform_31254,isoform_28441,isoform_141900,isoform_108739,isoform_197897,isoform_105951,isoform_98109,isoform_34764,isoform_128427,isoform_217929,isoform_193018,isoform_91960,isoform_109177,isoform_128944,isoform_198899,isoform_223340,isoform_101038,isoform_129070,isoform_34945,isoform_126419,isoform_146154,isoform_156628,isof…
G2-like	100	isoform_10470,isoform_117132,isoform_15966,isoform_83781,isoform_14786,isoform_13707,isoform_25692,isoform_216130,isoform_211752,isoform_4409,isoform_86300,isoform_18502,isoform_7009,isoform_132343,isoform_174812,isoform_184537,isoform_152094,isoform_155593,isoform_95995,isoform_230484,isoform_25079,isoform_181583,isoform_236772,isoform_107803,isoform_126564,isoform_27965,isoform_26871,isoform_37…
Tify	51	isoform_37728,isoform_18826,isoform_19811,isoform_141397,isoform_33175,isoform_1561,isoform_58132,isoform_102687,isoform_4519,isoform_231862,isoform_100419,isoform_15976,isoform_218729,isoform_162735,isoform_35337,isoform_42542,isoform_136533,isoform_148679,isoform_88729,isoform_171946,isoform_179754,isoform_94718,isoform_16369,isoform_163286,isoform_19255,isoform_194917,isoform_211947,isoform_28…
LIM	61	isoform_218603,isoform_207594,isoform_213898,isoform_71607,isoform_130898,isoform_29290,isoform_11469,isoform_224284,isoform_237024,isoform_17217,isoform_47009,isoform_198149,isoform_86957,isoform_85528,isoform_102688,isoform_7861,isoform_29269,isoform_163801,isoform_110744,isoform_28410,isoform_19816,isoform_167059,isoform_36758,isoform_126109,isoform_13664,isoform_74720,isoform_192976,isoform_1…
Sigma70-like	1	isoform_179115
GRAS	87	isoform_8647,isoform_8066,isoform_206106,isoform_88095,isoform_176884,isoform_122715,isoform_236617,isoform_1860,isoform_168988,isoform_10014,isoform_229368,isoform_76598,isoform_158926,isoform_227580,isoform_116291,isoform_96882,isoform_96024,isoform_136323,isoform_119398,isoform_168460,isoform_213731,isoform_7437,isoform_160154,isoform_12868,isoform_211110,isoform_154891,isoform_109476,isoform_…
TAZ	6	isoform_14938,isoform_16430,isoform_8239,isoform_114395,isoform_122231,isoform_91701
TUB	88	isoform_15573,isoform_20291,isoform_13799,isoform_50859,isoform_44095,isoform_54974,isoform_200596,isoform_14900,isoform_101952,isoform_194723,isoform_50168,isoform_43738,isoform_204142,isoform_106904,isoform_49503,isoform_216620,isoform_41997,isoform_12419,isoform_50200,isoform_216824,isoform_21909,isoform_232930,isoform_159246,isoform_126672,isoform_235263,isoform_53868,isoform_145577,isoform_1…
MYB	469	isoform_188486,isoform_15966,isoform_83781,isoform_24338,isoform_217942,isoform_25692,isoform_216130,isoform_34767,isoform_22368,isoform_11692,isoform_41919,isoform_2183,isoform_118314,isoform_28358,isoform_37301,isoform_106123,isoform_67018,isoform_62521,isoform_18276,isoform_22125,isoform_113298,isoform_236772,isoform_37275,isoform_25211,isoform_27881,isoform_37999,isoform_32360,isoform_18555,i…
bZIP	17	isoform_6227,isoform_4181,isoform_236037,isoform_9276,isoform_189031,isoform_10914,isoform_139775,isoform_123336,isoform_78977,isoform_199069,isoform_90071,isoform_184956,isoform_181260,isoform_113425,isoform_129891,isoform_87335,isoform_71933
NOZZLE	1	isoform_105008
E2F-DP	30	isoform_176946,isoform_11430,isoform_19122,isoform_7595,isoform_13985,isoform_114998,isoform_175993,isoform_173181,isoform_208680,isoform_9649,isoform_139578,isoform_194454,isoform_13698,isoform_92718,isoform_122515,isoform_164995,isoform_82306,isoform_16664,isoform_158689,isoform_199558,isoform_71214,isoform_204788,isoform_17268,isoform_74411,isoform_103479,isoform_13019,isoform_22578,isoform_14…
CSD	15	isoform_179946,isoform_187822,isoform_59994,isoform_39144,isoform_39134,isoform_34019,isoform_174667,isoform_35950,isoform_51362,isoform_46246,isoform_38918,isoform_46878,isoform_187394,isoform_184592,isoform_104360
TCP	75	isoform_31537,isoform_216680,isoform_18596,isoform_17628,isoform_28211,isoform_70901,isoform_25752,isoform_113279,isoform_9944,isoform_23162,isoform_7118,isoform_15983,isoform_123603,isoform_137307,isoform_124758,isoform_17062,isoform_200364,isoform_1892,isoform_15442,isoform_72534,isoform_151522,isoform_16683,isoform_230465,isoform_185622,isoform_19164,isoform_183638,isoform_25845,isoform_92902,…

## Sheet: TF Coding Gene
Supplementary Table S3. Transcription factor families and transcription factor genes.
gene_id	TF_family	Included_domain	Excluded_domain	PlntfDB_link
isoform_24338	MYB-related	Myb_DNA-binding	ARID,G2-like,Response_reg,SNF2_N,trihelix	show details
isoform_24338	MYB	Myb_DNA-binding	ARID,Response_reg,SNF2_N	show details
isoform_863	ARF	Auxin_resp	-	show details
isoform_131614	BBR/BPC	GAGA_bind	-	show details
isoform_25692	MYB	Myb_DNA-binding	ARID,Response_reg,SNF2_N	show details
isoform_25692	G2-like	G2-like	Response_reg	show details
isoform_24436	MADS	SRF-TF	-	show details
isoform_55463	zf-HD	ZF-HD_dimer	-	show details
isoform_6227	bZIP	bZIP_1,bZIP_2,bZIP_Maf	HLH	show details
isoform_176884	GRAS	GRAS	-	show details
isoform_105112	SBP	SBP	-	show details
isoform_167058	C3H	zf-CCCH	PHD,SNF2_N,zf-C2H2	show details
isoform_167591	FAR1	FAR1	-	show details
isoform_197897	bHLH	HLH	-	show details
isoform_105951	bHLH	HLH	-	show details
isoform_24047	RWP-RK	RWP-RK	-	show details
isoform_6724	HSF	HSF_DNA-bind	-	show details
isoform_23601	SBP	SBP	-	show details
isoform_163304	ARR-B	G2-like,Myb_DNA-binding,Response_reg	CCT	show details
isoform_113298	MYB-related	Myb_DNA-binding	ARID,G2-like,Response_reg,SNF2_N,trihelix	show details
isoform_113298	MYB	Myb_DNA-binding	ARID,Response_reg,SNF2_N	show details
isoform_113424	FHA	FHA	-	show details
isoform_50200	TUB	Tub	-	show details
isoform_34589	C2C2-Dof	zf-Dof	-	show details
isoform_39586	MADS	SRF-TF	-	show details
isoform_128442	BBR/BPC	GAGA_bind	-	show details
isoform_22298	C2H2	zf-C2H2	PHD	show details
isoform_198955	C3H	zf-CCCH	PHD,SNF2_N,zf-C2H2	show details
isoform_185104	WRKY	WRKY	-	show details
isoform_27881	MYB-related	Myb_DNA-binding	ARID,G2-like,Response_reg,SNF2_N,trihelix	show details
isoform_27881	MYB	Myb_DNA-binding	ARID,Response_reg,SNF2_N	show details
isoform_214974	C2C2-GATA	GATA	-	show details
isoform_198480	WRKY	WRKY	-	show details
isoform_37999	MYB-related	Myb_DNA-binding	ARID,G2-like,Response_reg,SNF2_N,trihelix	show details
isoform_37999	MYB	Myb_DNA-binding	ARID,Response_reg,SNF2_N	show details
isoform_32360	MYB	Myb_DNA-binding	ARID,Response_reg,SNF2_N	show details
isoform_32360	G2-like	G2-like	Response_reg	show details
isoform_156628	bHLH	HLH	-	show details
isoform_177825	PBF-2-like	Whirly	-	show details
isoform_78012	ARF	Auxin_resp	-	show details
isoform_20190	AP2-EREBP	AP2	-	show details
isoform_101533	NAC	NAM	-	show details
isoform_31337	MADS	SRF-TF	-	show details
isoform_113957	mTERF	mTERF	-	show details
isoform_144543	C2H2	zf-C2H2	PHD	show details
isoform_18995	HB	Homeobox,KNOX1,KNOX2	-	show details
isoform_228957	bHLH	HLH	-	show details
isoform_221820	MYB	Myb_DNA-binding	ARID,Response_reg,SNF2_N	show details
isoform_221820	G2-like	G2-like	Response_reg	show details
isoform_53830	MYB-related	Myb_DNA-binding	ARID,G2-like,Response_reg,SNF2_N,trihelix	show details
isoform_53830	MYB	Myb_DNA-binding	ARID,Response_reg,SNF2_N	show details
isoform_178582	PLATZ	PLATZ	-	show details
isoform_18461	BSD	BSD	-	show details
isoform_13350	bHLH	HLH	-	show details
isoform_130465	HSF	HSF_DNA-bind	-	show details
isoform_71762	C2C2-Dof	zf-Dof	-	show details
isoform_16624	BSD	BSD	-	show details
isoform_63829	AP2-EREBP	AP2	-	show details
isoform_37792	MADS	SRF-TF	-	show details
isoform_49467	SRS	DUF702	-	show details
isoform_35868	MADS	SRF-TF	-	show details
isoform_80931	C3H	zf-CCCH	PHD,SNF2_N,zf-C2H2	show details
isoform_147548	AP2-EREBP	AP2	-	show details
isoform_29554	mTERF	mTERF	-	show details
isoform_171708	MYB-related	Myb_DNA-binding	ARID,G2-like,Response_reg,SNF2_N,trihelix	show details
isoform_171708	MYB	Myb_DNA-binding	ARID,Response_reg,SNF2_N	show details
isoform_101217	MYB	Myb_DNA-binding	ARID,Response_reg,SNF2_N	show details
isoform_101217	G2-like	G2-like	Response_reg	show details
isoform_38161	AP2-EREBP	AP2	-	show details
isoform_48533	WRKY	WRKY	-	show details
isoform_811	ARF	Auxin_resp	-	show details
isoform_8597	C3H	zf-CCCH	PHD,SNF2_N,zf-C2H2	show details
isoform_4378	C3H	zf-CCCH	PHD,SNF2_N,zf-C2H2	show details
isoform_30667	Alfin-like	Alfin-like	DDT,Homeobox,JmjC,JmjN	show details
isoform_94555	MYB-related	Myb_DNA-binding	ARID,G2-like,Response_reg,SNF2_N,trihelix	show details
isoform_94555	MYB	Myb_DNA-binding	ARID,Response_reg,SNF2_N	show details
isoform_1561	Tify	tify	GATA	show details
isoform_14219	FHA	FHA	-	show details
isoform_7266	FAR1	FAR1	-	show details
isoform_216312	ARF	Auxin_resp	-	show details
isoform_10268	GRAS	GRAS	-	show details
isoform_29207	GeBP	DUF573	-	show details
isoform_96566	BSD	BSD	-	show details
isoform_122515	E2F-DP	E2F_TDP	-	show details
isoform_94472	ARF	Auxin_resp	-	show details
isoform_196220	bHLH	HLH	-	show details
isoform_125777	MYB	Myb_DNA-binding	ARID,Response_reg,SNF2_N	show details
isoform_125777	G2-like	G2-like	Response_reg	show details
isoform_166034	BES1	DUF822	-	show details
isoform_189349	TCP	TCP	-	show details
isoform_155528	MYB-related	Myb_DNA-binding	ARID,G2-like,Response_reg,SNF2_N,trihelix	show details
isoform_155528	MYB	Myb_DNA-binding	ARID,Response_reg,SNF2_N	show details
isoform_218261	FAR1	FAR1	-	show details
isoform_65702	NAC	NAM	-	show details
isoform_220624	MADS	SRF-TF	-	show details
isoform_67264	MADS	SRF-TF	-	show details
isoform_90362	Trihelix	trihelix	-	show details
isoform_27510	MYB-related	Myb_DNA-binding	ARID,G2-like,Response_reg,SNF2_N,trihelix	show details
isoform_27510	MYB	Myb_DNA-binding	ARID,Response_reg,SNF2_N	show details
isoform_37935	bHLH	HLH	-	show details
isoform_14032	bHLH	HLH	-	show details
isoform_173176	bHLH	HLH	-	show details
isoform_159437	C2C2-Dof	zf-Dof	-	show details
isoform_121823	BES1	DUF822	-	show details
isoform_163286	Tify	tify	GATA	show details
isoform_15266	FHA	FHA	-	show details
isoform_231939	TUB	Tub	-	show details
isoform_150779	NAC	NAM	-	show details
isoform_17188	MYB-related	Myb_DNA-binding	ARID,G2-like,Response_reg,SNF2_N,trihelix	show details
isoform_17188	MYB	Myb_DNA-binding	ARID,Response_reg,SNF2_N	show details
isoform_9574	ABI3VP1	B3	AP2,Auxin_resp	show details
isoform_11848	HSF	HSF_DNA-bind	-	show details
isoform_231607	bHLH	HLH	-	show details
isoform_20642	HSF	HSF_DNA-bind	-	show details
isoform_16937	C2C2-CO-like	CCT,zf-B_box	GATA,PLATZ	show details
isoform_97674	MADS	SRF-TF	-	show details
isoform_95156	bHLH	HLH	-	show details
isoform_234075	MADS	SRF-TF	-	show details
isoform_169235	HSF	HSF_DNA-bind	-	show details
isoform_41007	Alfin-like	Alfin-like	DDT,Homeobox,JmjC,JmjN	show details
isoform_115262	C3H	zf-CCCH	PHD,SNF2_N,zf-C2H2	show details
isoform_9818	C3H	zf-CCCH	PHD,SNF2_N,zf-C2H2	show details
isoform_103040	BSD	BSD	-	show details
isoform_111795	PLATZ	PLATZ	-	show details
isoform_44069	bHLH	HLH	-	show details
isoform_217782	FHA	FHA	-	show details
isoform_19405	CPP	TCR	-	show details
isoform_187156	MYB-related	Myb_DNA-binding	ARID,G2-like,Response_reg,SNF2_N,trihelix	show details
isoform_187156	MYB	Myb_DNA-binding	ARID,Response_reg,SNF2_N	show details
isoform_176862	GRAS	GRAS	-	show details
isoform_76889	C3H	zf-CCCH	PHD,SNF2_N,zf-C2H2	show details
isoform_127514	C3H	zf-CCCH	PHD,SNF2_N,zf-C2H2	show details
isoform_15573	TUB	Tub	-	show details
isoform_195710	NAC	NAM	-	show details
isoform_167401	C3H	zf-CCCH	PHD,SNF2_N,zf-C2H2	show details
isoform_208477	bHLH	HLH	-	show details
isoform_5561	EIL	EIN3	-	show details
isoform_70872	C3H	zf-CCCH	PHD,SNF2_N,zf-C2H2	show details
isoform_213528	BSD	BSD	-	show details
isoform_224284	LIM	LIM	-	show details
isoform_104733	FAR1	FAR1	-	show details
isoform_200542	WRKY	WRKY	-	show details
isoform_231540	NAC	NAM	-	show details
isoform_213641	C3H	zf-CCCH	PHD,SNF2_N,zf-C2H2	show details
isoform_201367	NAC	NAM	-	show details
isoform_19510	Trihelix	trihelix	-	show details
isoform_18052	C2H2	zf-C2H2	PHD	show details
isoform_820	SBP	SBP	-	show details
isoform_2852	FAR1	FAR1	-	show details
isoform_17331	BBR/BPC	GAGA_bind	-	show details
isoform_215994	BSD	BSD	-	show details
isoform_2228	MYB-related	Myb_DNA-binding	ARID,G2-like,Response_reg,SNF2_N,trihelix	show details
isoform_2228	MYB	Myb_DNA-binding	ARID,Response_reg,SNF2_N	show details
isoform_159618	CPP	TCR	-	show details
isoform_138775	AP2-EREBP	AP2	-	show details
isoform_6049	EIL	EIN3	-	show details
isoform_124758	TCP	TCP	-	show details
isoform_47534	WRKY	WRKY	-	show details
isoform_29412	C2C2-GATA	GATA	-	show details
isoform_237456	C3H	zf-CCCH	PHD,SNF2_N,zf-C2H2	show details
isoform_14528	bHLH	HLH	-	show details
isoform_93644	bHLH	HLH	-	show details
isoform_154891	GRAS	GRAS	-	show details
isoform_28396	C3H	zf-CCCH	PHD,SNF2_N,zf-C2H2	show details
isoform_179733	mTERF	mTERF	-	show details
isoform_76338	bHLH	HLH	-	show details
isoform_165509	AP2-EREBP	AP2	-	show details
isoform_209029	ARF	Auxin_resp	-	show details
isoform_11903	NAC	NAM	-	show details
isoform_137401	NAC	NAM	-	show details
isoform_81940	bHLH	HLH	-	show details
isoform_172591	RWP-RK	RWP-RK	-	show details
isoform_116013	C2C2-Dof	zf-Dof	-	show details
isoform_43486	NAC	NAM	-	show details
isoform_229339	BSD	BSD	-	show details
isoform_31798	BBR/BPC	GAGA_bind	-	show details
isoform_94734	WRKY	WRKY	-	show details
isoform_91213	MADS	SRF-TF	-	show details
isoform_37293	PLATZ	PLATZ	-	show details
isoform_193768	AP2-EREBP	AP2	-	show details
isoform_153852	C3H	zf-CCCH	PHD,SNF2_N,zf-C2H2	show details
isoform_109023	C3H	zf-CCCH	PHD,SNF2_N,zf-C2H2	show details
isoform_141197	TUB	Tub	-	show details
isoform_25464	TCP	TCP	-	show details
isoform_58132	Tify	tify	GATA	show details
isoform_28210	C2C2-Dof	zf-Dof	-	show details
isoform_26511	C3H	zf-CCCH	PHD,SNF2_N,zf-C2H2	show details
isoform_2872	C3H	zf-CCCH	PHD,SNF2_N,zf-C2H2	show details
isoform_223682	FAR1	FAR1	-	show details
isoform_15015	C3H	zf-CCCH	PHD,SNF2_N,zf-C2H2	show details
isoform_216545	ABI3VP1	B3	AP2,Auxin_resp	show details
isoform_38750	ABI3VP1	B3	AP2,Auxin_resp	show details
isoform_6282	G2-like	G2-like	Response_reg	show details
isoform_223667	bHLH	HLH	-	show details
isoform_141980	AP2-EREBP	AP2	-	show details
isoform_17125	BBR/BPC	GAGA_bind	-	show details
isoform_37862	AP2-EREBP	AP2	-	show details
isoform_203084	MYB-related	Myb_DNA-binding	ARID,G2-like,Response_reg,SNF2_N,trihelix	show details
isoform_203084	MYB	Myb_DNA-binding	ARID,Response_reg,SNF2_N	show details
isoform_149913	MYB-related	Myb_DNA-binding	ARID,G2-like,Response_reg,SNF2_N,trihelix	show details
isoform_149913	MYB	Myb_DNA-binding	ARID,Response_reg,SNF2_N	show details
isoform_172924	C2C2-GATA	GATA	-	show details
isoform_59523	TUB	Tub	-	show details
isoform_193629	Tify	tify	GATA	show details
isoform_14723	ABI3VP1	B3	AP2,Auxin_resp	show details
isoform_111902	C3H	zf-CCCH	PHD,SNF2_N,zf-C2H2	show details
isoform_164747	SRS	DUF702	-	show details
isoform_186257	TUB	Tub	-	show details
isoform_206291	LIM	LIM	-	show details
isoform_191080	FAR1	FAR1	-	show details
isoform_112858	ABI3VP1	B3	AP2,Auxin_resp	show details
isoform_8952	C3H	zf-CCCH	PHD,SNF2_N,zf-C2H2	show details
isoform_204065	C3H	zf-CCCH	PHD,SNF2_N,zf-C2H2	show details
isoform_197073	WRKY	WRKY	-	show details
isoform_29717	bHLH	HLH	-	show details
isoform_101571	C2H2	zf-C2H2	PHD	show details
isoform_174350	HSF	HSF_DNA-bind	-	show details
isoform_106517	MYB-related	Myb_DNA-binding	ARID,G2-like,Response_reg,SNF2_N,trihelix	show details
isoform_106517	MYB	Myb_DNA-binding	ARID,Response_reg,SNF2_N	show details
isoform_12508	WRKY	WRKY	-	show details
isoform_186045	MYB-related	Myb_DNA-binding	ARID,G2-like,Response_reg,SNF2_N,trihelix	show details
isoform_186045	MYB	Myb_DNA-binding	ARID,Response_reg,SNF2_N	show details
isoform_226039	AP2-EREBP	AP2	-	show details
isoform_192938	mTERF	mTERF	-	show details
isoform_15731	FHA	FHA	-	show details
isoform_18312	TCP	TCP	-	show details
isoform_102745	FHA	FHA	-	show details
isoform_30686	PLATZ	PLATZ	-	show details
isoform_215551	Trihelix	trihelix	-	show details
isoform_181176	bHLH	HLH	-	show details
isoform_2249	BES1	DUF822	-	show details
isoform_171194	BSD	BSD	-	show details
isoform_27151	WRKY	WRKY	-	show details
isoform_210080	ARF	Auxin_resp	-	show details
isoform_27265	MYB-related	Myb_DNA-binding	ARID,G2-like,Response_reg,SNF2_N,trihelix	show details
isoform_27265	MYB	Myb_DNA-binding	ARID,Response_reg,SNF2_N	show details
isoform_161505	FAR1	FAR1	-	show details
isoform_111847	BSD	BSD	-	show details
isoform_26957	C3H	zf-CCCH	PHD,SNF2_N,zf-C2H2	show details
isoform_13707	MYB	Myb_DNA-binding	ARID,Response_reg,SNF2_N	show details
isoform_13707	G2-like	G2-like	Response_reg	show details
isoform_4409	MYB	Myb_DNA-binding	ARID,Response_reg,SNF2_N	show details
isoform_4409	G2-like	G2-like	Response_reg	show details
isoform_19943	mTERF	mTERF	-	show details
isoform_236037	bZIP	bZIP_1,bZIP_2,bZIP_Maf	HLH	show details
isoform_144953	MYB-related	Myb_DNA-binding	ARID,G2-like,Response_reg,SNF2_N,trihelix	show details
isoform_144953	MYB	Myb_DNA-binding	ARID,Response_reg,SNF2_N	show details
isoform_106237	AP2-EREBP	AP2	-	show details
isoform_199059	AP2-EREBP	AP2	-	show details
isoform_97788	Trihelix	trihelix	-	show details
isoform_149820	C3H	zf-CCCH	PHD,SNF2_N,zf-C2H2	show details
isoform_193795	GRF	QLQ,WRC	-	show details
isoform_230484	G2-like	G2-like	Response_reg	show details
isoform_49503	TUB	Tub	-	show details
isoform_168876	EIL	EIN3	-	show details
isoform_216620	TUB	Tub	-	show details
isoform_207305	ABI3VP1	B3	AP2,Auxin_resp	show details
isoform_129981	C3H	zf-CCCH	PHD,SNF2_N,zf-C2H2	show details
isoform_24165	MYB-related	Myb_DNA-binding	ARID,G2-like,Response_reg,SNF2_N,trihelix	show details
isoform_24165	MYB	Myb_DNA-binding	ARID,Response_reg,SNF2_N	show details
isoform_107240	ARR-B	G2-like,Myb_DNA-binding,Response_reg	CCT	show details
isoform_56097	zf-HD	ZF-HD_dimer	-	show details
isoform_146942	HSF	HSF_DNA-bind	-	show details
isoform_81181	C3H	zf-CCCH	PHD,SNF2_N,zf-C2H2	show details
isoform_80703	ABI3VP1	B3	AP2,Auxin_resp	show details
isoform_126672	TUB	Tub	-	show details
isoform_133084	WRKY	WRKY	-	show details
isoform_6966	mTERF	mTERF	-	show details
isoform_229654	MYB	Myb_DNA-binding	ARID,Response_reg,SNF2_N	show details
isoform_229654	G2-like	G2-like	Response_reg	show details
isoform_220839	C2C2-Dof	zf-Dof	-	show details
isoform_87988	DBP	DNC,PP2C	-	show details
isoform_108933	NAC	NAM	-	show details
isoform_200312	C2H2	zf-C2H2	PHD	show details
isoform_151522	TCP	TCP	-	show details
isoform_73848	NAC	NAM	-	show details
isoform_26285	BBR/BPC	GAGA_bind	-	show details
isoform_30976	FAR1	FAR1	-	show details
isoform_65673	MADS	SRF-TF	-	show details
isoform_235204	FAR1	FAR1	-	show details
isoform_127118	GRAS	GRAS	-	show details
isoform_35126	PLATZ	PLATZ	-	show details
isoform_79967	MYB-related	Myb_DNA-binding	ARID,G2-like,Response_reg,SNF2_N,trihelix	show details
isoform_79967	MYB	Myb_DNA-binding	ARID,Response_reg,SNF2_N	show details
isoform_40260	HSF	HSF_DNA-bind	-	show details
isoform_231222	GRAS	GRAS	-	show details
isoform_208738	C2H2	zf-C2H2	PHD	show details
isoform_85605	BSD	BSD	-	show details
isoform_116724	Tify	tify	GATA	show details
isoform_135114	NAC	NAM	-	show details
isoform_110478	MYB-related	Myb_DNA-binding	ARID,G2-like,Response_reg,SNF2_N,trihelix	show details
isoform_110478	MYB	Myb_DNA-binding	ARID,Response_reg,SNF2_N	show details
isoform_113215	MADS	SRF-TF	-	show details
isoform_209717	MADS	SRF-TF	-	show details
isoform_236738	MYB-related	Myb_DNA-binding	ARID,G2-like,Response_reg,SNF2_N,trihelix	show details
isoform_236738	MYB	Myb_DNA-binding	ARID,Response_reg,SNF2_N	show details
isoform_38808	SRS	DUF702	-	show details
isoform_171255	mTERF	mTERF	-	show details
isoform_211289	C2H2	zf-C2H2	PHD	show details
isoform_109358	FAR1	FAR1	-	show details
isoform_34741	C2C2-GATA	GATA	-	show details
isoform_28253	MYB-related	Myb_DNA-binding	ARID,G2-like,Response_reg,SNF2_N,trihelix	show details
isoform_28253	MYB	Myb_DNA-binding	ARID,Response_reg,SNF2_N	show details
isoform_7595	E2F-DP	E2F_TDP	-	show details
isoform_36346	AP2-EREBP	AP2	-	show details
isoform_167687	MYB-related	Myb_DNA-binding	ARID,G2-like,Response_reg,SNF2_N,trihelix	show details
isoform_167687	MYB	Myb_DNA-binding	ARID,Response_reg,SNF2_N	show details
isoform_1536	RWP-RK	RWP-RK	-	show details
isoform_149875	mTERF	mTERF	-	show details
isoform_2463	MYB-related	Myb_DNA-binding	ARID,G2-like,Response_reg,SNF2_N,trihelix	show details
isoform_2463	MYB	Myb_DNA-binding	ARID,Response_reg,SNF2_N	show details
isoform_42542	Tify	tify	GATA	show details
isoform_216059	C3H	zf-CCCH	PHD,SNF2_N,zf-C2H2	show details
isoform_134653	MADS	SRF-TF	-	show details
isoform_149384	MYB-related	Myb_DNA-binding	ARID,G2-like,Response_reg,SNF2_N,trihelix	show details
isoform_149384	MYB	Myb_DNA-binding	ARID,Response_reg,SNF2_N	show details
isoform_89880	BSD	BSD	-	show details
isoform_223465	TUB	Tub	-	show details
isoform_225113	SBP	SBP	-	show details
isoform_185066	zf-HD	ZF-HD_dimer	-	show details
isoform_126012	Alfin-like	Alfin-like	DDT,Homeobox,JmjC,JmjN	show details
isoform_229040	C2H2	zf-C2H2	PHD	show details
isoform_75261	ABI3VP1	B3	AP2,Auxin_resp	show details
isoform_198086	EIL	EIN3	-	show details
isoform_8795	mTERF	mTERF	-	show details
isoform_189484	AP2-EREBP	AP2	-	show details
isoform_223615	PLATZ	PLATZ	-	show details
isoform_210771	GRF	QLQ,WRC	-	show details
isoform_125551	HSF	HSF_DNA-bind	-	show details
isoform_187261	GeBP	DUF573	-	show details
isoform_229008	GeBP	DUF573	-	show details
isoform_127198	AP2-EREBP	AP2	-	show details
isoform_190013	Trihelix	trihelix	-	show details
isoform_106236	MYB	Myb_DNA-binding	ARID,Response_reg,SNF2_N	show details
isoform_106236	G2-like	G2-like	Response_reg	show details
isoform_189040	WRKY	WRKY	-	show details
isoform_24686	C2C2-GATA	GATA	-	show details
isoform_215402	C3H	zf-CCCH	PHD,SNF2_N,zf-C2H2	show details
isoform_21041	mTERF	mTERF	-	show details
isoform_28291	C2C2-GATA	GATA	-	show details
isoform_121648	BSD	BSD	-	show details
isoform_14184	C3H	zf-CCCH	PHD,SNF2_N,zf-C2H2	show details
isoform_72394	mTERF	mTERF	-	show details
isoform_29511	TCP	TCP	-	show details
isoform_74367	MYB	Myb_DNA-binding	ARID,Response_reg,SNF2_N	show details
isoform_74367	G2-like	G2-like	Response_reg	show details
isoform_3746	SBP	SBP	-	show details
isoform_12400	GRAS	GRAS	-	show details
isoform_50556	AP2-EREBP	AP2	-	show details
isoform_10058	DBP	DNC,PP2C	-	show details
isoform_108673	BSD	BSD	-	show details
isoform_149306	MYB-related	Myb_DNA-binding	ARID,G2-like,Response_reg,SNF2_N,trihelix	show details
isoform_149306	MYB	Myb_DNA-binding	ARID,Response_reg,SNF2_N	show details
isoform_18144	BSD	BSD	-	show details
isoform_29670	zf-HD	ZF-HD_dimer	-	show details
isoform_132548	BES1	DUF822	-	show details
isoform_81071	C2C2-GATA	GATA	-	show details
isoform_41650	BBR/BPC	GAGA_bind	-	show details
isoform_82680	ARF	Auxin_resp	-	show details
isoform_94650	ABI3VP1	B3	AP2,Auxin_resp	show details
isoform_43255	MADS	SRF-TF	-	show details
isoform_198609	WRKY	WRKY	-	show details
isoform_84264	FAR1	FAR1	-	show details
isoform_14900	TUB	Tub	-	show details
isoform_158731	C3H	zf-CCCH	PHD,SNF2_N,zf-C2H2	show details
isoform_147605	C3H	zf-CCCH	PHD,SNF2_N,zf-C2H2	show details
isoform_106849	C3H	zf-CCCH	PHD,SNF2_N,zf-C2H2	show details
isoform_197391	C2C2-Dof	zf-Dof	-	show details
isoform_88729	Tify	tify	GATA	show details
isoform_207786	BSD	BSD	-	show details
isoform_227580	GRAS	GRAS	-	show details
isoform_179754	Tify	tify	GATA	show details
isoform_5376	C3H	zf-CCCH	PHD,SNF2_N,zf-C2H2	show details
isoform_230192	C3H	zf-CCCH	PHD,SNF2_N,zf-C2H2	show details
isoform_168460	GRAS	GRAS	-	show details
isoform_171508	MYB-related	Myb_DNA-binding	ARID,G2-like,Response_reg,SNF2_N,trihelix	show details
isoform_171508	MYB	Myb_DNA-binding	ARID,Response_reg,SNF2_N	show details
isoform_31404	NAC	NAM	-	show details
isoform_15766	HSF	HSF_DNA-bind	-	show details
isoform_223472	DBP	DNC,PP2C	-	show details
isoform_234376	ARF	Auxin_resp	-	show details
isoform_216768	bHLH	HLH	-	show details
isoform_22832	C2C2-Dof	zf-Dof	-	show details
isoform_217117	MADS	SRF-TF	-	show details
isoform_76566	LIM	LIM	-	show details
isoform_126644	ARF	Auxin_resp	-	show details
isoform_97756	Trihelix	trihelix	-	show details
isoform_29417	MADS	SRF-TF	-	show details
isoform_74401	MYB-related	Myb_DNA-binding	ARID,G2-like,Response_reg,SNF2_N,trihelix	show details
isoform_74401	MYB	Myb_DNA-binding	ARID,Response_reg,SNF2_N	show details
isoform_186663	MYB-related	Myb_DNA-binding	ARID,G2-like,Response_reg,SNF2_N,trihelix	show details
isoform_186663	MYB	Myb_DNA-binding	ARID,Response_reg,SNF2_N	show details
isoform_111048	MADS	SRF-TF	-	show details
isoform_14733	MYB	Myb_DNA-binding	ARID,Response_reg,SNF2_N	show details
isoform_14733	G2-like	G2-like	Response_reg	show details
isoform_106741	C2C2-GATA	GATA	-	show details
isoform_79241	WRKY	WRKY	-	show details
isoform_40303	LIM	LIM	-	show details
isoform_85461	C2H2	zf-C2H2	PHD	show details
isoform_39468	LIM	LIM	-	show details
isoform_137977	WRKY	WRKY	-	show details
isoform_2595	RWP-RK	RWP-RK	-	show details
isoform_129122	C2C2-YABBY	YABBY	-	show details
isoform_7401	FHA	FHA	-	show details
isoform_124349	MADS	SRF-TF	-	show details
isoform_15351	MYB-related	Myb_DNA-binding	ARID,G2-like,Response_reg,SNF2_N,trihelix	show details
isoform_15351	MYB	Myb_DNA-binding	ARID,Response_reg,SNF2_N	show details
isoform_199504	AP2-EREBP	AP2	-	show details
isoform_31116	MYB-related	Myb_DNA-binding	ARID,G2-like,Response_reg,SNF2_N,trihelix	show details
isoform_31116	MYB	Myb_DNA-binding	ARID,Response_reg,SNF2_N	show details
isoform_189435	Alfin-like	Alfin-like	DDT,Homeobox,JmjC,JmjN	show details
isoform_150619	C2C2-Dof	zf-Dof	-	show details
isoform_218729	Tify	tify	GATA	show details
isoform_190460	bHLH	HLH	-	show details
isoform_182413	TUB	Tub	-	show details
isoform_162757	AP2-EREBP	AP2	-	show details
isoform_138303	NAC	NAM	-	show details
isoform_32088	MYB-related	Myb_DNA-binding	ARID,G2-like,Response_reg,SNF2_N,trihelix	show details
isoform_32088	MYB	Myb_DNA-binding	ARID,Response_reg,SNF2_N	show details
isoform_47047	MADS	SRF-TF	-	show details
isoform_16664	E2F-DP	E2F_TDP	-	show details
isoform_192503	bHLH	HLH	-	show details
isoform_74717	ABI3VP1	B3	AP2,Auxin_resp	show details
isoform_29269	LIM	LIM	-	show details
isoform_216540	HRT	HRT	-	show details
isoform_197050	C2H2	zf-C2H2	PHD	show details
isoform_13019	E2F-DP	E2F_TDP	-	show details
isoform_159493	GRAS	GRAS	-	show details
isoform_95425	FHA	FHA	-	show details
isoform_232898	bHLH	HLH	-	show details
isoform_18570	C3H	zf-CCCH	PHD,SNF2_N,zf-C2H2	show details
isoform_157646	FAR1	FAR1	-	show details
isoform_170537	C2C2-GATA	GATA	-	show details
isoform_6162	FAR1	FAR1	-	show details
isoform_30002	Alfin-like	Alfin-like	DDT,Homeobox,JmjC,JmjN	show details
isoform_229686	ARF	Auxin_resp	-	show details
isoform_11418	GRAS	GRAS	-	show details
isoform_120608	GRAS	GRAS	-	show details
isoform_161422	ABI3VP1	B3	AP2,Auxin_resp	show details
isoform_9276	bZIP	bZIP_1,bZIP_2,bZIP_Maf	HLH	show details
isoform_196210	MADS	SRF-TF	-	show details
isoform_12013	C2C2-Dof	zf-Dof	-	show details
isoform_175867	TIG	TIG	-	show details
isoform_167096	ABI3VP1	B3	AP2,Auxin_resp	show details
isoform_4209	FHA	FHA	-	show details
isoform_13635	mTERF	mTERF	-	show details
isoform_6835	GRAS	GRAS	-	show details
isoform_123817	MYB-related	Myb_DNA-binding	ARID,G2-like,Response_reg,SNF2_N,trihelix	show details
isoform_123817	MYB	Myb_DNA-binding	ARID,Response_reg,SNF2_N	show details
isoform_17202	MYB	Myb_DNA-binding	ARID,Response_reg,SNF2_N	show details
isoform_17202	G2-like	G2-like	Response_reg	show details
isoform_213442	MYB-related	Myb_DNA-binding	ARID,G2-like,Response_reg,SNF2_N,trihelix	show details
isoform_213442	MYB	Myb_DNA-binding	ARID,Response_reg,SNF2_N	show details
isoform_770	ARF	Auxin_resp	-	show details
isoform_45065	MYB-related	Myb_DNA-binding	ARID,G2-like,Response_reg,SNF2_N,trihelix	show details
isoform_45065	MYB	Myb_DNA-binding	ARID,Response_reg,SNF2_N	show details
isoform_179340	MYB-related	Myb_DNA-binding	ARID,G2-like,Response_reg,SNF2_N,trihelix	show details
isoform_179340	MYB	Myb_DNA-binding	ARID,Response_reg,SNF2_N	show details
isoform_153829	SBP	SBP	-	show details
isoform_88644	GRAS	GRAS	-	show details
isoform_33868	AP2-EREBP	AP2	-	show details
isoform_26010	bHLH	HLH	-	show details
isoform_25076	MYB-related	Myb_DNA-binding	ARID,G2-like,Response_reg,SNF2_N,trihelix	show details
isoform_25076	MYB	Myb_DNA-binding	ARID,Response_reg,SNF2_N	show details
isoform_181416	HSF	HSF_DNA-bind	-	show details
isoform_37515	AP2-EREBP	AP2	-	show details
isoform_152161	C3H	zf-CCCH	PHD,SNF2_N,zf-C2H2	show details
isoform_107903	ARF	Auxin_resp	-	show details
isoform_36129	MYB-related	Myb_DNA-binding	ARID,G2-like,Response_reg,SNF2_N,trihelix	show details
isoform_36129	MYB	Myb_DNA-binding	ARID,Response_reg,SNF2_N	show details
isoform_171373	ABI3VP1	B3	AP2,Auxin_resp	show details
isoform_83781	MYB	Myb_DNA-binding	ARID,Response_reg,SNF2_N	show details
isoform_83781	G2-like	G2-like	Response_reg	show details
isoform_228673	ARF	Auxin_resp	-	show details
isoform_115192	NAC	NAM	-	show details
isoform_31033	HB	Homeobox,KNOX1,KNOX2	-	show details
isoform_166089	BBR/BPC	GAGA_bind	-	show details
isoform_33325	C2H2	zf-C2H2	PHD	show details
isoform_25882	BES1	DUF822	-	show details
isoform_72881	ABI3VP1	B3	AP2,Auxin_resp	show details
isoform_224815	CPP	TCR	-	show details
isoform_236617	GRAS	GRAS	-	show details
isoform_139514	FAR1	FAR1	-	show details
isoform_231994	C2C2-GATA	GATA	-	show details
isoform_92718	E2F-DP	E2F_TDP	-	show details
isoform_38430	MADS	SRF-TF	-	show details
isoform_14933	NAC	NAM	-	show details
isoform_118314	MYB-related	Myb_DNA-binding	ARID,G2-like,Response_reg,SNF2_N,trihelix	show details
isoform_118314	MYB	Myb_DNA-binding	ARID,Response_reg,SNF2_N	show details
isoform_98109	bHLH	HLH	-	show details
isoform_236226	NAC	NAM	-	show details
isoform_26862	AP2-EREBP	AP2	-	show details
isoform_202101	ARF	Auxin_resp	-	show details
isoform_113381	C3H	zf-CCCH	PHD,SNF2_N,zf-C2H2	show details
isoform_22125	MYB-related	Myb_DNA-binding	ARID,G2-like,Response_reg,SNF2_N,trihelix	show details
isoform_22125	MYB	Myb_DNA-binding	ARID,Response_reg,SNF2_N	show details
isoform_165822	mTERF	mTERF	-	show details
isoform_225181	C3H	zf-CCCH	PHD,SNF2_N,zf-C2H2	show details
isoform_212608	FAR1	FAR1	-	show details
isoform_128944	bHLH	HLH	-	show details
isoform_207678	BES1	DUF822	-	show details
isoform_198899	bHLH	HLH	-	show details
isoform_24398	HB	Homeobox,KNOX1,KNOX2	-	show details
isoform_178586	C2H2	zf-C2H2	PHD	show details
isoform_187394	CSD	CSD	-	show details
isoform_7437	GRAS	GRAS	-	show details
isoform_18555	MYB-related	Myb_DNA-binding	ARID,G2-like,Response_reg,SNF2_N,trihelix	show details
isoform_18555	MYB	Myb_DNA-binding	ARID,Response_reg,SNF2_N	show details
isoform_26693	C2C2-GATA	GATA	-	show details
isoform_89947	MADS	SRF-TF	-	show details
isoform_148297	C3H	zf-CCCH	PHD,SNF2_N,zf-C2H2	show details
isoform_156426	C2H2	zf-C2H2	PHD	show details
isoform_174667	CSD	CSD	-	show details
isoform_141778	AP2-EREBP	AP2	-	show details
isoform_20710	bHLH	HLH	-	show details
isoform_2909	C3H	zf-CCCH	PHD,SNF2_N,zf-C2H2	show details
isoform_214169	Tify	tify	GATA	show details
isoform_83878	GRF	QLQ,WRC	-	show details
isoform_149098	bHLH	HLH	-	show details
isoform_119803	WRKY	WRKY	-	show details
isoform_179813	C3H	zf-CCCH	PHD,SNF2_N,zf-C2H2	show details
isoform_81587	EIL	EIN3	-	show details
isoform_200602	MYB-related	Myb_DNA-binding	ARID,G2-like,Response_reg,SNF2_N,trihelix	show details
isoform_200602	MYB	Myb_DNA-binding	ARID,Response_reg,SNF2_N	show details
isoform_125453	C3H	zf-CCCH	PHD,SNF2_N,zf-C2H2	show details
isoform_205270	OFP	Ovate	-	show details
isoform_38440	Alfin-like	Alfin-like	DDT,Homeobox,JmjC,JmjN	show details
isoform_194748	PBF-2-like	Whirly	-	show details
isoform_26632	MYB-related	Myb_DNA-binding	ARID,G2-like,Response_reg,SNF2_N,trihelix	show details
isoform_26632	MYB	Myb_DNA-binding	ARID,Response_reg,SNF2_N	show details
isoform_168003	Trihelix	trihelix	-	show details
isoform_20901	mTERF	mTERF	-	show details
isoform_144027	C3H	zf-CCCH	PHD,SNF2_N,zf-C2H2	show details
isoform_130076	C3H	zf-CCCH	PHD,SNF2_N,zf-C2H2	show details
isoform_204788	E2F-DP	E2F_TDP	-	show details
isoform_203715	TUB	Tub	-	show details
isoform_1423	ARF	Auxin_resp	-	show details
isoform_126213	PLATZ	PLATZ	-	show details
isoform_198174	C3H	zf-CCCH	PHD,SNF2_N,zf-C2H2	show details
isoform_171325	MYB-related	Myb_DNA-binding	ARID,G2-like,Response_reg,SNF2_N,trihelix	show details
isoform_171325	MYB	Myb_DNA-binding	ARID,Response_reg,SNF2_N	show details
isoform_81705	ARR-B	G2-like,Myb_DNA-binding,Response_reg	CCT	show details
isoform_26114	OFP	Ovate	-	show details
isoform_205900	mTERF	mTERF	-	show details
isoform_181795	Trihelix	trihelix	-	show details
isoform_6337	TCP	TCP	-	show details
isoform_178598	ABI3VP1	B3	AP2,Auxin_resp	show details
isoform_235694	TUB	Tub	-	show details
isoform_6911	VOZ	VOZ	-	show details
isoform_35758	WRKY	WRKY	-	show details
isoform_28655	MYB-related	Myb_DNA-binding	ARID,G2-like,Response_reg,SNF2_N,trihelix	show details
isoform_28655	MYB	Myb_DNA-binding	ARID,Response_reg,SNF2_N	show details
isoform_17362	C3H	zf-CCCH	PHD,SNF2_N,zf-C2H2	show details
isoform_77502	MADS	SRF-TF	-	show details
isoform_15555	SBP	SBP	-	show details
isoform_37012	LIM	LIM	-	show details
isoform_33496	NAC	NAM	-	show details
isoform_227960	Trihelix	trihelix	-	show details
isoform_118570	C2C2-YABBY	YABBY	-	show details
isoform_8603	GRAS	GRAS	-	show details
isoform_227370	ARF	Auxin_resp	-	show details
isoform_169791	AP2-EREBP	AP2	-	show details
isoform_151668	MYB-related	Myb_DNA-binding	ARID,G2-like,Response_reg,SNF2_N,trihelix	show details
isoform_151668	MYB	Myb_DNA-binding	ARID,Response_reg,SNF2_N	show details
isoform_18809	GeBP	DUF573	-	show details
isoform_192122	MYB-related	Myb_DNA-binding	ARID,G2-like,Response_reg,SNF2_N,trihelix	show details
isoform_192122	MYB	Myb_DNA-binding	ARID,Response_reg,SNF2_N	show details
isoform_134052	NAC	NAM	-	show details
isoform_14142	C2C2-Dof	zf-Dof	-	show details
isoform_182434	RWP-RK	RWP-RK	-	show details
isoform_135558	MYB-related	Myb_DNA-binding	ARID,G2-like,Response_reg,SNF2_N,trihelix	show details
isoform_135558	MYB	Myb_DNA-binding	ARID,Response_reg,SNF2_N	show details
isoform_203802	Alfin-like	Alfin-like	DDT,Homeobox,JmjC,JmjN	show details
isoform_105147	C2H2	zf-C2H2	PHD	show details
isoform_9647	C2H2	zf-C2H2	PHD	show details
isoform_118024	EIL	EIN3	-	show details
isoform_45020	C2C2-Dof	zf-Dof	-	show details
isoform_51362	CSD	CSD	-	show details
isoform_160494	MADS	SRF-TF	-	show details
isoform_207535	FHA	FHA	-	show details
isoform_233539	TUB	Tub	-	show details
isoform_26869	Trihelix	trihelix	-	show details
isoform_52164	C2C2-GATA	GATA	-	show details
isoform_208840	FHA	FHA	-	show details
isoform_201334	ABI3VP1	B3	AP2,Auxin_resp	show details
isoform_28040	NAC	NAM	-	show details
isoform_130106	mTERF	mTERF	-	show details
isoform_101209	PLATZ	PLATZ	-	show details
isoform_109932	FHA	FHA	-	show details
isoform_174812	MYB	Myb_DNA-binding	ARID,Response_reg,SNF2_N	show details
isoform_174812	G2-like	G2-like	Response_reg	show details
isoform_92414	AP2-EREBP	AP2	-	show details
isoform_233159	FAR1	FAR1	-	show details
isoform_109434	WRKY	WRKY	-	show details
isoform_129955	WRKY	WRKY	-	show details
isoform_169160	MYB-related	Myb_DNA-binding	ARID,G2-like,Response_reg,SNF2_N,trihelix	show details
isoform_169160	MYB	Myb_DNA-binding	ARID,Response_reg,SNF2_N	show details
isoform_81844	mTERF	mTERF	-	show details
isoform_196378	Trihelix	trihelix	-	show details
isoform_139998	ABI3VP1	B3	AP2,Auxin_resp	show details
isoform_7340	bHLH	HLH	-	show details
isoform_96416	BSD	BSD	-	show details
isoform_194917	Tify	tify	GATA	show details
isoform_160214	mTERF	mTERF	-	show details
isoform_36479	LIM	LIM	-	show details
isoform_133995	MYB-related	Myb_DNA-binding	ARID,G2-like,Response_reg,SNF2_N,trihelix	show details
isoform_133995	MYB	Myb_DNA-binding	ARID,Response_reg,SNF2_N	show details
isoform_113582	WRKY	WRKY	-	show details
isoform_11242	MYB	Myb_DNA-binding	ARID,Response_reg,SNF2_N	show details
isoform_11242	G2-like	G2-like	Response_reg	show details
isoform_220444	WRKY	WRKY	-	show details
isoform_38248	MYB-related	Myb_DNA-binding	ARID,G2-like,Response_reg,SNF2_N,trihelix	show details
isoform_38248	MYB	Myb_DNA-binding	ARID,Response_reg,SNF2_N	show details
isoform_222724	bHLH	HLH	-	show details
isoform_135316	MYB-related	Myb_DNA-binding	ARID,G2-like,Response_reg,SNF2_N,trihelix	show details
isoform_135316	MYB	Myb_DNA-binding	ARID,Response_reg,SNF2_N	show details
isoform_196984	BBR/BPC	GAGA_bind	-	show details
isoform_20141	MYB-related	Myb_DNA-binding	ARID,G2-like,Response_reg,SNF2_N,trihelix	show details
isoform_20141	MYB	Myb_DNA-binding	ARID,Response_reg,SNF2_N	show details
isoform_221292	C3H	zf-CCCH	PHD,SNF2_N,zf-C2H2	show details
isoform_21496	bHLH	HLH	-	show details
isoform_95167	WRKY	WRKY	-	show details
isoform_235506	Tify	tify	GATA	show details
isoform_118819	Alfin-like	Alfin-like	DDT,Homeobox,JmjC,JmjN	show details
isoform_19673	Trihelix	trihelix	-	show details
isoform_194966	ARF	Auxin_resp	-	show details
isoform_80510	PLATZ	PLATZ	-	show details
isoform_100321	C3H	zf-CCCH	PHD,SNF2_N,zf-C2H2	show details
isoform_26063	HB	Homeobox,KNOX1,KNOX2	-	show details
isoform_25724	mTERF	mTERF	-	show details
isoform_177974	WRKY	WRKY	-	show details
isoform_108182	TCP	TCP	-	show details
isoform_78850	C2C2-GATA	GATA	-	show details
isoform_217378	C2C2-YABBY	YABBY	-	show details
isoform_17510	bHLH	HLH	-	show details
isoform_2392	GRAS	GRAS	-	show details
isoform_36667	MADS	SRF-TF	-	show details
isoform_34276	MADS	SRF-TF	-	show details
isoform_20632	FHA	FHA	-	show details
isoform_141397	Tify	tify	GATA	show details
isoform_35217	Alfin-like	Alfin-like	DDT,Homeobox,JmjC,JmjN	show details
isoform_24344	OFP	Ovate	-	show details
isoform_235701	MYB	Myb_DNA-binding	ARID,Response_reg,SNF2_N	show details
isoform_235701	G2-like	G2-like	Response_reg	show details
isoform_6721	C3H	zf-CCCH	PHD,SNF2_N,zf-C2H2	show details
isoform_149214	FAR1	FAR1	-	show details
isoform_19854	C3H	zf-CCCH	PHD,SNF2_N,zf-C2H2	show details
isoform_210860	WRKY	WRKY	-	show details
isoform_183459	BSD	BSD	-	show details
isoform_15976	Tify	tify	GATA	show details
isoform_226660	MYB-related	Myb_DNA-binding	ARID,G2-like,Response_reg,SNF2_N,trihelix	show details
isoform_226660	MYB	Myb_DNA-binding	ARID,Response_reg,SNF2_N	show details
isoform_95116	C2C2-GATA	GATA	-	show details
isoform_43489	WRKY	WRKY	-	show details
isoform_31525	MYB-related	Myb_DNA-binding	ARID,G2-like,Response_reg,SNF2_N,trihelix	show details
isoform_31525	MYB	Myb_DNA-binding	ARID,Response_reg,SNF2_N	show details
isoform_31695	bHLH	HLH	-	show details
isoform_58957	zf-HD	ZF-HD_dimer	-	show details
isoform_162820	bHLH	HLH	-	show details
isoform_211592	C3H	zf-CCCH	PHD,SNF2_N,zf-C2H2	show details
isoform_145085	C2C2-YABBY	YABBY	-	show details
isoform_60700	MYB-related	Myb_DNA-binding	ARID,G2-like,Response_reg,SNF2_N,trihelix	show details
isoform_60700	MYB	Myb_DNA-binding	ARID,Response_reg,SNF2_N	show details
isoform_81109	C3H	zf-CCCH	PHD,SNF2_N,zf-C2H2	show details
isoform_148363	bHLH	HLH	-	show details
isoform_35795	WRKY	WRKY	-	show details
isoform_8704	WRKY	WRKY	-	show details
isoform_38974	C2C2-GATA	GATA	-	show details
isoform_221920	E2F-DP	E2F_TDP	-	show details
isoform_217777	GRAS	GRAS	-	show details
isoform_10656	GeBP	DUF573	-	show details
isoform_24959	C3H	zf-CCCH	PHD,SNF2_N,zf-C2H2	show details
isoform_114598	MADS	SRF-TF	-	show details
isoform_17542	AP2-EREBP	AP2	-	show details
isoform_158173	TCP	TCP	-	show details
isoform_25585	mTERF	mTERF	-	show details
isoform_24904	C2C2-CO-like	CCT,zf-B_box	GATA,PLATZ	show details
isoform_20027	AP2-EREBP	AP2	-	show details
isoform_28583	BSD	BSD	-	show details
isoform_57376	WRKY	WRKY	-	show details
isoform_197558	FHA	FHA	-	show details
isoform_165852	bHLH	HLH	-	show details
isoform_223207	Alfin-like	Alfin-like	DDT,Homeobox,JmjC,JmjN	show details
isoform_29260	C2C2-Dof	zf-Dof	-	show details
isoform_27892	SBP	SBP	-	show details
isoform_202964	bHLH	HLH	-	show details
isoform_143504	MYB-related	Myb_DNA-binding	ARID,G2-like,Response_reg,SNF2_N,trihelix	show details
isoform_143504	MYB	Myb_DNA-binding	ARID,Response_reg,SNF2_N	show details
isoform_29357	mTERF	mTERF	-	show details
isoform_148185	mTERF	mTERF	-	show details
isoform_115424	C2C2-GATA	GATA	-	show details
isoform_95956	TUB	Tub	-	show details
isoform_158689	E2F-DP	E2F_TDP	-	show details
isoform_27918	C2C2-GATA	GATA	-	show details
isoform_40752	bHLH	HLH	-	show details
isoform_83903	GRAS	GRAS	-	show details
isoform_128960	FHA	FHA	-	show details
isoform_156262	bHLH	HLH	-	show details
isoform_151972	NAC	NAM	-	show details
isoform_87677	NAC	NAM	-	show details
isoform_78047	FHA	FHA	-	show details
isoform_105370	RWP-RK	RWP-RK	-	show details
isoform_146948	ARF	Auxin_resp	-	show details
isoform_144085	ARF	Auxin_resp	-	show details
isoform_162585	HSF	HSF_DNA-bind	-	show details
isoform_211752	G2-like	G2-like	Response_reg	show details
isoform_21276	C2H2	zf-C2H2	PHD	show details
isoform_86300	MYB	Myb_DNA-binding	ARID,Response_reg,SNF2_N	show details
isoform_86300	G2-like	G2-like	Response_reg	show details
isoform_166936	mTERF	mTERF	-	show details
isoform_36189	PBF-2-like	Whirly	-	show details
isoform_31393	MYB-related	Myb_DNA-binding	ARID,G2-like,Response_reg,SNF2_N,trihelix	show details
isoform_31393	MYB	Myb_DNA-binding	ARID,Response_reg,SNF2_N	show details
isoform_184314	C3H	zf-CCCH	PHD,SNF2_N,zf-C2H2	show details
isoform_152094	MYB	Myb_DNA-binding	ARID,Response_reg,SNF2_N	show details
isoform_152094	G2-like	G2-like	Response_reg	show details
isoform_18274	MYB-related	Myb_DNA-binding	ARID,G2-like,Response_reg,SNF2_N,trihelix	show details
isoform_18274	MYB	Myb_DNA-binding	ARID,Response_reg,SNF2_N	show details
isoform_12201	C3H	zf-CCCH	PHD,SNF2_N,zf-C2H2	show details
isoform_25782	MYB-related	Myb_DNA-binding	ARID,G2-like,Response_reg,SNF2_N,trihelix	show details
isoform_25782	MYB	Myb_DNA-binding	ARID,Response_reg,SNF2_N	show details
isoform_9944	TCP	TCP	-	show details
isoform_25947	BES1	DUF822	-	show details
isoform_36758	LIM	LIM	-	show details
isoform_22892	C2C2-GATA	GATA	-	show details
isoform_136323	GRAS	GRAS	-	show details
isoform_125095	MYB	Myb_DNA-binding	ARID,Response_reg,SNF2_N	show details
isoform_125095	Trihelix	trihelix	-	show details
isoform_26380	MYB-related	Myb_DNA-binding	ARID,G2-like,Response_reg,SNF2_N,trihelix	show details
isoform_26380	MYB	Myb_DNA-binding	ARID,Response_reg,SNF2_N	show details
isoform_39577	MYB-related	Myb_DNA-binding	ARID,G2-like,Response_reg,SNF2_N,trihelix	show details
isoform_39577	MYB	Myb_DNA-binding	ARID,Response_reg,SNF2_N	show details
isoform_120807	MADS	SRF-TF	-	show details
isoform_34548	PLATZ	PLATZ	-	show details
isoform_164363	CAMTA	CG-1,IQ	-	show details
isoform_164363	TIG	TIG	-	show details
isoform_188116	EIL	EIN3	-	show details
isoform_147042	Trihelix	trihelix	-	show details
isoform_53868	TUB	Tub	-	show details
isoform_113969	FAR1	FAR1	-	show details
isoform_149902	AP2-EREBP	AP2	-	show details
isoform_157174	WRKY	WRKY	-	show details
isoform_37323	MYB-related	Myb_DNA-binding	ARID,G2-like,Response_reg,SNF2_N,trihelix	show details
isoform_37323	MYB	Myb_DNA-binding	ARID,Response_reg,SNF2_N	show details
isoform_40958	TUB	Tub	-	show details
isoform_208433	NAC	NAM	-	show details
isoform_9719	AP2-EREBP	AP2	-	show details
isoform_129353	MYB-related	Myb_DNA-binding	ARID,G2-like,Response_reg,SNF2_N,trihelix	show details
isoform_129353	MYB	Myb_DNA-binding	ARID,Response_reg,SNF2_N	show details
isoform_31071	MYB-related	Myb_DNA-binding	ARID,G2-like,Response_reg,SNF2_N,trihelix	show details
isoform_31071	MYB	Myb_DNA-binding	ARID,Response_reg,SNF2_N	show details
isoform_213809	SRS	DUF702	-	show details
isoform_46164	AP2-EREBP	AP2	-	show details
isoform_74658	AP2-EREBP	AP2	-	show details
isoform_160864	C2H2	zf-C2H2	PHD	show details
isoform_20321	mTERF	mTERF	-	show details
isoform_174797	Trihelix	trihelix	-	show details
isoform_36112	MYB-related	Myb_DNA-binding	ARID,G2-like,Response_reg,SNF2_N,trihelix	show details
isoform_36112	MYB	Myb_DNA-binding	ARID,Response_reg,SNF2_N	show details
isoform_107041	C2H2	zf-C2H2	PHD	show details
isoform_17514	C2C2-Dof	zf-Dof	-	show details
isoform_10315	MYB	Myb_DNA-binding	ARID,Response_reg,SNF2_N	show details
isoform_10315	G2-like	G2-like	Response_reg	show details
isoform_127292	MYB-related	Myb_DNA-binding	ARID,G2-like,Response_reg,SNF2_N,trihelix	show details
isoform_127292	MYB	Myb_DNA-binding	ARID,Response_reg,SNF2_N	show details
isoform_131203	mTERF	mTERF	-	show details
isoform_195430	mTERF	mTERF	-	show details
isoform_42095	AP2-EREBP	AP2	-	show details
isoform_26667	MYB	Myb_DNA-binding	ARID,Response_reg,SNF2_N	show details
isoform_26667	G2-like	G2-like	Response_reg	show details
isoform_24214	NAC	NAM	-	show details
isoform_17557	bHLH	HLH	-	show details
isoform_25381	AP2-EREBP	AP2	-	show details
isoform_129209	MADS	SRF-TF	-	show details
isoform_29151	C2C2-GATA	GATA	-	show details
isoform_113464	bHLH	HLH	-	show details
isoform_177059	BES1	DUF822	-	show details
isoform_36333	MYB	Myb_DNA-binding	ARID,Response_reg,SNF2_N	show details
isoform_36333	G2-like	G2-like	Response_reg	show details
isoform_24174	MADS	SRF-TF	-	show details
isoform_215364	C3H	zf-CCCH	PHD,SNF2_N,zf-C2H2	show details
isoform_78314	SBP	SBP	-	show details
isoform_20389	bHLH	HLH	-	show details
isoform_1568	ARF	Auxin_resp	-	show details
isoform_54506	zf-HD	ZF-HD_dimer	-	show details
isoform_33758	AP2-EREBP	AP2	-	show details
isoform_81182	C2C2-Dof	zf-Dof	-	show details
isoform_176618	MYB-related	Myb_DNA-binding	ARID,G2-like,Response_reg,SNF2_N,trihelix	show details
isoform_176618	MYB	Myb_DNA-binding	ARID,Response_reg,SNF2_N	show details
isoform_123772	MYB-related	Myb_DNA-binding	ARID,G2-like,Response_reg,SNF2_N,trihelix	show details
isoform_123772	MYB	Myb_DNA-binding	ARID,Response_reg,SNF2_N	show details
isoform_222227	C3H	zf-CCCH	PHD,SNF2_N,zf-C2H2	show details
isoform_23229	MYB-related	Myb_DNA-binding	ARID,G2-like,Response_reg,SNF2_N,trihelix	show details
isoform_23229	MYB	Myb_DNA-binding	ARID,Response_reg,SNF2_N	show details
isoform_41297	AP2-EREBP	AP2	-	show details
isoform_43929	mTERF	mTERF	-	show details
isoform_211947	Tify	tify	GATA	show details
isoform_219348	bHLH	HLH	-	show details
isoform_91912	bHLH	HLH	-	show details
isoform_27877	C2C2-Dof	zf-Dof	-	show details
isoform_178936	AP2-EREBP	AP2	-	show details
isoform_126388	MYB-related	Myb_DNA-binding	ARID,G2-like,Response_reg,SNF2_N,trihelix	show details
isoform_126388	MYB	Myb_DNA-binding	ARID,Response_reg,SNF2_N	show details
isoform_110606	NAC	NAM	-	show details
isoform_25915	MYB-related	Myb_DNA-binding	ARID,G2-like,Response_reg,SNF2_N,trihelix	show details
isoform_25915	MYB	Myb_DNA-binding	ARID,Response_reg,SNF2_N	show details
isoform_60256	zf-HD	ZF-HD_dimer	-	show details
isoform_165928	SBP	SBP	-	show details
isoform_154486	MYB-related	Myb_DNA-binding	ARID,G2-like,Response_reg,SNF2_N,trihelix	show details
isoform_154486	MYB	Myb_DNA-binding	ARID,Response_reg,SNF2_N	show details
isoform_213367	TUB	Tub	-	show details
isoform_196667	zf-HD	ZF-HD_dimer	-	show details
isoform_204809	NAC	NAM	-	show details
isoform_192534	ARR-B	G2-like,Myb_DNA-binding,Response_reg	CCT	show details
isoform_205713	TUB	Tub	-	show details
isoform_32574	AP2-EREBP	AP2	-	show details
isoform_182257	MYB-related	Myb_DNA-binding	ARID,G2-like,Response_reg,SNF2_N,trihelix	show details
isoform_182257	MYB	Myb_DNA-binding	ARID,Response_reg,SNF2_N	show details
isoform_9530	C2H2	zf-C2H2	PHD	show details
isoform_8171	FHA	FHA	-	show details
isoform_186408	BSD	BSD	-	show details
isoform_100035	MYB	Myb_DNA-binding	ARID,Response_reg,SNF2_N	show details
isoform_100035	G2-like	G2-like	Response_reg	show details
isoform_149739	E2F-DP	E2F_TDP	-	show details
isoform_7543	LIM	LIM	-	show details
isoform_144411	LIM	LIM	-	show details
isoform_156770	bHLH	HLH	-	show details
isoform_229190	CPP	TCR	-	show details
isoform_22664	NAC	NAM	-	show details
isoform_202304	WRKY	WRKY	-	show details
isoform_25897	Trihelix	trihelix	-	show details
isoform_5938	C3H	zf-CCCH	PHD,SNF2_N,zf-C2H2	show details
isoform_44480	AP2-EREBP	AP2	-	show details
isoform_206106	GRAS	GRAS	-	show details
isoform_18596	TCP	TCP	-	show details
isoform_38785	AP2-EREBP	AP2	-	show details
isoform_100207	MYB-related	Myb_DNA-binding	ARID,G2-like,Response_reg,SNF2_N,trihelix	show details
isoform_100207	MYB	Myb_DNA-binding	ARID,Response_reg,SNF2_N	show details
isoform_50859	TUB	Tub	-	show details
isoform_198149	LIM	LIM	-	show details
isoform_220835	LOB	DUF260	-	show details
isoform_70901	TCP	TCP	-	show details
isoform_7861	LIM	LIM	-	show details
isoform_196251	CPP	TCR	-	show details
isoform_200596	TUB	Tub	-	show details
isoform_221632	C2C2-GATA	GATA	-	show details
isoform_116823	AP2-EREBP	AP2	-	show details
isoform_218808	mTERF	mTERF	-	show details
isoform_137098	ABI3VP1	B3	AP2,Auxin_resp	show details
isoform_48165	GeBP	DUF573	-	show details
isoform_40768	ABI3VP1	B3	AP2,Auxin_resp	show details
isoform_177611	CPP	TCR	-	show details
isoform_232504	bHLH	HLH	-	show details
isoform_184303	MYB-related	Myb_DNA-binding	ARID,G2-like,Response_reg,SNF2_N,trihelix	show details
isoform_184303	MYB	Myb_DNA-binding	ARID,Response_reg,SNF2_N	show details
isoform_42551	HB	Homeobox,KNOX1,KNOX2	-	show details
isoform_120323	LIM	LIM	-	show details
isoform_119398	GRAS	GRAS	-	show details
isoform_226493	C2C2-GATA	GATA	-	show details
isoform_197503	Trihelix	trihelix	-	show details
isoform_204136	C2H2	zf-C2H2	PHD	show details
isoform_90699	AP2-EREBP	AP2	-	show details
isoform_8530	MYB-related	Myb_DNA-binding	ARID,G2-like,Response_reg,SNF2_N,trihelix	show details
isoform_8530	MYB	Myb_DNA-binding	ARID,Response_reg,SNF2_N	show details
isoform_36142	MYB-related	Myb_DNA-binding	ARID,G2-like,Response_reg,SNF2_N,trihelix	show details
isoform_36142	MYB	Myb_DNA-binding	ARID,Response_reg,SNF2_N	show details
isoform_20396	mTERF	mTERF	-	show details
isoform_36717	AP2-EREBP	AP2	-	show details
isoform_214805	mTERF	mTERF	-	show details
isoform_109366	MYB	Myb_DNA-binding	ARID,Response_reg,SNF2_N	show details
isoform_109366	G2-like	G2-like	Response_reg	show details
isoform_30170	MYB-related	Myb_DNA-binding	ARID,G2-like,Response_reg,SNF2_N,trihelix	show details
isoform_30170	MYB	Myb_DNA-binding	ARID,Response_reg,SNF2_N	show details
isoform_114478	CAMTA	CG-1,IQ	-	show details
isoform_122616	AP2-EREBP	AP2	-	show details
isoform_58665	C3H	zf-CCCH	PHD,SNF2_N,zf-C2H2	show details
isoform_222589	HB	Homeobox,KNOX1,KNOX2	-	show details
isoform_187254	C2C2-Dof	zf-Dof	-	show details
isoform_19969	MYB-related	Myb_DNA-binding	ARID,G2-like,Response_reg,SNF2_N,trihelix	show details
isoform_19969	MYB	Myb_DNA-binding	ARID,Response_reg,SNF2_N	show details
isoform_190759	MYB-related	Myb_DNA-binding	ARID,G2-like,Response_reg,SNF2_N,trihelix	show details
isoform_190759	MYB	Myb_DNA-binding	ARID,Response_reg,SNF2_N	show details
isoform_129330	GRF	QLQ,WRC	-	show details
isoform_35556	PLATZ	PLATZ	-	show details
isoform_217350	C3H	zf-CCCH	PHD,SNF2_N,zf-C2H2	show details
isoform_197394	FAR1	FAR1	-	show details
isoform_10997	SBP	SBP	-	show details
isoform_177050	C2H2	zf-C2H2	PHD	show details
isoform_12390	bHLH	HLH	-	show details
isoform_156809	C3H	zf-CCCH	PHD,SNF2_N,zf-C2H2	show details
isoform_151044	ABI3VP1	B3	AP2,Auxin_resp	show details
isoform_39563	bHLH	HLH	-	show details
isoform_169145	GeBP	DUF573	-	show details
isoform_142791	MYB-related	Myb_DNA-binding	ARID,G2-like,Response_reg,SNF2_N,trihelix	show details
isoform_142791	MYB	Myb_DNA-binding	ARID,Response_reg,SNF2_N	show details
isoform_214956	bHLH	HLH	-	show details
isoform_116952	ARF	Auxin_resp	-	show details
isoform_8532	C3H	zf-CCCH	PHD,SNF2_N,zf-C2H2	show details
isoform_193676	C3H	zf-CCCH	PHD,SNF2_N,zf-C2H2	show details
isoform_110368	MYB-related	Myb_DNA-binding	ARID,G2-like,Response_reg,SNF2_N,trihelix	show details
isoform_110368	MYB	Myb_DNA-binding	ARID,Response_reg,SNF2_N	show details
isoform_106566	mTERF	mTERF	-	show details
isoform_21985	TCP	TCP	-	show details
isoform_20627	MADS	SRF-TF	-	show details
isoform_35498	MYB-related	Myb_DNA-binding	ARID,G2-like,Response_reg,SNF2_N,trihelix	show details
isoform_35498	MYB	Myb_DNA-binding	ARID,Response_reg,SNF2_N	show details
isoform_71607	LIM	LIM	-	show details
isoform_17960	MYB-related	Myb_DNA-binding	ARID,G2-like,Response_reg,SNF2_N,trihelix	show details
isoform_17960	MYB	Myb_DNA-binding	ARID,Response_reg,SNF2_N	show details
isoform_133798	GRAS	GRAS	-	show details
isoform_114693	C3H	zf-CCCH	PHD,SNF2_N,zf-C2H2	show details
isoform_180080	AP2-EREBP	AP2	-	show details
isoform_12830	C3H	zf-CCCH	PHD,SNF2_N,zf-C2H2	show details
isoform_14941	ABI3VP1	B3	AP2,Auxin_resp	show details
isoform_1183	C3H	zf-CCCH	PHD,SNF2_N,zf-C2H2	show details
isoform_216967	WRKY	WRKY	-	show details
isoform_121362	FAR1	FAR1	-	show details
isoform_72330	zf-HD	ZF-HD_dimer	-	show details
isoform_22381	MYB-related	Myb_DNA-binding	ARID,G2-like,Response_reg,SNF2_N,trihelix	show details
isoform_22381	MYB	Myb_DNA-binding	ARID,Response_reg,SNF2_N	show details
isoform_181260	bZIP	bZIP_1,bZIP_2,bZIP_Maf	HLH	show details
isoform_177720	MYB-related	Myb_DNA-binding	ARID,G2-like,Response_reg,SNF2_N,trihelix	show details
isoform_177720	MYB	Myb_DNA-binding	ARID,Response_reg,SNF2_N	show details
isoform_119302	MADS	SRF-TF	-	show details
isoform_74720	LIM	LIM	-	show details
isoform_18761	mTERF	mTERF	-	show details
isoform_233057	MYB	Myb_DNA-binding	ARID,Response_reg,SNF2_N	show details
isoform_233057	G2-like	G2-like	Response_reg	show details
isoform_181943	MYB-related	Myb_DNA-binding	ARID,G2-like,Response_reg,SNF2_N,trihelix	show details
isoform_181943	MYB	Myb_DNA-binding	ARID,Response_reg,SNF2_N	show details
isoform_160189	mTERF	mTERF	-	show details
isoform_48793	WRKY	WRKY	-	show details
isoform_152622	ABI3VP1	B3	AP2,Auxin_resp	show details
isoform_107623	ARF	Auxin_resp	-	show details
isoform_230877	MYB-related	Myb_DNA-binding	ARID,G2-like,Response_reg,SNF2_N,trihelix	show details
isoform_230877	MYB	Myb_DNA-binding	ARID,Response_reg,SNF2_N	show details
isoform_26145	WRKY	WRKY	-	show details
isoform_236376	C3H	zf-CCCH	PHD,SNF2_N,zf-C2H2	show details
isoform_73616	TUB	Tub	-	show details
isoform_85324	bHLH	HLH	-	show details
isoform_27696	OFP	Ovate	-	show details
isoform_121233	HSF	HSF_DNA-bind	-	show details
isoform_43183	NAC	NAM	-	show details
isoform_28848	bHLH	HLH	-	show details
isoform_88640	GeBP	DUF573	-	show details
isoform_28524	HB	Homeobox,KNOX1,KNOX2	-	show details
isoform_7982	C3H	zf-CCCH	PHD,SNF2_N,zf-C2H2	show details
isoform_26761	bHLH	HLH	-	show details
isoform_207858	MYB	Myb_DNA-binding	ARID,Response_reg,SNF2_N	show details
isoform_207858	G2-like	G2-like	Response_reg	show details
isoform_12719	TCP	TCP	-	show details
isoform_120088	bHLH	HLH	-	show details
isoform_111530	MYB-related	Myb_DNA-binding	ARID,G2-like,Response_reg,SNF2_N,trihelix	show details
isoform_111530	MYB	Myb_DNA-binding	ARID,Response_reg,SNF2_N	show details
isoform_229999	ABI3VP1	B3	AP2,Auxin_resp	show details
isoform_209472	bHLH	HLH	-	show details
isoform_31429	ABI3VP1	B3	AP2,Auxin_resp	show details
isoform_182048	AP2-EREBP	AP2	-	show details
isoform_185010	MYB-related	Myb_DNA-binding	ARID,G2-like,Response_reg,SNF2_N,trihelix	show details
isoform_185010	MYB	Myb_DNA-binding	ARID,Response_reg,SNF2_N	show details
isoform_43210	bHLH	HLH	-	show details
isoform_97212	OFP	Ovate	-	show details
isoform_189653	NAC	NAM	-	show details
isoform_33381	AP2-EREBP	AP2	-	show details
isoform_166850	bHLH	HLH	-	show details
isoform_176620	zf-HD	ZF-HD_dimer	-	show details
isoform_157627	DBP	DNC,PP2C	-	show details
isoform_142373	AP2-EREBP	AP2	-	show details
isoform_236255	PLATZ	PLATZ	-	show details
isoform_118544	FAR1	FAR1	-	show details
isoform_85318	BBR/BPC	GAGA_bind	-	show details
isoform_99191	mTERF	mTERF	-	show details
isoform_168988	GRAS	GRAS	-	show details
isoform_27963	FAR1	FAR1	-	show details
isoform_189031	bZIP	bZIP_1,bZIP_2,bZIP_Maf	HLH	show details
isoform_21753	HSF	HSF_DNA-bind	-	show details
isoform_113279	TCP	TCP	-	show details
isoform_216834	AP2-EREBP	AP2	-	show details
isoform_215566	ARF	Auxin_resp	-	show details
isoform_192769	BBR/BPC	GAGA_bind	-	show details
isoform_10059	ABI3VP1	B3	AP2,Auxin_resp	show details
isoform_93447	VARL	VARL	-	show details
isoform_25654	SBP	SBP	-	show details
isoform_155773	MYB-related	Myb_DNA-binding	ARID,G2-like,Response_reg,SNF2_N,trihelix	show details
isoform_155773	MYB	Myb_DNA-binding	ARID,Response_reg,SNF2_N	show details
isoform_10718	bHLH	HLH	-	show details
isoform_4899	bHLH	HLH	-	show details
isoform_130131	SBP	SBP	-	show details
isoform_75799	bHLH	HLH	-	show details
isoform_23027	C3H	zf-CCCH	PHD,SNF2_N,zf-C2H2	show details
isoform_197949	bHLH	HLH	-	show details
isoform_80299	bHLH	HLH	-	show details
isoform_143425	ABI3VP1	B3	AP2,Auxin_resp	show details
isoform_220299	bHLH	HLH	-	show details
isoform_29988	C3H	zf-CCCH	PHD,SNF2_N,zf-C2H2	show details
isoform_97973	ARF	Auxin_resp	-	show details
isoform_160745	C3H	zf-CCCH	PHD,SNF2_N,zf-C2H2	show details
isoform_58301	MYB-related	Myb_DNA-binding	ARID,G2-like,Response_reg,SNF2_N,trihelix	show details
isoform_58301	MYB	Myb_DNA-binding	ARID,Response_reg,SNF2_N	show details
isoform_38234	AP2-EREBP	AP2	-	show details
isoform_86902	AP2-EREBP	AP2	-	show details
isoform_6486	EIL	EIN3	-	show details
isoform_12114	WRKY	WRKY	-	show details
isoform_114221	C3H	zf-CCCH	PHD,SNF2_N,zf-C2H2	show details
isoform_21180	MYB	Myb_DNA-binding	ARID,Response_reg,SNF2_N	show details
isoform_21180	G2-like	G2-like	Response_reg	show details
isoform_166103	mTERF	mTERF	-	show details
isoform_220993	GRF	QLQ,WRC	-	show details
isoform_186024	Tify	tify	GATA	show details
isoform_93107	AP2-EREBP	AP2	-	show details
isoform_19811	Tify	tify	GATA	show details
isoform_19122	E2F-DP	E2F_TDP	-	show details
isoform_118305	MYB-related	Myb_DNA-binding	ARID,G2-like,Response_reg,SNF2_N,trihelix	show details
isoform_118305	MYB	Myb_DNA-binding	ARID,Response_reg,SNF2_N	show details
isoform_237176	MYB-related	Myb_DNA-binding	ARID,G2-like,Response_reg,SNF2_N,trihelix	show details
isoform_237176	MYB	Myb_DNA-binding	ARID,Response_reg,SNF2_N	show details
isoform_29379	FAR1	FAR1	-	show details
isoform_85044	C3H	zf-CCCH	PHD,SNF2_N,zf-C2H2	show details
isoform_35780	MADS	SRF-TF	-	show details
isoform_6161	TUB	Tub	-	show details
isoform_48416	MYB-related	Myb_DNA-binding	ARID,G2-like,Response_reg,SNF2_N,trihelix	show details
isoform_48416	MYB	Myb_DNA-binding	ARID,Response_reg,SNF2_N	show details
isoform_194780	ABI3VP1	B3	AP2,Auxin_resp	show details
isoform_15037	C3H	zf-CCCH	PHD,SNF2_N,zf-C2H2	show details
isoform_157162	bHLH	HLH	-	show details
isoform_34795	bHLH	HLH	-	show details
isoform_139775	bZIP	bZIP_1,bZIP_2,bZIP_Maf	HLH	show details
isoform_4174	ARF	Auxin_resp	-	show details
isoform_194598	BBR/BPC	GAGA_bind	-	show details
isoform_15425	MYB	Myb_DNA-binding	ARID,Response_reg,SNF2_N	show details
isoform_15425	G2-like	G2-like	Response_reg	show details
isoform_181160	MYB-related	Myb_DNA-binding	ARID,G2-like,Response_reg,SNF2_N,trihelix	show details
isoform_181160	MYB	Myb_DNA-binding	ARID,Response_reg,SNF2_N	show details
isoform_16740	AP2-EREBP	AP2	-	show details
isoform_77221	bHLH	HLH	-	show details
isoform_229910	C3H	zf-CCCH	PHD,SNF2_N,zf-C2H2	show details
isoform_165269	ARF	Auxin_resp	-	show details
isoform_29318	TUB	Tub	-	show details
isoform_172731	C2H2	zf-C2H2	PHD	show details
isoform_24516	AP2-EREBP	AP2	-	show details
isoform_26900	NAC	NAM	-	show details
isoform_12509	HB	Homeobox,KNOX1,KNOX2	-	show details
isoform_220959	MYB-related	Myb_DNA-binding	ARID,G2-like,Response_reg,SNF2_N,trihelix	show details
isoform_220959	MYB	Myb_DNA-binding	ARID,Response_reg,SNF2_N	show details
isoform_94123	mTERF	mTERF	-	show details
isoform_184740	AP2-EREBP	AP2	-	show details
isoform_27816	MYB	Myb_DNA-binding	ARID,Response_reg,SNF2_N	show details
isoform_27816	G2-like	G2-like	Response_reg	show details
isoform_2041	ARF	Auxin_resp	-	show details
isoform_91346	CPP	TCR	-	show details
isoform_201188	TUB	Tub	-	show details
isoform_49185	S1Fa-like	S1FA	-	show details
isoform_177396	MADS	SRF-TF	-	show details
isoform_43709	BSD	BSD	-	show details
isoform_96428	C3H	zf-CCCH	PHD,SNF2_N,zf-C2H2	show details
isoform_114306	Tify	tify	GATA	show details
isoform_172695	Trihelix	trihelix	-	show details
isoform_225907	HSF	HSF_DNA-bind	-	show details
isoform_33256	MADS	SRF-TF	-	show details
isoform_8280	MYB-related	Myb_DNA-binding	ARID,G2-like,Response_reg,SNF2_N,trihelix	show details
isoform_8280	MYB	Myb_DNA-binding	ARID,Response_reg,SNF2_N	show details
isoform_137769	GRAS	GRAS	-	show details
isoform_157195	CAMTA	CG-1,IQ	-	show details
isoform_182658	FAR1	FAR1	-	show details
isoform_33804	TCP	TCP	-	show details
isoform_8536	BSD	BSD	-	show details
isoform_176370	MYB	Myb_DNA-binding	ARID,Response_reg,SNF2_N	show details
isoform_176370	G2-like	G2-like	Response_reg	show details
isoform_204250	C3H	zf-CCCH	PHD,SNF2_N,zf-C2H2	show details
isoform_17690	Trihelix	trihelix	-	show details
isoform_30943	MYB-related	Myb_DNA-binding	ARID,G2-like,Response_reg,SNF2_N,trihelix	show details
isoform_30943	MYB	Myb_DNA-binding	ARID,Response_reg,SNF2_N	show details
isoform_198651	MYB-related	Myb_DNA-binding	ARID,G2-like,Response_reg,SNF2_N,trihelix	show details
isoform_198651	MYB	Myb_DNA-binding	ARID,Response_reg,SNF2_N	show details
isoform_35337	Tify	tify	GATA	show details
isoform_46160	WRKY	WRKY	-	show details
isoform_50168	TUB	Tub	-	show details
isoform_173989	FAR1	FAR1	-	show details
isoform_198702	FAR1	FAR1	-	show details
isoform_155325	ABI3VP1	B3	AP2,Auxin_resp	show details
isoform_14264	bHLH	HLH	-	show details
isoform_128827	NAC	NAM	-	show details
isoform_186376	Trihelix	trihelix	-	show details
isoform_150400	LOB	DUF260	-	show details
isoform_229071	ARF	Auxin_resp	-	show details
isoform_21236	MYB-related	Myb_DNA-binding	ARID,G2-like,Response_reg,SNF2_N,trihelix	show details
isoform_21236	MYB	Myb_DNA-binding	ARID,Response_reg,SNF2_N	show details
isoform_12868	GRAS	GRAS	-	show details
isoform_213356	BBR/BPC	GAGA_bind	-	show details
isoform_7137	bHLH	HLH	-	show details
isoform_225831	MYB	Myb_DNA-binding	ARID,Response_reg,SNF2_N	show details
isoform_225831	G2-like	G2-like	Response_reg	show details
isoform_102733	C3H	zf-CCCH	PHD,SNF2_N,zf-C2H2	show details
isoform_16683	TCP	TCP	-	show details
isoform_161778	MYB	Myb_DNA-binding	ARID,Response_reg,SNF2_N	show details
isoform_161778	Trihelix	trihelix	-	show details
isoform_42177	AP2-EREBP	AP2	-	show details
isoform_95777	MYB	Myb_DNA-binding	ARID,Response_reg,SNF2_N	show details
isoform_95777	G2-like	G2-like	Response_reg	show details
isoform_15482	ABI3VP1	B3	AP2,Auxin_resp	show details
isoform_9349	AP2-EREBP	AP2	-	show details
isoform_19326	NAC	NAM	-	show details
isoform_3632	FHA	FHA	-	show details
isoform_84856	ARF	Auxin_resp	-	show details
isoform_16185	C2C2-Dof	zf-Dof	-	show details
isoform_93499	OFP	Ovate	-	show details
isoform_153058	EIL	EIN3	-	show details
isoform_203666	ARF	Auxin_resp	-	show details
isoform_232219	ARF	Auxin_resp	-	show details
isoform_232598	HSF	HSF_DNA-bind	-	show details
isoform_88928	SBP	SBP	-	show details
isoform_82352	bHLH	HLH	-	show details
isoform_81595	WRKY	WRKY	-	show details
isoform_193758	bHLH	HLH	-	show details
isoform_24787	BBR/BPC	GAGA_bind	-	show details
isoform_205402	mTERF	mTERF	-	show details
isoform_192827	CAMTA	CG-1,IQ	-	show details
isoform_192827	TIG	TIG	-	show details
isoform_49388	BBR/BPC	GAGA_bind	-	show details
isoform_45104	MADS	SRF-TF	-	show details
isoform_25369	MADS	SRF-TF	-	show details
isoform_21359	bHLH	HLH	-	show details
isoform_5985	C3H	zf-CCCH	PHD,SNF2_N,zf-C2H2	show details
isoform_26532	MYB-related	Myb_DNA-binding	ARID,G2-like,Response_reg,SNF2_N,trihelix	show details
isoform_26532	MYB	Myb_DNA-binding	ARID,Response_reg,SNF2_N	show details
isoform_25720	C3H	zf-CCCH	PHD,SNF2_N,zf-C2H2	show details
isoform_181660	C2C2-Dof	zf-Dof	-	show details
isoform_20272	NAC	NAM	-	show details
isoform_20217	mTERF	mTERF	-	show details
isoform_226074	C2C2-Dof	zf-Dof	-	show details
isoform_13216	GRAS	GRAS	-	show details
isoform_226156	ARF	Auxin_resp	-	show details
isoform_203223	C3H	zf-CCCH	PHD,SNF2_N,zf-C2H2	show details
isoform_142936	SBP	SBP	-	show details
isoform_134701	MYB-related	Myb_DNA-binding	ARID,G2-like,Response_reg,SNF2_N,trihelix	show details
isoform_134701	MYB	Myb_DNA-binding	ARID,Response_reg,SNF2_N	show details
isoform_174091	bHLH	HLH	-	show details
isoform_2490	FHA	FHA	-	show details
isoform_45463	AP2-EREBP	AP2	-	show details
isoform_88633	C2C2-GATA	GATA	-	show details
isoform_160342	AP2-EREBP	AP2	-	show details
isoform_198578	WRKY	WRKY	-	show details
isoform_204390	NAC	NAM	-	show details
isoform_152959	SRS	DUF702	-	show details
isoform_114744	C3H	zf-CCCH	PHD,SNF2_N,zf-C2H2	show details
isoform_3947	FAR1	FAR1	-	show details
isoform_97650	C3H	zf-CCCH	PHD,SNF2_N,zf-C2H2	show details
isoform_82848	C3H	zf-CCCH	PHD,SNF2_N,zf-C2H2	show details
isoform_100999	MYB-related	Myb_DNA-binding	ARID,G2-like,Response_reg,SNF2_N,trihelix	show details
isoform_100999	MYB	Myb_DNA-binding	ARID,Response_reg,SNF2_N	show details
isoform_160784	MADS	SRF-TF	-	show details
isoform_2115	MYB-related	Myb_DNA-binding	ARID,G2-like,Response_reg,SNF2_N,trihelix	show details
isoform_2115	MYB	Myb_DNA-binding	ARID,Response_reg,SNF2_N	show details
isoform_27073	bHLH	HLH	-	show details
isoform_32285	ABI3VP1	B3	AP2,Auxin_resp	show details
isoform_119049	mTERF	mTERF	-	show details
isoform_144389	SRS	DUF702	-	show details
isoform_40712	Trihelix	trihelix	-	show details
isoform_43590	MYB-related	Myb_DNA-binding	ARID,G2-like,Response_reg,SNF2_N,trihelix	show details
isoform_43590	MYB	Myb_DNA-binding	ARID,Response_reg,SNF2_N	show details
isoform_152	FAR1	FAR1	-	show details
isoform_136517	MADS	SRF-TF	-	show details
isoform_14383	LIM	LIM	-	show details
isoform_26230	C2C2-GATA	GATA	-	show details
isoform_134321	BBR/BPC	GAGA_bind	-	show details
isoform_137010	AP2-EREBP	AP2	-	show details
isoform_144808	MYB-related	Myb_DNA-binding	ARID,G2-like,Response_reg,SNF2_N,trihelix	show details
isoform_144808	MYB	Myb_DNA-binding	ARID,Response_reg,SNF2_N	show details
isoform_237521	mTERF	mTERF	-	show details
isoform_10796	NAC	NAM	-	show details
isoform_25341	MYB	Myb_DNA-binding	ARID,Response_reg,SNF2_N	show details
isoform_25341	G2-like	G2-like	Response_reg	show details
isoform_130472	FHA	FHA	-	show details
isoform_178813	NAC	NAM	-	show details
isoform_71580	SRS	DUF702	-	show details
isoform_187246	TUB	Tub	-	show details
isoform_196857	WRKY	WRKY	-	show details
isoform_2544	WRKY	WRKY	-	show details
isoform_4977	TUB	Tub	-	show details
isoform_235778	MYB-related	Myb_DNA-binding	ARID,G2-like,Response_reg,SNF2_N,trihelix	show details
isoform_235778	MYB	Myb_DNA-binding	ARID,Response_reg,SNF2_N	show details
isoform_22578	E2F-DP	E2F_TDP	-	show details
isoform_82384	MADS	SRF-TF	-	show details
isoform_183320	C2C2-GATA	GATA	-	show details
isoform_17970	mTERF	mTERF	-	show details
isoform_124821	C3H	zf-CCCH	PHD,SNF2_N,zf-C2H2	show details
isoform_210619	WRKY	WRKY	-	show details
isoform_143799	AP2-EREBP	AP2	-	show details
isoform_31957	Alfin-like	Alfin-like	DDT,Homeobox,JmjC,JmjN	show details
isoform_207896	C2C2-GATA	GATA	-	show details
isoform_80389	FHA	FHA	-	show details
isoform_213045	bHLH	HLH	-	show details
isoform_117132	MYB	Myb_DNA-binding	ARID,Response_reg,SNF2_N	show details
isoform_117132	G2-like	G2-like	Response_reg	show details
isoform_31930	MYB-related	Myb_DNA-binding	ARID,G2-like,Response_reg,SNF2_N,trihelix	show details
isoform_31930	MYB	Myb_DNA-binding	ARID,Response_reg,SNF2_N	show details
isoform_90718	NAC	NAM	-	show details
isoform_31254	bHLH	HLH	-	show details
isoform_13799	TUB	Tub	-	show details
isoform_159193	C3H	zf-CCCH	PHD,SNF2_N,zf-C2H2	show details
isoform_151977	MADS	SRF-TF	-	show details
isoform_34950	PLATZ	PLATZ	-	show details
isoform_108739	bHLH	HLH	-	show details
isoform_135233	AP2-EREBP	AP2	-	show details
isoform_34764	bHLH	HLH	-	show details
isoform_162735	Tify	tify	GATA	show details
isoform_25511	C2C2-GATA	GATA	-	show details
isoform_23638	BES1	DUF822	-	show details
isoform_117491	FHA	FHA	-	show details
isoform_9136	C2H2	zf-C2H2	PHD	show details
isoform_17653	Trihelix	trihelix	-	show details
isoform_82793	FAR1	FAR1	-	show details
isoform_15940	C3H	zf-CCCH	PHD,SNF2_N,zf-C2H2	show details
isoform_233722	AP2-EREBP	AP2	-	show details
isoform_116291	GRAS	GRAS	-	show details
isoform_12491	bHLH	HLH	-	show details
isoform_17994	mTERF	mTERF	-	show details
isoform_24918	MYB-related	Myb_DNA-binding	ARID,G2-like,Response_reg,SNF2_N,trihelix	show details
isoform_24918	MYB	Myb_DNA-binding	ARID,Response_reg,SNF2_N	show details
isoform_151636	MYB-related	Myb_DNA-binding	ARID,G2-like,Response_reg,SNF2_N,trihelix	show details
isoform_151636	MYB	Myb_DNA-binding	ARID,Response_reg,SNF2_N	show details
isoform_23293	MADS	SRF-TF	-	show details
isoform_137357	HSF	HSF_DNA-bind	-	show details
isoform_192858	LOB	DUF260	-	show details
isoform_17214	bHLH	HLH	-	show details
isoform_83793	AP2-EREBP	AP2	-	show details
isoform_220204	C3H	zf-CCCH	PHD,SNF2_N,zf-C2H2	show details
isoform_105664	ABI3VP1	B3	AP2,Auxin_resp	show details
isoform_126574	C2C2-GATA	GATA	-	show details
isoform_22678	Trihelix	trihelix	-	show details
isoform_140195	bHLH	HLH	-	show details
isoform_84155	C3H	zf-CCCH	PHD,SNF2_N,zf-C2H2	show details
isoform_92481	WRKY	WRKY	-	show details
isoform_144736	ARF	Auxin_resp	-	show details
isoform_92305	GRAS	GRAS	-	show details
isoform_88573	MYB-related	Myb_DNA-binding	ARID,G2-like,Response_reg,SNF2_N,trihelix	show details
isoform_88573	MYB	Myb_DNA-binding	ARID,Response_reg,SNF2_N	show details
isoform_5402	mTERF	mTERF	-	show details
isoform_58546	LIM	LIM	-	show details
isoform_98114	WRKY	WRKY	-	show details
isoform_152545	MYB	Myb_DNA-binding	ARID,Response_reg,SNF2_N	show details
isoform_152545	G2-like	G2-like	Response_reg	show details
isoform_232508	C2H2	zf-C2H2	PHD	show details
isoform_22969	C2C2-Dof	zf-Dof	-	show details
isoform_109403	mTERF	mTERF	-	show details
isoform_133463	MYB-related	Myb_DNA-binding	ARID,G2-like,Response_reg,SNF2_N,trihelix	show details
isoform_133463	MYB	Myb_DNA-binding	ARID,Response_reg,SNF2_N	show details
isoform_38351	MYB-related	Myb_DNA-binding	ARID,G2-like,Response_reg,SNF2_N,trihelix	show details
isoform_38351	MYB	Myb_DNA-binding	ARID,Response_reg,SNF2_N	show details
isoform_17522	TCP	TCP	-	show details
isoform_163635	FAR1	FAR1	-	show details
isoform_112240	ABI3VP1	B3	AP2,Auxin_resp	show details
isoform_84879	MYB-related	Myb_DNA-binding	ARID,G2-like,Response_reg,SNF2_N,trihelix	show details
isoform_84879	MYB	Myb_DNA-binding	ARID,Response_reg,SNF2_N	show details
isoform_7369	BSD	BSD	-	show details
isoform_16900	GRAS	GRAS	-	show details
isoform_46878	CSD	CSD	-	show details
isoform_170298	OFP	Ovate	-	show details
isoform_232309	FAR1	FAR1	-	show details
isoform_164328	SBP	SBP	-	show details
isoform_7525	GRAS	GRAS	-	show details
isoform_18110	bHLH	HLH	-	show details
isoform_213159	RWP-RK	RWP-RK	-	show details
isoform_209777	mTERF	mTERF	-	show details
isoform_219745	C2C2-GATA	GATA	-	show details
isoform_42403	ABI3VP1	B3	AP2,Auxin_resp	show details
isoform_128871	C3H	zf-CCCH	PHD,SNF2_N,zf-C2H2	show details
isoform_13664	LIM	LIM	-	show details
isoform_145367	WRKY	WRKY	-	show details
isoform_129023	CPP	TCR	-	show details
isoform_31035	EIL	EIN3	-	show details
isoform_94983	LIM	LIM	-	show details
isoform_20362	HRT	HRT	-	show details
isoform_29600	Tify	tify	GATA	show details
isoform_118172	OFP	Ovate	-	show details
isoform_68039	S1Fa-like	S1FA	-	show details
isoform_79773	AP2-EREBP	AP2	-	show details
isoform_136764	C3H	zf-CCCH	PHD,SNF2_N,zf-C2H2	show details
isoform_17625	MYB-related	Myb_DNA-binding	ARID,G2-like,Response_reg,SNF2_N,trihelix	show details
isoform_17625	MYB	Myb_DNA-binding	ARID,Response_reg,SNF2_N	show details
isoform_2300	WRKY	WRKY	-	show details
isoform_179099	TCP	TCP	-	show details
isoform_223815	BSD	BSD	-	show details
isoform_90071	bZIP	bZIP_1,bZIP_2,bZIP_Maf	HLH	show details
isoform_145022	AP2-EREBP	AP2	-	show details
isoform_1522	RWP-RK	RWP-RK	-	show details
isoform_101373	ABI3VP1	B3	AP2,Auxin_resp	show details
isoform_122177	AP2-EREBP	AP2	-	show details
isoform_169635	GeBP	DUF573	-	show details
isoform_139474	MYB-related	Myb_DNA-binding	ARID,G2-like,Response_reg,SNF2_N,trihelix	show details
isoform_139474	MYB	Myb_DNA-binding	ARID,Response_reg,SNF2_N	show details
isoform_28238	NAC	NAM	-	show details
isoform_8973	GRAS	GRAS	-	show details
isoform_7702	BES1	DUF822	-	show details
isoform_29759	C2C2-Dof	zf-Dof	-	show details
isoform_35811	PLATZ	PLATZ	-	show details
isoform_158914	bHLH	HLH	-	show details
isoform_90842	BES1	DUF822	-	show details
isoform_49173	zf-HD	ZF-HD_dimer	-	show details
isoform_15913	AP2-EREBP	AP2	-	show details
isoform_120436	MADS	SRF-TF	-	show details
isoform_214315	C3H	zf-CCCH	PHD,SNF2_N,zf-C2H2	show details
isoform_32452	MYB-related	Myb_DNA-binding	ARID,G2-like,Response_reg,SNF2_N,trihelix	show details
isoform_32452	MYB	Myb_DNA-binding	ARID,Response_reg,SNF2_N	show details
isoform_120413	BSD	BSD	-	show details
isoform_6541	C3H	zf-CCCH	PHD,SNF2_N,zf-C2H2	show details
isoform_224698	C2C2-Dof	zf-Dof	-	show details
isoform_9806	NAC	NAM	-	show details
isoform_222839	Trihelix	trihelix	-	show details
isoform_108993	Trihelix	trihelix	-	show details
isoform_27569	bHLH	HLH	-	show details
isoform_155593	MYB	Myb_DNA-binding	ARID,Response_reg,SNF2_N	show details
isoform_155593	G2-like	G2-like	Response_reg	show details
isoform_13187	C2C2-Dof	zf-Dof	-	show details
isoform_13708	HB	Homeobox,KNOX1,KNOX2	-	show details
isoform_112411	mTERF	mTERF	-	show details
isoform_136537	C2H2	zf-C2H2	PHD	show details
isoform_219578	MYB-related	Myb_DNA-binding	ARID,G2-like,Response_reg,SNF2_N,trihelix	show details
isoform_219578	MYB	Myb_DNA-binding	ARID,Response_reg,SNF2_N	show details
isoform_153797	FHA	FHA	-	show details
isoform_40987	PLATZ	PLATZ	-	show details
isoform_76598	GRAS	GRAS	-	show details
isoform_154625	LOB	DUF260	-	show details
isoform_3496	ARF	Auxin_resp	-	show details
isoform_14596	mTERF	mTERF	-	show details
isoform_20110	SBP	SBP	-	show details
isoform_149743	SBP	SBP	-	show details
isoform_93664	C3H	zf-CCCH	PHD,SNF2_N,zf-C2H2	show details
isoform_20222	HB	Homeobox,KNOX1,KNOX2	-	show details
isoform_79125	OFP	Ovate	-	show details
isoform_100209	MYB	Myb_DNA-binding	ARID,Response_reg,SNF2_N	show details
isoform_100209	G2-like	G2-like	Response_reg	show details
isoform_127809	C3H	zf-CCCH	PHD,SNF2_N,zf-C2H2	show details
isoform_186712	MYB-related	Myb_DNA-binding	ARID,G2-like,Response_reg,SNF2_N,trihelix	show details
isoform_186712	MYB	Myb_DNA-binding	ARID,Response_reg,SNF2_N	show details
isoform_20059	bHLH	HLH	-	show details
isoform_140160	WRKY	WRKY	-	show details
isoform_111605	Alfin-like	Alfin-like	DDT,Homeobox,JmjC,JmjN	show details
isoform_29875	AP2-EREBP	AP2	-	show details
isoform_232164	C2C2-GATA	GATA	-	show details
isoform_28403	C2C2-GATA	GATA	-	show details
isoform_139807	GRAS	GRAS	-	show details
isoform_135164	C3H	zf-CCCH	PHD,SNF2_N,zf-C2H2	show details
isoform_157595	MYB-related	Myb_DNA-binding	ARID,G2-like,Response_reg,SNF2_N,trihelix	show details
isoform_157595	MYB	Myb_DNA-binding	ARID,Response_reg,SNF2_N	show details
isoform_80087	AP2-EREBP	AP2	-	show details
isoform_4593	C3H	zf-CCCH	PHD,SNF2_N,zf-C2H2	show details
isoform_183260	MYB-related	Myb_DNA-binding	ARID,G2-like,Response_reg,SNF2_N,trihelix	show details
isoform_183260	MYB	Myb_DNA-binding	ARID,Response_reg,SNF2_N	show details
isoform_77728	BBR/BPC	GAGA_bind	-	show details
isoform_34707	Alfin-like	Alfin-like	DDT,Homeobox,JmjC,JmjN	show details
isoform_25988	NAC	NAM	-	show details
isoform_97420	SBP	SBP	-	show details
isoform_171732	Trihelix	trihelix	-	show details
isoform_3833	ARR-B	G2-like,Myb_DNA-binding,Response_reg	CCT	show details
isoform_88108	C3H	zf-CCCH	PHD,SNF2_N,zf-C2H2	show details
isoform_209471	C2H2	zf-C2H2	PHD	show details
isoform_96737	OFP	Ovate	-	show details
isoform_150900	MYB-related	Myb_DNA-binding	ARID,G2-like,Response_reg,SNF2_N,trihelix	show details
isoform_150900	MYB	Myb_DNA-binding	ARID,Response_reg,SNF2_N	show details
isoform_92902	TCP	TCP	-	show details
isoform_172207	mTERF	mTERF	-	show details
isoform_142764	bHLH	HLH	-	show details
isoform_150059	C3H	zf-CCCH	PHD,SNF2_N,zf-C2H2	show details
isoform_228983	bHLH	HLH	-	show details
isoform_22136	mTERF	mTERF	-	show details
isoform_166928	WRKY	WRKY	-	show details
isoform_85518	NAC	NAM	-	show details
isoform_85106	MYB	Myb_DNA-binding	ARID,Response_reg,SNF2_N	show details
isoform_85106	G2-like	G2-like	Response_reg	show details
isoform_232228	C2C2-YABBY	YABBY	-	show details
isoform_81323	FAR1	FAR1	-	show details
isoform_123553	MYB-related	Myb_DNA-binding	ARID,G2-like,Response_reg,SNF2_N,trihelix	show details
isoform_123553	MYB	Myb_DNA-binding	ARID,Response_reg,SNF2_N	show details
isoform_24040	MYB	Myb_DNA-binding	ARID,Response_reg,SNF2_N	show details
isoform_24040	G2-like	G2-like	Response_reg	show details
isoform_45845	AP2-EREBP	AP2	-	show details
isoform_71928	FAR1	FAR1	-	show details
isoform_86842	MYB-related	Myb_DNA-binding	ARID,G2-like,Response_reg,SNF2_N,trihelix	show details
isoform_86842	MYB	Myb_DNA-binding	ARID,Response_reg,SNF2_N	show details
isoform_9124	NAC	NAM	-	show details
isoform_237585	MADS	SRF-TF	-	show details
isoform_202451	NAC	NAM	-	show details
isoform_208824	C2C2-GATA	GATA	-	show details
isoform_219750	NAC	NAM	-	show details
isoform_136988	C2H2	zf-C2H2	PHD	show details
isoform_46098	zf-HD	ZF-HD_dimer	-	show details
isoform_22029	bHLH	HLH	-	show details
isoform_85691	MYB-related	Myb_DNA-binding	ARID,G2-like,Response_reg,SNF2_N,trihelix	show details
isoform_85691	MYB	Myb_DNA-binding	ARID,Response_reg,SNF2_N	show details
isoform_39337	C2C2-Dof	zf-Dof	-	show details
isoform_229874	HB	Homeobox,KNOX1,KNOX2	-	show details
isoform_225732	TUB	Tub	-	show details
isoform_80921	MADS	SRF-TF	-	show details
isoform_29590	FHA	FHA	-	show details
isoform_201801	WRKY	WRKY	-	show details
isoform_27041	MYB	Myb_DNA-binding	ARID,Response_reg,SNF2_N	show details
isoform_27041	G2-like	G2-like	Response_reg	show details
isoform_55118	S1Fa-like	S1FA	-	show details
isoform_200447	NAC	NAM	-	show details
isoform_171659	NAC	NAM	-	show details
isoform_96598	ARF	Auxin_resp	-	show details
isoform_87218	C3H	zf-CCCH	PHD,SNF2_N,zf-C2H2	show details
isoform_130019	GRF	QLQ,WRC	-	show details
isoform_209560	MYB-related	Myb_DNA-binding	ARID,G2-like,Response_reg,SNF2_N,trihelix	show details
isoform_209560	MYB	Myb_DNA-binding	ARID,Response_reg,SNF2_N	show details
isoform_7230	BSD	BSD	-	show details
isoform_11956	WRKY	WRKY	-	show details
isoform_87945	zf-HD	ZF-HD_dimer	-	show details
isoform_165965	mTERF	mTERF	-	show details
isoform_1001	ARF	Auxin_resp	-	show details
isoform_173640	NAC	NAM	-	show details
isoform_26671	bHLH	HLH	-	show details
isoform_118088	ABI3VP1	B3	AP2,Auxin_resp	show details
isoform_229487	WRKY	WRKY	-	show details
isoform_98346	TCP	TCP	-	show details
isoform_6939	EIL	EIN3	-	show details
isoform_39134	CSD	CSD	-	show details
isoform_18538	mTERF	mTERF	-	show details
isoform_216362	mTERF	mTERF	-	show details
isoform_32854	AP2-EREBP	AP2	-	show details
isoform_102257	WRKY	WRKY	-	show details
isoform_34940	PLATZ	PLATZ	-	show details
isoform_137081	FAR1	FAR1	-	show details
isoform_171873	MADS	SRF-TF	-	show details
isoform_14545	ABI3VP1	B3	AP2,Auxin_resp	show details
isoform_16305	bHLH	HLH	-	show details
isoform_131452	C2C2-GATA	GATA	-	show details
isoform_191700	ARF	Auxin_resp	-	show details
isoform_28252	bHLH	HLH	-	show details
isoform_12270	MYB-related	Myb_DNA-binding	ARID,G2-like,Response_reg,SNF2_N,trihelix	show details
isoform_12270	MYB	Myb_DNA-binding	ARID,Response_reg,SNF2_N	show details
isoform_2865	bHLH	HLH	-	show details
isoform_27381	C2C2-GATA	GATA	-	show details
isoform_116788	bHLH	HLH	-	show details
isoform_215481	C3H	zf-CCCH	PHD,SNF2_N,zf-C2H2	show details
isoform_171941	MYB-related	Myb_DNA-binding	ARID,G2-like,Response_reg,SNF2_N,trihelix	show details
isoform_171941	MYB	Myb_DNA-binding	ARID,Response_reg,SNF2_N	show details
isoform_83885	LOB	DUF260	-	show details
isoform_132343	G2-like	G2-like	Response_reg	show details
isoform_1326	FAR1	FAR1	-	show details
isoform_157804	ARF	Auxin_resp	-	show details
isoform_14235	ABI3VP1	B3	AP2,Auxin_resp	show details
isoform_2183	MYB-related	Myb_DNA-binding	ARID,G2-like,Response_reg,SNF2_N,trihelix	show details
isoform_2183	MYB	Myb_DNA-binding	ARID,Response_reg,SNF2_N	show details
isoform_205068	C2C2-GATA	GATA	-	show details
isoform_98031	ABI3VP1	B3	AP2,Auxin_resp	show details
isoform_155571	ARF	Auxin_resp	-	show details
isoform_31576	MADS	SRF-TF	-	show details
isoform_67018	MYB-related	Myb_DNA-binding	ARID,G2-like,Response_reg,SNF2_N,trihelix	show details
isoform_67018	MYB	Myb_DNA-binding	ARID,Response_reg,SNF2_N	show details
isoform_99759	C3H	zf-CCCH	PHD,SNF2_N,zf-C2H2	show details
isoform_173068	PLATZ	PLATZ	-	show details
isoform_127199	C2H2	zf-C2H2	PHD	show details
isoform_195590	C3H	zf-CCCH	PHD,SNF2_N,zf-C2H2	show details
isoform_109177	bHLH	HLH	-	show details
isoform_26091	C2C2-GATA	GATA	-	show details
isoform_169070	mTERF	mTERF	-	show details
isoform_203706	ARF	Auxin_resp	-	show details
isoform_118152	AP2-EREBP	AP2	-	show details
isoform_96882	GRAS	GRAS	-	show details
isoform_127935	GeBP	DUF573	-	show details
isoform_27124	C3H	zf-CCCH	PHD,SNF2_N,zf-C2H2	show details
isoform_170078	LIM	LIM	-	show details
isoform_205663	bHLH	HLH	-	show details
isoform_42186	SBP	SBP	-	show details
isoform_1859	mTERF	mTERF	-	show details
isoform_224349	MYB-related	Myb_DNA-binding	ARID,G2-like,Response_reg,SNF2_N,trihelix	show details
isoform_224349	MYB	Myb_DNA-binding	ARID,Response_reg,SNF2_N	show details
isoform_173181	E2F-DP	E2F_TDP	-	show details
isoform_145577	TUB	Tub	-	show details
isoform_24479	BES1	DUF822	-	show details
isoform_202735	ABI3VP1	B3	AP2,Auxin_resp	show details
isoform_128779	LIM	LIM	-	show details
isoform_194180	Alfin-like	Alfin-like	DDT,Homeobox,JmjC,JmjN	show details
isoform_19587	C3H	zf-CCCH	PHD,SNF2_N,zf-C2H2	show details
isoform_189081	WRKY	WRKY	-	show details
isoform_103870	CPP	TCR	-	show details
isoform_95383	mTERF	mTERF	-	show details
isoform_119631	WRKY	WRKY	-	show details
isoform_34049	MADS	SRF-TF	-	show details
isoform_15758	bHLH	HLH	-	show details
isoform_14753	FHA	FHA	-	show details
isoform_236850	S1Fa-like	S1FA	-	show details
isoform_184469	LIM	LIM	-	show details
isoform_99928	bHLH	HLH	-	show details
isoform_17157	Trihelix	trihelix	-	show details
isoform_161607	VARL	VARL	-	show details
isoform_22970	BSD	BSD	-	show details
isoform_12507	C3H	zf-CCCH	PHD,SNF2_N,zf-C2H2	show details
isoform_231421	BSD	BSD	-	show details
isoform_209128	mTERF	mTERF	-	show details
isoform_161721	BES1	DUF822	-	show details
isoform_219690	RWP-RK	RWP-RK	-	show details
isoform_96481	AP2-EREBP	AP2	-	show details
isoform_118288	MYB-related	Myb_DNA-binding	ARID,G2-like,Response_reg,SNF2_N,trihelix	show details
isoform_118288	MYB	Myb_DNA-binding	ARID,Response_reg,SNF2_N	show details
isoform_232660	PLATZ	PLATZ	-	show details
isoform_103397	MYB	Myb_DNA-binding	ARID,Response_reg,SNF2_N	show details
isoform_103397	G2-like	G2-like	Response_reg	show details
isoform_20481	MYB-related	Myb_DNA-binding	ARID,G2-like,Response_reg,SNF2_N,trihelix	show details
isoform_20481	MYB	Myb_DNA-binding	ARID,Response_reg,SNF2_N	show details
isoform_4740	ARR-B	G2-like,Myb_DNA-binding,Response_reg	CCT	show details
isoform_209904	TUB	Tub	-	show details
isoform_73487	SBP	SBP	-	show details
isoform_25278	bHLH	HLH	-	show details
isoform_163801	LIM	LIM	-	show details
isoform_143027	MYB-related	Myb_DNA-binding	ARID,G2-like,Response_reg,SNF2_N,trihelix	show details
isoform_143027	MYB	Myb_DNA-binding	ARID,Response_reg,SNF2_N	show details
isoform_19816	LIM	LIM	-	show details
isoform_196677	WRKY	WRKY	-	show details
isoform_198783	Trihelix	trihelix	-	show details
isoform_236431	GRF	QLQ,WRC	-	show details
isoform_29534	C3H	zf-CCCH	PHD,SNF2_N,zf-C2H2	show details
isoform_171289	MYB-related	Myb_DNA-binding	ARID,G2-like,Response_reg,SNF2_N,trihelix	show details
isoform_171289	MYB	Myb_DNA-binding	ARID,Response_reg,SNF2_N	show details
isoform_174289	NAC	NAM	-	show details
isoform_201773	SBP	SBP	-	show details
isoform_147847	Trihelix	trihelix	-	show details
isoform_63044	S1Fa-like	S1FA	-	show details
isoform_133670	FAR1	FAR1	-	show details
isoform_116852	TCP	TCP	-	show details
isoform_45306	WRKY	WRKY	-	show details
isoform_236938	TIG	TIG	-	show details
isoform_148656	MYB-related	Myb_DNA-binding	ARID,G2-like,Response_reg,SNF2_N,trihelix	show details
isoform_148656	MYB	Myb_DNA-binding	ARID,Response_reg,SNF2_N	show details
isoform_77390	MYB-related	Myb_DNA-binding	ARID,G2-like,Response_reg,SNF2_N,trihelix	show details
isoform_77390	MYB	Myb_DNA-binding	ARID,Response_reg,SNF2_N	show details
isoform_28675	C3H	zf-CCCH	PHD,SNF2_N,zf-C2H2	show details
isoform_28975	C3H	zf-CCCH	PHD,SNF2_N,zf-C2H2	show details
isoform_33645	ABI3VP1	B3	AP2,Auxin_resp	show details
isoform_62547	C2C2-GATA	GATA	-	show details
isoform_89374	BSD	BSD	-	show details
isoform_78210	C3H	zf-CCCH	PHD,SNF2_N,zf-C2H2	show details
isoform_20518	NAC	NAM	-	show details
isoform_13306	C2C2-CO-like	CCT,zf-B_box	GATA,PLATZ	show details
isoform_87876	BBR/BPC	GAGA_bind	-	show details
isoform_157892	MYB-related	Myb_DNA-binding	ARID,G2-like,Response_reg,SNF2_N,trihelix	show details
isoform_157892	MYB	Myb_DNA-binding	ARID,Response_reg,SNF2_N	show details
isoform_224126	LIM	LIM	-	show details
isoform_2561	GRAS	GRAS	-	show details
isoform_29155	C3H	zf-CCCH	PHD,SNF2_N,zf-C2H2	show details
isoform_88379	MYB	Myb_DNA-binding	ARID,Response_reg,SNF2_N	show details
isoform_88379	G2-like	G2-like	Response_reg	show details
isoform_155264	SBP	SBP	-	show details
isoform_115569	mTERF	mTERF	-	show details
isoform_153973	bHLH	HLH	-	show details
isoform_112967	TIG	TIG	-	show details
isoform_9788	TUB	Tub	-	show details
isoform_31537	TCP	TCP	-	show details
isoform_8066	GRAS	GRAS	-	show details
isoform_26861	BBR/BPC	GAGA_bind	-	show details
isoform_113801	C2C2-Dof	zf-Dof	-	show details
isoform_44913	ABI3VP1	B3	AP2,Auxin_resp	show details
isoform_102942	FHA	FHA	-	show details
isoform_159961	CPP	TCR	-	show details
isoform_25588	HB	Homeobox,KNOX1,KNOX2	-	show details
isoform_205192	FHA	FHA	-	show details
isoform_3463	FHA	FHA	-	show details
isoform_208505	ARF	Auxin_resp	-	show details
isoform_146417	ARF	Auxin_resp	-	show details
isoform_18227	Trihelix	trihelix	-	show details
isoform_99151	C3H	zf-CCCH	PHD,SNF2_N,zf-C2H2	show details
isoform_139513	ARF	Auxin_resp	-	show details
isoform_206258	FHA	FHA	-	show details
isoform_26871	MYB	Myb_DNA-binding	ARID,Response_reg,SNF2_N	show details
isoform_26871	G2-like	G2-like	Response_reg	show details
isoform_122565	OFP	Ovate	-	show details
isoform_28913	PLATZ	PLATZ	-	show details
isoform_131082	CAMTA	CG-1,IQ	-	show details
isoform_189323	WRKY	WRKY	-	show details
isoform_115813	C3H	zf-CCCH	PHD,SNF2_N,zf-C2H2	show details
isoform_37425	MADS	SRF-TF	-	show details
isoform_14934	HB	Homeobox,KNOX1,KNOX2	-	show details
isoform_160154	GRAS	GRAS	-	show details
isoform_41596	MYB	Myb_DNA-binding	ARID,Response_reg,SNF2_N	show details
isoform_41596	G2-like	G2-like	Response_reg	show details
isoform_186349	mTERF	mTERF	-	show details
isoform_20981	MYB-related	Myb_DNA-binding	ARID,G2-like,Response_reg,SNF2_N,trihelix	show details
isoform_20981	MYB	Myb_DNA-binding	ARID,Response_reg,SNF2_N	show details
isoform_235263	TUB	Tub	-	show details
isoform_147979	WRKY	WRKY	-	show details
isoform_15442	TCP	TCP	-	show details
isoform_17064	TUB	Tub	-	show details
isoform_71729	C2C2-Dof	zf-Dof	-	show details
isoform_82313	C2C2-GATA	GATA	-	show details
isoform_217946	MYB-related	Myb_DNA-binding	ARID,G2-like,Response_reg,SNF2_N,trihelix	show details
isoform_217946	MYB	Myb_DNA-binding	ARID,Response_reg,SNF2_N	show details
isoform_36436	PBF-2-like	Whirly	-	show details
isoform_163544	BSD	BSD	-	show details
isoform_55627	NAC	NAM	-	show details
isoform_224463	AP2-EREBP	AP2	-	show details
isoform_27980	mTERF	mTERF	-	show details
isoform_182603	EIL	EIN3	-	show details
isoform_24917	MYB-related	Myb_DNA-binding	ARID,G2-like,Response_reg,SNF2_N,trihelix	show details
isoform_24917	MYB	Myb_DNA-binding	ARID,Response_reg,SNF2_N	show details
isoform_80544	C3H	zf-CCCH	PHD,SNF2_N,zf-C2H2	show details
isoform_232293	PLATZ	PLATZ	-	show details
isoform_204602	bHLH	HLH	-	show details
isoform_40320	AP2-EREBP	AP2	-	show details
isoform_20751	MYB	Myb_DNA-binding	ARID,Response_reg,SNF2_N	show details
isoform_20751	G2-like	G2-like	Response_reg	show details
isoform_1089	ARF	Auxin_resp	-	show details
isoform_71276	TCP	TCP	-	show details
isoform_193176	GRF	QLQ,WRC	-	show details
isoform_35950	CSD	CSD	-	show details
isoform_24589	MYB-related	Myb_DNA-binding	ARID,G2-like,Response_reg,SNF2_N,trihelix	show details
isoform_24589	MYB	Myb_DNA-binding	ARID,Response_reg,SNF2_N	show details
isoform_100980	bHLH	HLH	-	show details
isoform_215915	BBR/BPC	GAGA_bind	-	show details
isoform_230194	MYB-related	Myb_DNA-binding	ARID,G2-like,Response_reg,SNF2_N,trihelix	show details
isoform_230194	MYB	Myb_DNA-binding	ARID,Response_reg,SNF2_N	show details
isoform_142732	MADS	SRF-TF	-	show details
isoform_12998	HSF	HSF_DNA-bind	-	show details
isoform_129939	C2C2-GATA	GATA	-	show details
isoform_118585	MYB-related	Myb_DNA-binding	ARID,G2-like,Response_reg,SNF2_N,trihelix	show details
isoform_118585	MYB	Myb_DNA-binding	ARID,Response_reg,SNF2_N	show details
isoform_126109	LIM	LIM	-	show details
isoform_44715	AP2-EREBP	AP2	-	show details
isoform_173355	MYB-related	Myb_DNA-binding	ARID,G2-like,Response_reg,SNF2_N,trihelix	show details
isoform_173355	MYB	Myb_DNA-binding	ARID,Response_reg,SNF2_N	show details
isoform_201632	BSD	BSD	-	show details
isoform_226824	ABI3VP1	B3	AP2,Auxin_resp	show details
isoform_152122	Tify	tify	GATA	show details
isoform_116938	bHLH	HLH	-	show details
isoform_195028	HSF	HSF_DNA-bind	-	show details
isoform_10769	HB	Homeobox,KNOX1,KNOX2	-	show details
isoform_72096	MYB-related	Myb_DNA-binding	ARID,G2-like,Response_reg,SNF2_N,trihelix	show details
isoform_72096	MYB	Myb_DNA-binding	ARID,Response_reg,SNF2_N	show details
isoform_29233	LIM	LIM	-	show details
isoform_224308	OFP	Ovate	-	show details
isoform_201381	BBR/BPC	GAGA_bind	-	show details
isoform_23935	C2H2	zf-C2H2	PHD	show details
isoform_12805	TCP	TCP	-	show details
isoform_18939	mTERF	mTERF	-	show details
isoform_26736	Trihelix	trihelix	-	show details
isoform_233865	TCP	TCP	-	show details
isoform_218174	AP2-EREBP	AP2	-	show details
isoform_38340	LIM	LIM	-	show details
isoform_49071	AP2-EREBP	AP2	-	show details
isoform_179548	AP2-EREBP	AP2	-	show details
isoform_223942	Tify	tify	GATA	show details
isoform_27224	TCP	TCP	-	show details
isoform_230403	HSF	HSF_DNA-bind	-	show details
isoform_101611	AP2-EREBP	AP2	-	show details
isoform_39144	CSD	CSD	-	show details
isoform_220248	MADS	SRF-TF	-	show details
isoform_200697	Tify	tify	GATA	show details
isoform_141361	NAC	NAM	-	show details
isoform_218275	bHLH	HLH	-	show details
isoform_27300	C2C2-GATA	GATA	-	show details
isoform_10470	MYB	Myb_DNA-binding	ARID,Response_reg,SNF2_N	show details
isoform_10470	G2-like	G2-like	Response_reg	show details
isoform_36465	zf-HD	ZF-HD_dimer	-	show details
isoform_222290	BES1	DUF822	-	show details
isoform_20474	MYB-related	Myb_DNA-binding	ARID,G2-like,Response_reg,SNF2_N,trihelix	show details
isoform_20474	MYB	Myb_DNA-binding	ARID,Response_reg,SNF2_N	show details
isoform_177051	FHA	FHA	-	show details
isoform_57428	C2C2-GATA	GATA	-	show details
isoform_28613	BBR/BPC	GAGA_bind	-	show details
isoform_51514	ABI3VP1	B3	AP2,Auxin_resp	show details
isoform_102853	PLATZ	PLATZ	-	show details
isoform_118065	NAC	NAM	-	show details
isoform_11824	GeBP	DUF573	-	show details
isoform_186666	TIG	TIG	-	show details
isoform_45235	C2C2-Dof	zf-Dof	-	show details
isoform_41983	AP2-EREBP	AP2	-	show details
isoform_158926	GRAS	GRAS	-	show details
isoform_90585	BBR/BPC	GAGA_bind	-	show details
isoform_170436	AP2-EREBP	AP2	-	show details
isoform_25277	C2C2-GATA	GATA	-	show details
isoform_181193	EIL	EIN3	-	show details
isoform_213731	GRAS	GRAS	-	show details
isoform_236377	FHA	FHA	-	show details
isoform_72044	MADS	SRF-TF	-	show details
isoform_146154	bHLH	HLH	-	show details
isoform_83296	mTERF	mTERF	-	show details
isoform_138190	NAC	NAM	-	show details
isoform_162918	C2C2-Dof	zf-Dof	-	show details
isoform_211110	GRAS	GRAS	-	show details
isoform_49327	WRKY	WRKY	-	show details
isoform_221731	BBR/BPC	GAGA_bind	-	show details
isoform_79298	C2C2-GATA	GATA	-	show details
isoform_6771	ARF	Auxin_resp	-	show details
isoform_30235	HB	Homeobox,KNOX1,KNOX2	-	show details
isoform_5616	MYB-related	Myb_DNA-binding	ARID,G2-like,Response_reg,SNF2_N,trihelix	show details
isoform_5616	MYB	Myb_DNA-binding	ARID,Response_reg,SNF2_N	show details
isoform_138424	C2C2-GATA	GATA	-	show details
isoform_215833	MYB	Myb_DNA-binding	ARID,Response_reg,SNF2_N	show details
isoform_215833	G2-like	G2-like	Response_reg	show details
isoform_144718	MADS	SRF-TF	-	show details
isoform_38769	NAC	NAM	-	show details
isoform_9081	FHA	FHA	-	show details
isoform_152350	HB	Homeobox,KNOX1,KNOX2	-	show details
isoform_29929	C2C2-GATA	GATA	-	show details
isoform_119918	S1Fa-like	S1FA	-	show details
isoform_141005	C3H	zf-CCCH	PHD,SNF2_N,zf-C2H2	show details
isoform_1988	SBP	SBP	-	show details
isoform_234024	ARR-B	G2-like,Myb_DNA-binding,Response_reg	CCT	show details
isoform_121724	C3H	zf-CCCH	PHD,SNF2_N,zf-C2H2	show details
isoform_14952	C3H	zf-CCCH	PHD,SNF2_N,zf-C2H2	show details
isoform_33822	ABI3VP1	B3	AP2,Auxin_resp	show details
isoform_163496	MYB-related	Myb_DNA-binding	ARID,G2-like,Response_reg,SNF2_N,trihelix	show details
isoform_163496	MYB	Myb_DNA-binding	ARID,Response_reg,SNF2_N	show details
isoform_18826	Tify	tify	GATA	show details
isoform_92142	MYB	Myb_DNA-binding	ARID,Response_reg,SNF2_N	show details
isoform_92142	G2-like	G2-like	Response_reg	show details
isoform_141087	AP2-EREBP	AP2	-	show details
isoform_99963	NAC	NAM	-	show details
isoform_49421	C3H	zf-CCCH	PHD,SNF2_N,zf-C2H2	show details
isoform_1716	MYB-related	Myb_DNA-binding	ARID,G2-like,Response_reg,SNF2_N,trihelix	show details
isoform_1716	MYB	Myb_DNA-binding	ARID,Response_reg,SNF2_N	show details
isoform_959	C3H	zf-CCCH	PHD,SNF2_N,zf-C2H2	show details
isoform_96582	SBP	SBP	-	show details
isoform_235545	BBR/BPC	GAGA_bind	-	show details
isoform_114421	G2-like	G2-like	Response_reg	show details
isoform_136908	TUB	Tub	-	show details
isoform_175472	C3H	zf-CCCH	PHD,SNF2_N,zf-C2H2	show details
isoform_39513	HSF	HSF_DNA-bind	-	show details
isoform_175477	C2H2	zf-C2H2	PHD	show details
isoform_17611	SBP	SBP	-	show details
isoform_87851	C3H	zf-CCCH	PHD,SNF2_N,zf-C2H2	show details
isoform_33358	Alfin-like	Alfin-like	DDT,Homeobox,JmjC,JmjN	show details
isoform_157799	MYB	Myb_DNA-binding	ARID,Response_reg,SNF2_N	show details
isoform_157799	G2-like	G2-like	Response_reg	show details
isoform_48794	SRS	DUF702	-	show details
isoform_16430	TAZ	zf-TAZ	PHD	show details
isoform_196981	bHLH	HLH	-	show details
isoform_71933	bZIP	bZIP_1,bZIP_2,bZIP_Maf	HLH	show details
isoform_90080	GRAS	GRAS	-	show details
isoform_195117	ARF	Auxin_resp	-	show details
isoform_80260	zf-HD	ZF-HD_dimer	-	show details
isoform_18906	Trihelix	trihelix	-	show details
isoform_54348	NAC	NAM	-	show details
isoform_167338	zf-HD	ZF-HD_dimer	-	show details
isoform_22119	C2C2-GATA	GATA	-	show details
isoform_148349	MYB-related	Myb_DNA-binding	ARID,G2-like,Response_reg,SNF2_N,trihelix	show details
isoform_148349	MYB	Myb_DNA-binding	ARID,Response_reg,SNF2_N	show details
isoform_167360	GeBP	DUF573	-	show details
isoform_2447	ARF	Auxin_resp	-	show details
isoform_33453	MYB-related	Myb_DNA-binding	ARID,G2-like,Response_reg,SNF2_N,trihelix	show details
isoform_33453	MYB	Myb_DNA-binding	ARID,Response_reg,SNF2_N	show details
isoform_3014	FAR1	FAR1	-	show details
isoform_5014	bHLH	HLH	-	show details
isoform_139563	BSD	BSD	-	show details
isoform_122867	ARF	Auxin_resp	-	show details
isoform_54871	NAC	NAM	-	show details
isoform_126453	bHLH	HLH	-	show details
isoform_30029	AP2-EREBP	AP2	-	show details
isoform_10968	C2H2	zf-C2H2	PHD	show details
isoform_86228	bHLH	HLH	-	show details
isoform_113805	BBR/BPC	GAGA_bind	-	show details
isoform_88505	WRKY	WRKY	-	show details
isoform_10251	HSF	HSF_DNA-bind	-	show details
isoform_207516	ARF	Auxin_resp	-	show details
isoform_189740	zf-HD	ZF-HD_dimer	-	show details
isoform_227462	MYB-related	Myb_DNA-binding	ARID,G2-like,Response_reg,SNF2_N,trihelix	show details
isoform_227462	MYB	Myb_DNA-binding	ARID,Response_reg,SNF2_N	show details
isoform_206228	MYB-related	Myb_DNA-binding	ARID,G2-like,Response_reg,SNF2_N,trihelix	show details
isoform_206228	MYB	Myb_DNA-binding	ARID,Response_reg,SNF2_N	show details
isoform_207594	LIM	LIM	-	show details
isoform_218498	mTERF	mTERF	-	show details
isoform_177698	AP2-EREBP	AP2	-	show details
isoform_29290	LIM	LIM	-	show details
isoform_25474	Trihelix	trihelix	-	show details
isoform_151392	bHLH	HLH	-	show details
isoform_180753	MADS	SRF-TF	-	show details
isoform_165056	MYB-related	Myb_DNA-binding	ARID,G2-like,Response_reg,SNF2_N,trihelix	show details
isoform_165056	MYB	Myb_DNA-binding	ARID,Response_reg,SNF2_N	show details
isoform_201931	MYB-related	Myb_DNA-binding	ARID,G2-like,Response_reg,SNF2_N,trihelix	show details
isoform_201931	MYB	Myb_DNA-binding	ARID,Response_reg,SNF2_N	show details
isoform_111690	MYB-related	Myb_DNA-binding	ARID,G2-like,Response_reg,SNF2_N,trihelix	show details
isoform_111690	MYB	Myb_DNA-binding	ARID,Response_reg,SNF2_N	show details
isoform_40726	zf-HD	ZF-HD_dimer	-	show details
isoform_136533	Tify	tify	GATA	show details
isoform_41612	NAC	NAM	-	show details
isoform_90053	WRKY	WRKY	-	show details
isoform_4762	MYB-related	Myb_DNA-binding	ARID,G2-like,Response_reg,SNF2_N,trihelix	show details
isoform_4762	MYB	Myb_DNA-binding	ARID,Response_reg,SNF2_N	show details
isoform_95995	MYB	Myb_DNA-binding	ARID,Response_reg,SNF2_N	show details
isoform_95995	G2-like	G2-like	Response_reg	show details
isoform_210141	C2C2-Dof	zf-Dof	-	show details
isoform_25079	MYB	Myb_DNA-binding	ARID,Response_reg,SNF2_N	show details
isoform_25079	G2-like	G2-like	Response_reg	show details
isoform_229148	MYB-related	Myb_DNA-binding	ARID,G2-like,Response_reg,SNF2_N,trihelix	show details
isoform_229148	MYB	Myb_DNA-binding	ARID,Response_reg,SNF2_N	show details
isoform_41997	TUB	Tub	-	show details
isoform_181583	MYB	Myb_DNA-binding	ARID,Response_reg,SNF2_N	show details
isoform_181583	G2-like	G2-like	Response_reg	show details
isoform_34019	CSD	CSD	-	show details
isoform_23766	MYB-related	Myb_DNA-binding	ARID,G2-like,Response_reg,SNF2_N,trihelix	show details
isoform_23766	MYB	Myb_DNA-binding	ARID,Response_reg,SNF2_N	show details
isoform_93609	bHLH	HLH	-	show details
isoform_16369	Tify	tify	GATA	show details
isoform_187587	MYB-related	Myb_DNA-binding	ARID,G2-like,Response_reg,SNF2_N,trihelix	show details
isoform_187587	MYB	Myb_DNA-binding	ARID,Response_reg,SNF2_N	show details
isoform_88400	AP2-EREBP	AP2	-	show details
isoform_179686	HSF	HSF_DNA-bind	-	show details
isoform_2237	BES1	DUF822	-	show details
isoform_18381	AP2-EREBP	AP2	-	show details
isoform_159254	C3H	zf-CCCH	PHD,SNF2_N,zf-C2H2	show details
isoform_185732	C3H	zf-CCCH	PHD,SNF2_N,zf-C2H2	show details
isoform_1433	AP2-EREBP	AP2	-	show details
isoform_49314	AP2-EREBP	AP2	-	show details
isoform_36009	PBF-2-like	Whirly	-	show details
isoform_8239	TAZ	zf-TAZ	PHD	show details
isoform_28050	GeBP	DUF573	-	show details
isoform_1892	TCP	TCP	-	show details
isoform_202880	MYB-related	Myb_DNA-binding	ARID,G2-like,Response_reg,SNF2_N,trihelix	show details
isoform_202880	MYB	Myb_DNA-binding	ARID,Response_reg,SNF2_N	show details
isoform_112576	mTERF	mTERF	-	show details
isoform_202442	SBP	SBP	-	show details
isoform_20033	BES1	DUF822	-	show details
isoform_42032	MYB-related	Myb_DNA-binding	ARID,G2-like,Response_reg,SNF2_N,trihelix	show details
isoform_42032	MYB	Myb_DNA-binding	ARID,Response_reg,SNF2_N	show details
isoform_82306	E2F-DP	E2F_TDP	-	show details
isoform_180950	C2C2-GATA	GATA	-	show details
isoform_230440	EIL	EIN3	-	show details
isoform_130829	Trihelix	trihelix	-	show details
isoform_73588	MYB-related	Myb_DNA-binding	ARID,G2-like,Response_reg,SNF2_N,trihelix	show details
isoform_73588	MYB	Myb_DNA-binding	ARID,Response_reg,SNF2_N	show details
isoform_6278	C3H	zf-CCCH	PHD,SNF2_N,zf-C2H2	show details
isoform_208089	mTERF	mTERF	-	show details
isoform_178589	C3H	zf-CCCH	PHD,SNF2_N,zf-C2H2	show details
isoform_5352	BBR/BPC	GAGA_bind	-	show details
isoform_6699	MYB-related	Myb_DNA-binding	ARID,G2-like,Response_reg,SNF2_N,trihelix	show details
isoform_6699	MYB	Myb_DNA-binding	ARID,Response_reg,SNF2_N	show details
isoform_141232	mTERF	mTERF	-	show details
isoform_80768	ARF	Auxin_resp	-	show details
isoform_130212	BES1	DUF822	-	show details
isoform_7296	ABI3VP1	B3	AP2,Auxin_resp	show details
isoform_237470	ARF	Auxin_resp	-	show details
isoform_22871	mTERF	mTERF	-	show details
isoform_46246	CSD	CSD	-	show details
isoform_168548	bHLH	HLH	-	show details
isoform_210327	TCP	TCP	-	show details
isoform_13550	TUB	Tub	-	show details
isoform_162326	MYB-related	Myb_DNA-binding	ARID,G2-like,Response_reg,SNF2_N,trihelix	show details
isoform_162326	MYB	Myb_DNA-binding	ARID,Response_reg,SNF2_N	show details
isoform_176723	C3H	zf-CCCH	PHD,SNF2_N,zf-C2H2	show details
isoform_105079	MYB-related	Myb_DNA-binding	ARID,G2-like,Response_reg,SNF2_N,trihelix	show details
isoform_105079	MYB	Myb_DNA-binding	ARID,Response_reg,SNF2_N	show details
isoform_221493	bHLH	HLH	-	show details
isoform_35952	C2H2	zf-C2H2	PHD	show details
isoform_27252	C3H	zf-CCCH	PHD,SNF2_N,zf-C2H2	show details
isoform_101170	NAC	NAM	-	show details
isoform_79811	C3H	zf-CCCH	PHD,SNF2_N,zf-C2H2	show details
isoform_101931	FAR1	FAR1	-	show details
isoform_139130	WRKY	WRKY	-	show details
isoform_11160	GRAS	GRAS	-	show details
isoform_56619	PBF-2-like	Whirly	-	show details
isoform_108757	MYB-related	Myb_DNA-binding	ARID,G2-like,Response_reg,SNF2_N,trihelix	show details
isoform_108757	MYB	Myb_DNA-binding	ARID,Response_reg,SNF2_N	show details
isoform_171163	ARF	Auxin_resp	-	show details
isoform_219404	NAC	NAM	-	show details
isoform_201608	bHLH	HLH	-	show details
isoform_105743	C2H2	zf-C2H2	PHD	show details
isoform_25384	bHLH	HLH	-	show details
isoform_135597	ARF	Auxin_resp	-	show details
isoform_42214	C2C2-GATA	GATA	-	show details
isoform_16384	AP2-EREBP	AP2	-	show details
isoform_185735	AP2-EREBP	AP2	-	show details
isoform_124096	C3H	zf-CCCH	PHD,SNF2_N,zf-C2H2	show details
isoform_230607	G2-like	G2-like	Response_reg	show details
isoform_32439	PBF-2-like	Whirly	-	show details
isoform_26703	NAC	NAM	-	show details
isoform_207656	bHLH	HLH	-	show details
isoform_207249	MYB-related	Myb_DNA-binding	ARID,G2-like,Response_reg,SNF2_N,trihelix	show details
isoform_207249	MYB	Myb_DNA-binding	ARID,Response_reg,SNF2_N	show details
isoform_233114	AP2-EREBP	AP2	-	show details
isoform_11549	WRKY	WRKY	-	show details
isoform_200253	C2H2	zf-C2H2	PHD	show details
isoform_23215	GeBP	DUF573	-	show details
isoform_71955	TUB	Tub	-	show details
isoform_175993	E2F-DP	E2F_TDP	-	show details
isoform_22895	MYB-related	Myb_DNA-binding	ARID,G2-like,Response_reg,SNF2_N,trihelix	show details
isoform_22895	MYB	Myb_DNA-binding	ARID,Response_reg,SNF2_N	show details
isoform_196871	C3H	zf-CCCH	PHD,SNF2_N,zf-C2H2	show details
isoform_160181	WRKY	WRKY	-	show details
isoform_186388	CAMTA	CG-1,IQ	-	show details
isoform_170520	ABI3VP1	B3	AP2,Auxin_resp	show details
isoform_162248	MYB-related	Myb_DNA-binding	ARID,G2-like,Response_reg,SNF2_N,trihelix	show details
isoform_162248	MYB	Myb_DNA-binding	ARID,Response_reg,SNF2_N	show details
isoform_192176	FAR1	FAR1	-	show details
isoform_25838	TCP	TCP	-	show details
isoform_92749	BBR/BPC	GAGA_bind	-	show details
isoform_413	ARF	Auxin_resp	-	show details
isoform_32474	PLATZ	PLATZ	-	show details
isoform_177527	SBP	SBP	-	show details
isoform_17585	bHLH	HLH	-	show details
isoform_237681	BSD	BSD	-	show details
isoform_4947	EIL	EIN3	-	show details
isoform_223269	ABI3VP1	B3	AP2,Auxin_resp	show details
isoform_202534	TCP	TCP	-	show details
isoform_150305	AP2-EREBP	AP2	-	show details
isoform_164801	WRKY	WRKY	-	show details
isoform_1746	MYB-related	Myb_DNA-binding	ARID,G2-like,Response_reg,SNF2_N,trihelix	show details
isoform_1746	MYB	Myb_DNA-binding	ARID,Response_reg,SNF2_N	show details
isoform_188486	MYB-related	Myb_DNA-binding	ARID,G2-like,Response_reg,SNF2_N,trihelix	show details
isoform_188486	MYB	Myb_DNA-binding	ARID,Response_reg,SNF2_N	show details
isoform_213958	BES1	DUF822	-	show details
isoform_31362	C2C2-Dof	zf-Dof	-	show details
isoform_166874	WRKY	WRKY	-	show details
isoform_11469	LIM	LIM	-	show details
isoform_34767	MYB-related	Myb_DNA-binding	ARID,G2-like,Response_reg,SNF2_N,trihelix	show details
isoform_34767	MYB	Myb_DNA-binding	ARID,Response_reg,SNF2_N	show details
isoform_25533	C2C2-GATA	GATA	-	show details
isoform_195819	ARR-B	G2-like,Myb_DNA-binding,Response_reg	CCT	show details
isoform_33936	zf-HD	ZF-HD_dimer	-	show details
isoform_37301	MYB-related	Myb_DNA-binding	ARID,G2-like,Response_reg,SNF2_N,trihelix	show details
isoform_37301	MYB	Myb_DNA-binding	ARID,Response_reg,SNF2_N	show details
isoform_222411	WRKY	WRKY	-	show details
isoform_229368	GRAS	GRAS	-	show details
isoform_38395	C2H2	zf-C2H2	PHD	show details
isoform_25099	C2C2-GATA	GATA	-	show details
isoform_114462	FAR1	FAR1	-	show details
isoform_127711	WRKY	WRKY	-	show details
isoform_192976	LIM	LIM	-	show details
isoform_120854	RWP-RK	RWP-RK	-	show details
isoform_25161	BES1	DUF822	-	show details
isoform_161328	AP2-EREBP	AP2	-	show details
isoform_33720	Alfin-like	Alfin-like	DDT,Homeobox,JmjC,JmjN	show details
isoform_213248	FAR1	FAR1	-	show details
isoform_95559	ABI3VP1	B3	AP2,Auxin_resp	show details
isoform_31541	MYB-related	Myb_DNA-binding	ARID,G2-like,Response_reg,SNF2_N,trihelix	show details
isoform_31541	MYB	Myb_DNA-binding	ARID,Response_reg,SNF2_N	show details
isoform_5265	bHLH	HLH	-	show details
isoform_41980	SBP	SBP	-	show details
isoform_55670	ABI3VP1	B3	AP2,Auxin_resp	show details
isoform_33125	Alfin-like	Alfin-like	DDT,Homeobox,JmjC,JmjN	show details
isoform_210103	C3H	zf-CCCH	PHD,SNF2_N,zf-C2H2	show details
isoform_103235	bHLH	HLH	-	show details
isoform_29648	HSF	HSF_DNA-bind	-	show details
isoform_63837	MYB-related	Myb_DNA-binding	ARID,G2-like,Response_reg,SNF2_N,trihelix	show details
isoform_63837	MYB	Myb_DNA-binding	ARID,Response_reg,SNF2_N	show details
isoform_6577	HSF	HSF_DNA-bind	-	show details
isoform_153127	Tify	tify	GATA	show details
isoform_23984	C2C2-GATA	GATA	-	show details
isoform_40010	bHLH	HLH	-	show details
isoform_33847	MADS	SRF-TF	-	show details
isoform_171870	SBP	SBP	-	show details
isoform_223869	mTERF	mTERF	-	show details
isoform_27318	C2C2-CO-like	CCT,zf-B_box	GATA,PLATZ	show details
isoform_209234	C2C2-Dof	zf-Dof	-	show details
isoform_144497	EIL	EIN3	-	show details
isoform_147427	GeBP	DUF573	-	show details
isoform_26572	Tify	tify	GATA	show details
isoform_51913	Tify	tify	GATA	show details
isoform_27722	MYB-related	Myb_DNA-binding	ARID,G2-like,Response_reg,SNF2_N,trihelix	show details
isoform_27722	MYB	Myb_DNA-binding	ARID,Response_reg,SNF2_N	show details
isoform_177003	NAC	NAM	-	show details
isoform_174130	C3H	zf-CCCH	PHD,SNF2_N,zf-C2H2	show details
isoform_36555	AP2-EREBP	AP2	-	show details
isoform_145250	LIM	LIM	-	show details
isoform_121736	C2C2-Dof	zf-Dof	-	show details
isoform_31275	Alfin-like	Alfin-like	DDT,Homeobox,JmjC,JmjN	show details
isoform_170546	SBP	SBP	-	show details
isoform_6646	C3H	zf-CCCH	PHD,SNF2_N,zf-C2H2	show details
isoform_171338	Alfin-like	Alfin-like	DDT,Homeobox,JmjC,JmjN	show details
isoform_133825	WRKY	WRKY	-	show details
isoform_127369	NAC	NAM	-	show details
isoform_72746	mTERF	mTERF	-	show details
isoform_19712	HSF	HSF_DNA-bind	-	show details
isoform_194125	Alfin-like	Alfin-like	DDT,Homeobox,JmjC,JmjN	show details
isoform_79359	mTERF	mTERF	-	show details
isoform_38175	C2C2-Dof	zf-Dof	-	show details
isoform_36170	HSF	HSF_DNA-bind	-	show details
isoform_102472	ABI3VP1	B3	AP2,Auxin_resp	show details
isoform_29027	bHLH	HLH	-	show details
isoform_102503	MYB	Myb_DNA-binding	ARID,Response_reg,SNF2_N	show details
isoform_102503	G2-like	G2-like	Response_reg	show details
isoform_167959	C2C2-GATA	GATA	-	show details
isoform_20679	bHLH	HLH	-	show details
isoform_113631	FAR1	FAR1	-	show details
isoform_100728	BBR/BPC	GAGA_bind	-	show details
isoform_58662	NAC	NAM	-	show details
isoform_76502	MYB-related	Myb_DNA-binding	ARID,G2-like,Response_reg,SNF2_N,trihelix	show details
isoform_76502	MYB	Myb_DNA-binding	ARID,Response_reg,SNF2_N	show details
isoform_90701	ARF	Auxin_resp	-	show details
isoform_122830	FHA	FHA	-	show details
isoform_151075	MADS	SRF-TF	-	show details
isoform_34580	PBF-2-like	Whirly	-	show details
isoform_189399	AP2-EREBP	AP2	-	show details
isoform_134443	mTERF	mTERF	-	show details
isoform_204545	ARF	Auxin_resp	-	show details
isoform_77775	bHLH	HLH	-	show details
isoform_226092	WRKY	WRKY	-	show details
isoform_229478	GRAS	GRAS	-	show details
isoform_159956	bHLH	HLH	-	show details
isoform_175434	bHLH	HLH	-	show details
isoform_221184	LIM	LIM	-	show details
isoform_78346	Alfin-like	Alfin-like	DDT,Homeobox,JmjC,JmjN	show details
isoform_87684	MYB-related	Myb_DNA-binding	ARID,G2-like,Response_reg,SNF2_N,trihelix	show details
isoform_87684	MYB	Myb_DNA-binding	ARID,Response_reg,SNF2_N	show details
isoform_12169	GRAS	GRAS	-	show details
isoform_232513	WRKY	WRKY	-	show details
isoform_19839	mTERF	mTERF	-	show details
isoform_149279	TCP	TCP	-	show details
[truncated: 1,864 more rows]
