# Supplementary material for: De novo full length transcriptome analysis and gene expression profiling to identify genes involved in phenylethanol glycosides biosynthesis in Cistanche tubulosa
Source: BMC Genomics. 2022 Oct 8;23:698. doi: 10.1186/s12864-022-08921-x (PMC9548140; doi:10.1186/s12864-022-08921-x)
Supplement: Supplementary file 6 — Additional file 6: Supplementary Table S4. Differential expression of genes involved in PS, PM and TM pathways. [file 12864_2022_8921_MOESM6_ESM.xls]

## Sheet: Supplementary Table S4
Supplementary Table S4. Differential expression of genes involved in PS, PM and TM pathways.
Gene Nanme	Gene ID	YS1 FPKM	HS2 FPKM	log2(HS2/YS1)	Qvalue(YS1-vs-HS2)	Nr
PAL	isoform_103202	4.83333	0.313333	-3.87018	3.9139e-10	XP_011077338.1|1.1e-311|phenylalanine ammonia-lyase [Sesamum indicum]
	isoform_10406	0.663333	0.19	-1.575	0.325012	XP_011077338.1|1.7e-239|phenylalanine ammonia-lyase [Sesamum indicum]
	isoform_107917	0.0533333	0	-1.17632	0.607009	XP_011094662.1|5.2e-85|phenylalanine ammonia-lyase [Sesamum indicum]
	isoform_115165	0.07	0	-3.35257	0.0370584	XP_011077338.1|2.3e-53|phenylalanine ammonia-lyase [Sesamum indicum]
	isoform_116722	0.986667	0.28	-1.86055	0.000129248	XP_011077338.1|2.1e-60|phenylalanine ammonia-lyase [Sesamum indicum]
	isoform_128571	0.153333	0.126667	-0.0869833	0.988272	XP_011094662.1|1.1e-147|phenylalanine ammonia-lyase [Sesamum indicum]
	isoform_128797	66.48	53.9133	-0.0613404	0.993252	XP_011077338.1|3.9e-310|phenylalanine ammonia-lyase [Sesamum indicum]
	isoform_13601	0.05	0	-1.99996	0.351803	XP_017258532.1|6.6e-110|PREDICTED: phenylalanine ammonia-lyase 1 [Daucus carota subsp. sativus]
	isoform_138097	1.48	1.51	-0.0487658	0.972508	XP_011077338.1|0.0e+00|phenylalanine ammonia-lyase [Sesamum indicum]
	isoform_145776	0.0133333	0	-1.52724	0.524158	XP_011094662.1|5.6e-33|phenylalanine ammonia-lyase [Sesamum indicum]
	isoform_148412	0.00666667	0	-0.78466	0.688623	ABD73282.1|5.7e-33|phenylalanine ammonia-lyase [Salvia miltiorrhiza]
	isoform_163944	0.02	8.19667	-0.330648	0.913707	ADD12041.1|1.3e-111|phenylalanine ammonia lyase [Cistanche deserticola]
	isoform_177829	6.92	2.01667	-1.85668	7.8e-17	AGA84059.1|1.7e-78|phenylalanine ammonia lyase [Picrorhiza kurrooa]
	isoform_187307	2.59667	0.746667	-1.55726	0.332705	ADD12041.1|4.2e-97|phenylalanine ammonia lyase [Cistanche deserticola]
	isoform_19501	14.6467	4.23667	-1.7393	0.0559054	XP_011094662.1|3.5e-250|phenylalanine ammonia-lyase [Sesamum indicum]
	isoform_19560	0.0866667	0.0166667	-1.57238	0.514426	AHY94892.1|4.0e-63|phenylalanine ammonia lyase [Prunella vulgaris]
	isoform_207993	0.03	0	-0.992409	0.658369	AOX49212.1|1.1e-98|phenylalanine ammonia-lyase [Acacia koa]
	isoform_20854	0.736667	0	-5.38053	1.67424e-05	XP_011077338.1|2.1e-122|phenylalanine ammonia-lyase [Sesamum indicum]
	isoform_210146	145.883	2.42333	-5.96523	1.55e-202	XP_011077338.1|1.2e-253|phenylalanine ammonia-lyase [Sesamum indicum]
	isoform_21374	80.55	19.09	-2.14083	2.08e-22	XP_011094662.1|3.5e-250|phenylalanine ammonia-lyase [Sesamum indicum]
	isoform_213767	181.183	47.18	-1.96193	6.18e-06	XP_011077338.1|0.0e+00|phenylalanine ammonia-lyase [Sesamum indicum]
	isoform_219619	0	0	-	-	ADD12041.1|1.1e-52|phenylalanine ammonia lyase [Cistanche deserticola]
	isoform_225860	0	0.00666667	0.761398	0.688623	AAK84225.1|1.5e-46|phenylalanine ammonia-lyase [Rehmannia glutinosa]
	isoform_27309	0.0533333	0	-1.92668	0.377476	AHY94892.1|3.4e-52|phenylalanine ammonia lyase [Prunella vulgaris]
	isoform_28850	6.52	0	-2.16792	0.284151	ABD73282.1|5.5e-177|phenylalanine ammonia-lyase [Salvia miltiorrhiza]
	isoform_3329	0.00666667	0	-0.78772	0.688623	XP_011094662.1|6.6e-24|phenylalanine ammonia-lyase [Sesamum indicum]
	isoform_36067	0	0	-	-	AHY94892.1|8.0e-137|phenylalanine ammonia lyase [Prunella vulgaris]
	isoform_3758	0	5.57	8.24612	1.96e-15	XP_011077338.1|0.0e+00|phenylalanine ammonia-lyase [Sesamum indicum]
	isoform_4253	0.03	0.0266667	-0.321748	0.905917	ADD12041.1|2.1e-80|phenylalanine ammonia lyase [Cistanche deserticola]
	isoform_4334	0.00666667	0.00666667	-0.0181847	0.997297	AAK84225.1|9.2e-44|phenylalanine ammonia-lyase [Rehmannia glutinosa]
	isoform_43398	0.166667	0.05	-0.676534	0.772332	AHY94892.1|1.2e-109|phenylalanine ammonia lyase [Prunella vulgaris]
	isoform_4428	91.26	0.153333	-4.34914	0.00436116	XP_011077338.1|8.1e-292|phenylalanine ammonia-lyase [Sesamum indicum]
	isoform_4829	0.03	0	-1.13159	0.618987	XP_011077338.1|0.0e+00|phenylalanine ammonia-lyase [Sesamum indicum]
	isoform_4887	61.3867	21.22	-0.505828	0.736161	XP_011077338.1|0.0e+00|phenylalanine ammonia-lyase [Sesamum indicum]
	isoform_50177	0.29	0.4	0.259438	0.933971	ADD12041.1|7.0e-52|phenylalanine ammonia lyase [Cistanche deserticola]
	isoform_5961	0.0866667	0.04	-0.967118	0.688623	XP_011094662.1|1.7e-97|phenylalanine ammonia-lyase [Sesamum indicum]
	isoform_5972	38.9467	29.05	-0.0263923	0.993783	XP_011077338.1|0.0e+00|phenylalanine ammonia-lyase [Sesamum indicum]
	isoform_6309	0	0.28	1.54712	0.504102	XP_011077338.1|0.0e+00|phenylalanine ammonia-lyase [Sesamum indicum]
	isoform_6349	31.9567	19.0567	-0.576781	0.71467	XP_011077338.1|0.0e+00|phenylalanine ammonia-lyase [Sesamum indicum]
	isoform_64644	0.0733333	0	-	-	ADD12041.1|5.4e-12|phenylalanine ammonia lyase [Cistanche deserticola]
	isoform_7575	0.36	0.21	-0.780811	0.641197	XP_011094662.1|1.5e-100|phenylalanine ammonia-lyase [Sesamum indicum]
	isoform_96277	0.0133333	0	-0.798022	0.688623	XP_011094662.1|3.2e-33|phenylalanine ammonia-lyase [Sesamum indicum]
C4H	isoform_166471	0.0766667	0	-1.07277	0.635297	XP_021806844.1|2.9e-87|trans-cinnamate 4-monooxygenase [Prunus avium]
	isoform_16777	184.723	42.2233	-1.98238	0.0524647	XP_012838100.1|8.0e-240|PREDICTED: trans-cinnamate 4-monooxygenase-like [Erythranthe guttata]
	isoform_81303	0.246667	0.06	-1.93899	0.0710248	XP_011089532.1|7.0e-102|trans-cinnamate 4-monooxygenase [Sesamum indicum]
	isoform_196233	1.05333	0.39	-1.334	0.373098	XP_021806844.1|1.0e-44|trans-cinnamate 4-monooxygenase [Prunus avium]
	isoform_15343	3.26333	0.183333	-3.04485	0.0436864	XP_012838100.1|8.4e-240|PREDICTED: trans-cinnamate 4-monooxygenase-like [Erythranthe guttata]
	isoform_108095	0.0533333	0	-1.92668	0.377476	XP_011089529.1|6.4e-93|trans-cinnamate 4-monooxygenase [Sesamum indicum]
	isoform_12142	6.01	3.76667	-0.748939	0.0639675	XP_010252045.1|7.3e-152|PREDICTED: trans-cinnamate 4-monooxygenase [Nelumbo nucifera]
	isoform_48935	27.9333	17.2633	-0.736614	0.327025	XP_010252045.1|2.4e-116|PREDICTED: trans-cinnamate 4-monooxygenase [Nelumbo nucifera]
	isoform_189636	1.86	0.506667	-1.86402	0.00676951	XP_011089529.1|1.9e-138|trans-cinnamate 4-monooxygenase [Sesamum indicum]
	isoform_219553	0.0866667	0	-1.99996	0.351803	XP_021806844.1|5.0e-62|trans-cinnamate 4-monooxygenase [Prunus avium]
	isoform_207033	0.0133333	0	-0.798022	0.688623	XP_022874420.1|2.1e-70|trans-cinnamate 4-monooxygenase [Olea europaea var. sylvestris]
	isoform_233762	0.153333	0.113333	-0.254608	0.935471	XP_010252045.1|3.4e-146|PREDICTED: trans-cinnamate 4-monooxygenase [Nelumbo nucifera]
	isoform_102281	25.3133	8.01667	-1.4774	0.327482	XP_012838100.1|7.0e-121|PREDICTED: trans-cinnamate 4-monooxygenase-like [Erythranthe guttata]
	isoform_18114	0	0	-	-	XP_011089529.1|1.1e-185|trans-cinnamate 4-monooxygenase [Sesamum indicum]
	isoform_215154	0.02	0	-0.78772	0.688623	RDY00152.1|1.4e-19|Trans-cinnamate 4-monooxygenase, partial [Mucuna pruriens]
	isoform_219621	0.0833333	0.233333	0.811338	0.72743	XP_009766429.1|6.2e-29|PREDICTED: trans-cinnamate 4-monooxygenase-like [Nicotiana sylvestris]
	isoform_12149	0	0	-	-	XP_021806844.1|1.4e-86|trans-cinnamate 4-monooxygenase [Prunus avium]
	isoform_119693	0	0.88	1.59025	0.488381	XP_010252045.1|7.4e-158|PREDICTED: trans-cinnamate 4-monooxygenase [Nelumbo nucifera]
	isoform_177362	0	0.47	1.42941	0.535013	XP_011089529.1|4.0e-75|trans-cinnamate 4-monooxygenase [Sesamum indicum]
	isoform_227321	0.0633333	0.02	-0.878121	0.699876	XP_010931381.2|1.3e-36|PREDICTED: trans-cinnamate 4-monooxygenase [Elaeis guineensis]
	isoform_144175	0.00666667	0	-1.53353	0.523934	XP_010252045.1|3.0e-19|PREDICTED: trans-cinnamate 4-monooxygenase [Nelumbo nucifera]
	isoform_146342	0	0	-	-	XP_010253046.1|1.7e-98|PREDICTED: trans-cinnamate 4-monooxygenase [Nelumbo nucifera]
	isoform_30319	0.166667	0.0666667	-0.921726	0.688623	BAB71716.1|3.9e-55|cinnamic acid 4-hydroxylase [Lithospermum erythrorhizon]
	isoform_10469	0.07	0.06	-0.222635	0.931879	BAE72875.1|2.5e-70|Cinnamic acid 4-hydroxylase [Glandularia x hybrida]
	isoform_37068	0	0	-	-	BAB71716.1|1.2e-44|cinnamic acid 4-hydroxylase [Lithospermum erythrorhizon]
	isoform_130374	0	0.01	-	-	AHG97392.1|1.6e-41|C4H catalytic cinnamic acid-4-hydroxylase [Ageratina adenophora]
C3H	isoform_140663	0.0666667	0.0166667	-1.50297	0.518638	AYK02617.1|5.9e-100|coumarate 3-hydroxylase [Catalpa fargesii]
	isoform_74923	0	0	-	-	AYK02607.1|7.0e-79|coumarate 3-hydroxylase [Catalpa fargesii]
	isoform_147084	6.62667	1.39333	-2.31829	7.17844e-12	AYK02612.1|9.1e-85|coumarate 3-hydroxylase [Catalpa fargesii]
	isoform_36543	1.54	0	-1.76286	0.426301	AYK02607.1|5.8e-172|coumarate 3-hydroxylase [Catalpa fargesii]
	isoform_105509	0.01	0	-0.78466	0.688623	AYK02687.1|5.4e-52|coumarate 3-hydroxylase [Catalpa fargesii]
	isoform_12915	7.74	1.09667	-2.21075	0.162099	AYK02617.1|3.2e-284|coumarate 3-hydroxylase [Catalpa fargesii]
	isoform_45060	56.1967	15.25	-1.7209	0.153194	AYK02607.1|1.1e-133|coumarate 3-hydroxylase [Catalpa fargesii]
	isoform_103520	0.04	0	-1.9231	0.378549	AYK02678.1|7.4e-82|coumarate 3-hydroxylase [Catalpa fargesii]
	isoform_76310	10.8633	0	-8.12201	1.63793e-13	AYK02617.1|1.0e-271|coumarate 3-hydroxylase [Catalpa fargesii]
	isoform_109421	0.02	0	-0.78772	0.688623	AYK02626.1|3.4e-34|coumarate 3-hydroxylase [Catalpa fargesii]
	isoform_14095	0.213333	21.79	3.5919	0.0257652	AYK02607.1|4.1e-189|coumarate 3-hydroxylase [Catalpa fargesii]
	isoform_150490	0.01	0	-0.798022	0.688623	AYK02678.1|2.1e-47|coumarate 3-hydroxylase [Catalpa fargesii]
	isoform_127126	0.0166667	0	-0.992409	0.658369	AYK02621.1|1.9e-20|coumarate 3-hydroxylase [Catalpa fargesii]
	isoform_76107	0.5	0.253333	-0.995348	0.157413	AYK02621.1|1.5e-39|coumarate 3-hydroxylase [Catalpa fargesii]
	isoform_43946	0.0533333	0	-0.992409	0.658369	AYK02621.1|9.1e-30|coumarate 3-hydroxylase [Catalpa fargesii]
	isoform_4108	3.42667	1.26333	-1.5035	4.00132e-08	AYK02626.1|1.9e-70|coumarate 3-hydroxylase [Catalpa fargesii]
	isoform_230671	0	0	-	-	AYK02607.1|1.1e-189|coumarate 3-hydroxylase [Catalpa fargesii]
	isoform_235054	0	0	-	-	AYK02678.1|1.2e-36|coumarate 3-hydroxylase [Catalpa fargesii]
	isoform_15611	0.0433333	0.01	-1.07672	0.660638	AYK02607.1|1.3e-57|coumarate 3-hydroxylase [Catalpa fargesii]
	isoform_153626	2.04667	0.0533333	-4.25937	0.000275575	AYK02607.1|1.2e-131|coumarate 3-hydroxylase [Catalpa fargesii]
	isoform_231853	0.04	0.0166667	-0.573605	0.819715	AYK02617.1|5.6e-71|coumarate 3-hydroxylase [Catalpa fargesii]
	isoform_161879	0.0233333	0	-1.53353	0.523934	AYK02621.1|8.9e-40|coumarate 3-hydroxylase [Catalpa fargesii]
	isoform_10016	329.527	62.1333	-2.47233	2.0652e-36	AYK02617.1|3.0e-284|coumarate 3-hydroxylase [Catalpa fargesii]
	isoform_170822	0	0	-	-	AYK02617.1|1.1e-267|coumarate 3-hydroxylase [Catalpa fargesii]
	isoform_136868	0.0233333	0	-0.992409	0.658369	AYK02607.1|1.1e-234|coumarate 3-hydroxylase [Catalpa fargesii]
	isoform_31644	0.02	0	-0.78772	0.688623	AYK02621.1|3.7e-53|coumarate 3-hydroxylase [Catalpa fargesii]
	isoform_49425	0.56	0.42	-0.346579	0.899747	AYK02626.1|2.8e-85|coumarate 3-hydroxylase [Catalpa fargesii]
	isoform_97355	0	0	-	-	AYK02687.1|4.7e-28|coumarate 3-hydroxylase [Catalpa fargesii]
	isoform_15416	90.5433	13.2767	-2.77973	1.6193e-11	AYK02617.1|3.2e-284|coumarate 3-hydroxylase [Catalpa fargesii]
	isoform_21243	0.236667	0.466667	0.856488	0.658369	AYK02607.1|6.0e-157|coumarate 3-hydroxylase [Catalpa fargesii]
	isoform_147628	0.883333	0.86	-0.0964976	0.955779	AYK02617.1|9.5e-98|coumarate 3-hydroxylase [Catalpa fargesii]
	isoform_223952	0	0.01	0.761398	0.688623	AYK02626.1|1.3e-25|coumarate 3-hydroxylase [Catalpa fargesii]
	isoform_16226	53.4867	29.4933	-0.93031	0.0311489	AYK02617.1|3.0e-284|coumarate 3-hydroxylase [Catalpa fargesii]
	isoform_70802	0.343333	0.16	-0.78201	0.728754	AYK02617.1|5.6e-245|coumarate 3-hydroxylase [Catalpa fargesii]
	isoform_166515	0.01	0	-0.798022	0.688623	AYK02678.1|1.0e-43|coumarate 3-hydroxylase [Catalpa fargesii]
	isoform_199173	0	0	-	-	AYK02626.1|1.2e-36|coumarate 3-hydroxylase [Catalpa fargesii]
	isoform_189697	0.9	0.0733333	-2.82451	0.0441125	AYK02607.1|3.0e-166|coumarate 3-hydroxylase [Catalpa fargesii]
	isoform_12307	0.26	0.12	-0.428229	0.868521	AYK02617.1|3.4e-284|coumarate 3-hydroxylase [Catalpa fargesii]
	isoform_11135	0.02	0	-1.53214	0.523934	AYK02678.1|3.3e-46|coumarate 3-hydroxylase [Catalpa fargesii]
	isoform_165712	0.963333	1.66	0.689328	0.545285	AYK02626.1|7.9e-161|coumarate 3-hydroxylase [Catalpa fargesii]
	isoform_16568	11.0833	0	-9.16084	1.56668e-22	AYK02607.1|1.3e-189|coumarate 3-hydroxylase [Catalpa fargesii]
	isoform_149319	0	0	-	-	AYK02617.1|4.6e-36|coumarate 3-hydroxylase [Catalpa fargesii]
	isoform_11660	6.65667	0.14	-3.0344	0.0784567	AYK02617.1|3.3e-284|coumarate 3-hydroxylase [Catalpa fargesii]
CSE	isoform_15005	7.15667	1.16333	-2.63522	2.25e-08	XP_012857987.1|1.3e-200|PREDICTED: caffeoylshikimate esterase [Erythranthe guttata]
	isoform_24564	1.29667	0.446667	-0.783398	0.740756	XP_011072262.1|3.3e-170|caffeoylshikimate esterase [Sesamum indicum]
	isoform_18401	19.24	2.36	-2.94601	2.97e-06	XP_012857987.1|1.2e-200|PREDICTED: caffeoylshikimate esterase [Erythranthe guttata]
	isoform_91964	0	0.646667	2.79851	0.12264	XP_011094308.1|1.6e-45|caffeoylshikimate esterase-like [Sesamum indicum]
	isoform_25306	2.36667	5.5	1.14147	0.012085	XP_011079657.1|3.3e-159|caffeoylshikimate esterase-like [Sesamum indicum]
	isoform_96086	0	3.28	6.56944	9.51e-09	XP_011094308.1|2.3e-131|caffeoylshikimate esterase-like [Sesamum indicum]
	isoform_192854	0.843333	2.29333	1.11777	0.587379	XP_011094308.1|4.2e-45|caffeoylshikimate esterase-like [Sesamum indicum]
	isoform_37866	1.70333	0.05	-4.1428	0.0014838	XP_011097199.1|9.8e-44|caffeoylshikimate esterase [Sesamum indicum]
	isoform_115028	0.0133333	0	-0.78466	0.688623	XP_012834726.1|7.9e-28|PREDICTED: caffeoylshikimate esterase-like [Erythranthe guttata]
	isoform_165084	0.293333	0.03	-1.17338	0.626877	XP_011097199.1|8.2e-43|caffeoylshikimate esterase [Sesamum indicum]
	isoform_73552	0	0	-	-	XP_012857987.1|2.7e-33|PREDICTED: caffeoylshikimate esterase [Erythranthe guttata]
	isoform_205457	3.02	1.10667	-1.52421	2.56e-07	XP_022848093.1|9.7e-139|caffeoylshikimate esterase-like [Olea europaea var. sylvestris]
	isoform_23990	0.0166667	0	-0.78466	0.688623	XP_012846157.1|2.9e-65|PREDICTED: caffeoylshikimate esterase [Erythranthe guttata]
	isoform_77952	0.116667	0.513333	1.49856	0.501354	XP_011070793.1|2.4e-77|caffeoylshikimate esterase [Sesamum indicum]
	isoform_27751	3.34667	28.5733	3.02158	7.62e-86	XP_012834726.1|2.3e-173|PREDICTED: caffeoylshikimate esterase-like [Erythranthe guttata]
	isoform_163060	0.0166667	0	-0.78466	0.688623	XP_022848093.1|2.0e-50|caffeoylshikimate esterase-like [Olea europaea var. sylvestris]
	isoform_153882	0.12	3.55	3.91048	0.000973216	XP_011079657.1|2.0e-156|caffeoylshikimate esterase-like [Sesamum indicum]
	isoform_127023	1.42	1.85667	0.320693	0.658369	XP_011072262.1|4.2e-69|caffeoylshikimate esterase [Sesamum indicum]
	isoform_18008	0	0.653333	3.6576	0.0240421	XP_012857987.1|1.3e-200|PREDICTED: caffeoylshikimate esterase [Erythranthe guttata]
	isoform_30562	0	0	-	-	XP_011079657.1|9.6e-102|caffeoylshikimate esterase-like [Sesamum indicum]
	isoform_174472	6.7	0.216667	-4.84224	2.67e-13	XP_012834726.1|3.1e-113|PREDICTED: caffeoylshikimate esterase-like [Erythranthe guttata]
	isoform_109950	0.16	0.0233333	-2.12624	0.292769	XP_011096881.1|7.6e-141|caffeoylshikimate esterase-like [Sesamum indicum]
	isoform_29212	0	7.19333	7.89053	1.76e-14	XP_011094308.1|6.9e-156|caffeoylshikimate esterase-like [Sesamum indicum]
	isoform_112415	0	0.0233333	0.761398	0.688623	XP_011072262.1|5.4e-50|caffeoylshikimate esterase [Sesamum indicum]
	isoform_34078	1.33333	4.05333	1.52486	0.000385547	XP_011096267.1|2.3e-102|caffeoylshikimate esterase [Sesamum indicum]
	isoform_147240	2.1	0.54	-1.96487	0.00527667	XP_011097199.1|4.4e-168|caffeoylshikimate esterase [Sesamum indicum]
	isoform_141019	40.6367	57.3333	0.431986	0.378014	XP_011094308.1|6.6e-156|caffeoylshikimate esterase-like [Sesamum indicum]
	isoform_217581	2.26667	0	-5.63475	2.42e-06	XP_012857987.1|1.9e-57|PREDICTED: caffeoylshikimate esterase [Erythranthe guttata]
	isoform_201816	0	0	-	-	XP_012834726.1|5.0e-72|PREDICTED: caffeoylshikimate esterase-like [Erythranthe guttata]
	isoform_174869	26.8867	27.4267	-0.0430292	0.861492	XP_011072262.1|2.8e-170|caffeoylshikimate esterase [Sesamum indicum]
	isoform_114015	0.186667	0.49	0.858929	0.693341	XP_011094308.1|6.3e-151|caffeoylshikimate esterase-like [Sesamum indicum]
	isoform_20711	18.23	15.36	-0.307782	0.527893	XP_012857987.1|1.2e-200|PREDICTED: caffeoylshikimate esterase [Erythranthe guttata]
	isoform_105639	2.22333	3.47	0.580228	0.19291	XP_011079657.1|2.5e-132|caffeoylshikimate esterase-like [Sesamum indicum]
	isoform_224773	0	0.493333	1.53786	0.507511	XP_011094308.1|1.0e-154|caffeoylshikimate esterase-like [Sesamum indicum]
	isoform_90634	0	9.47667	8.01905	9.01e-16	XP_011097199.1|9.9e-43|caffeoylshikimate esterase [Sesamum indicum]
	isoform_184204	0	0	-	-	XP_011079657.1|6.1e-28|caffeoylshikimate esterase-like [Sesamum indicum]
	isoform_19032	0.25	0	-2.95771	0.0948304	XP_022848093.1|1.3e-69|caffeoylshikimate esterase-like [Olea europaea var. sylvestris]
	isoform_218994	0.623333	0.543333	-0.159587	0.949086	XP_012854744.1|1.3e-34|PREDICTED: caffeoylshikimate esterase [Erythranthe guttata]
	isoform_204336	0.776667	0.06	-2.85232	0.0600107	XP_011072262.1|2.6e-81|caffeoylshikimate esterase [Sesamum indicum]
	isoform_219684	0.646667	0.393333	-0.7325	0.545427	XP_012854744.1|1.8e-34|PREDICTED: caffeoylshikimate esterase [Erythranthe guttata]
	isoform_21951	0.353333	0.666667	0.691354	0.707121	XP_011079657.1|4.6e-138|caffeoylshikimate esterase-like [Sesamum indicum]
	isoform_28866	19.68	0	-9.47754	1.15e-24	XP_012834726.1|4.8e-173|PREDICTED: caffeoylshikimate esterase-like [Erythranthe guttata]
	isoform_94261	0.65	0.37	-0.848335	0.607009	XP_022855750.1|6.1e-07|caffeoylshikimate esterase-like [Olea europaea var. sylvestris]
	isoform_106331	0.163333	1.17333	2.08727	0.225089	XP_011094308.1|2.9e-155|caffeoylshikimate esterase-like [Sesamum indicum]
	isoform_39888	6.00667	0	-7.62082	8.06e-14	XP_011097199.1|9.3e-44|caffeoylshikimate esterase [Sesamum indicum]
	isoform_25302	49.9633	0.206667	-4.35494	0.00367783	XP_011094308.1|7.6e-156|caffeoylshikimate esterase-like [Sesamum indicum]
	isoform_84181	2.43333	0.0333333	-5.9263	4.37e-13	XP_022848093.1|4.6e-42|caffeoylshikimate esterase-like [Olea europaea var. sylvestris]
	isoform_158479	0.313333	0.476667	0.268151	0.930882	XP_011097199.1|3.3e-22|caffeoylshikimate esterase [Sesamum indicum]
	isoform_87806	1.7	0	-4.29147	0.00269826	XP_022848093.1|6.4e-46|caffeoylshikimate esterase-like [Olea europaea var. sylvestris]
	isoform_31639	0	0	-	-	XP_022847527.1|1.2e-51|caffeoylshikimate esterase-like [Olea europaea var. sylvestris]
	isoform_38037	13.41	12.24	-0.201046	0.628027	XP_022848093.1|1.4e-146|caffeoylshikimate esterase-like [Olea europaea var. sylvestris]
	isoform_81665	0.216667	1.69667	1.57754	0.518358	XP_011094308.1|1.5e-45|caffeoylshikimate esterase-like [Sesamum indicum]
	isoform_176106	1.28667	1.28	-0.0811452	0.949778	XP_010692993.1|4.3e-14|PREDICTED: caffeoylshikimate esterase isoform X2 [Beta vulgaris subsp. vulgaris]
	isoform_14927	0.51	0	-5.09462	7.74e-05	XP_012857987.1|1.3e-200|PREDICTED: caffeoylshikimate esterase [Erythranthe guttata]
	isoform_100792	0	2.64667	6.76783	8.04e-10	XP_011072262.1|2.9e-152|caffeoylshikimate esterase [Sesamum indicum]
	isoform_75128	0.4	0.6	0.562957	0.642289	XP_011079657.1|2.9e-38|caffeoylshikimate esterase-like [Sesamum indicum]
	isoform_105685	0	0	-	-	XP_011097199.1|9.2e-44|caffeoylshikimate esterase [Sesamum indicum]
	isoform_26533	0.03	0	-0.986833	0.658369	KZV48963.1|9.9e-31|caffeoylshikimate esterase [Dorcoceras hygrometricum]
	isoform_95876	0	0.0433333	0.96136	0.659361	XP_011079657.1|3.1e-100|caffeoylshikimate esterase-like [Sesamum indicum]
	isoform_208339	0.533333	1.3	1.25878	0.0298936	KZV21431.1|5.7e-81|caffeoylshikimate esterase [Dorcoceras hygrometricum]
	isoform_223047	1.04333	0.736667	-0.444277	0.839947	XP_015699012.1|1.5e-73|PREDICTED: caffeoylshikimate esterase-like isoform X4 [Oryza brachyantha]
	isoform_150028	0.123333	0	-1.07755	0.635297	XP_011079657.1|1.2e-25|caffeoylshikimate esterase-like [Sesamum indicum]
	isoform_129846	0	3.38333	6.5659	3.18e-09	XP_012849346.1|5.2e-46|PREDICTED: caffeoylshikimate esterase [Erythranthe guttata]
	isoform_144189	0.233333	0	-1.26638	0.581913	XP_022848093.1|2.7e-76|caffeoylshikimate esterase-like [Olea europaea var. sylvestris]
	isoform_91983	0.113333	0	-0.798022	0.688623	XP_026444977.1|4.4e-10|caffeoylshikimate esterase-like isoform X1 [Papaver somniferum]
	isoform_39592	1.12667	2.16333	0.749195	0.688623	XP_011097199.1|1.9e-36|caffeoylshikimate esterase [Sesamum indicum]
	isoform_81889	0.42	1.07667	1.07956	0.58844	XP_013611220.1|1.3e-80|PREDICTED: caffeoylshikimate esterase isoform X3 [Brassica oleracea var. oleracea]
	isoform_48623	17.3433	0	-8.60064	7.32e-19	XP_012834726.1|2.8e-120|PREDICTED: caffeoylshikimate esterase-like [Erythranthe guttata]
	isoform_163587	0	0.03	0.766279	0.688623	XP_011079657.1|1.0e-30|caffeoylshikimate esterase-like [Sesamum indicum]
	isoform_27997	0.246667	0	-1.42427	0.536696	XP_011072262.1|4.3e-153|caffeoylshikimate esterase [Sesamum indicum]
	isoform_90436	0	0	-	-	KZV19423.1|8.4e-23|caffeoylshikimate esterase [Dorcoceras hygrometricum]
	isoform_106477	1.29667	1.5	0.126316	0.946497	XP_012846157.1|6.5e-53|PREDICTED: caffeoylshikimate esterase [Erythranthe guttata]
CYP98A3	isoform_12445	12.0833	29.56	1.18059	0.0507349	BBB04707.1|3.1e-256|cytochrome P450 [Perilla frutescens]
	isoform_170864	0.25	0.726667	1.40862	0.11946	BBB04707.1|1.4e-127|cytochrome P450 [Perilla frutescens]
	isoform_15045	3.19333	8.69667	1.23182	0.326774	BBB04707.1|2.1e-190|cytochrome P450 [Perilla frutescens]
	isoform_189832	3.71333	9.58	1.25314	0.00975939	BBB04707.1|3.2e-151|cytochrome P450 [Perilla frutescens]
HCT	isoform_216140	2.05	0.426667	-1.57347	0.48154	XP_011094024.1|3.0e-210|shikimate O-hydroxycinnamoyltransferase-like [Sesamum indicum]
	isoform_196971	5.12333	1.29	-1.99002	0.00328187	PIN19717.1|5.1e-99|Shikimate O-hydroxycinnamoyltransferase [Handroanthus impetiginosus]
	isoform_31973	24.5467	7.77	-1.67555	0.00104056	XP_011094024.1|1.6e-146|shikimate O-hydroxycinnamoyltransferase-like [Sesamum indicum]
	isoform_122217	27.55	2.90333	-2.88426	0.00693192	XP_011094024.1|1.2e-211|shikimate O-hydroxycinnamoyltransferase-like [Sesamum indicum]
	isoform_20880	0	0.0533333	1.10793	0.62529	PIN25046.1|2.5e-208|Shikimate O-hydroxycinnamoyltransferase [Handroanthus impetiginosus]
	isoform_15470	0	0.05	1.1093	0.62529	PIN25046.1|3.0e-231|Shikimate O-hydroxycinnamoyltransferase [Handroanthus impetiginosus]
	isoform_74633	0	0	-	-	PIN25046.1|1.6e-95|Shikimate O-hydroxycinnamoyltransferase [Handroanthus impetiginosus]
	isoform_93497	0.43	0.623333	0.352572	0.872561	PIN25046.1|7.8e-233|Shikimate O-hydroxycinnamoyltransferase [Handroanthus impetiginosus]
	isoform_15314	1.46	1.34	-0.137399	0.963901	PIN25046.1|7.3e-233|Shikimate O-hydroxycinnamoyltransferase [Handroanthus impetiginosus]
	isoform_16939	1.54	0	-1.87647	0.383073	PIN25046.1|7.0e-233|Shikimate O-hydroxycinnamoyltransferase [Handroanthus impetiginosus]
	isoform_19202	13.7767	12.3533	-0.218278	0.772385	PIN25046.1|6.8e-233|Shikimate O-hydroxycinnamoyltransferase [Handroanthus impetiginosus]
	isoform_75195	0.0766667	0	-1.17632	0.607009	XP_011094024.1|1.7e-146|shikimate O-hydroxycinnamoyltransferase-like [Sesamum indicum]
	isoform_204924	0.126667	0.12	-0.0442066	0.997297	XP_011082506.1|2.4e-66|shikimate O-hydroxycinnamoyltransferase [Sesamum indicum]
4CL	isoform_164217	2.38	1.47	-0.772694	0.000617183	ACL31667.1|2.5e-203|4-coumarate coenzyme A ligase [Paulownia fortunei]
	isoform_166085	3.1	0.403333	-2.96897	2.78517e-11	XP_021759377.1|1.2e-75|4-coumarate--CoA ligase-like 9 [Chenopodium quinoa]
	isoform_110351	0.223333	0.01	-3.73479	0.00376889	XP_011084613.1|1.7e-28|4-coumarate--CoA ligase 2 [Sesamum indicum]
	isoform_6561	4.46333	0.913333	-2.31414	1.17493e-06	XP_011084613.1|1.5e-244|4-coumarate--CoA ligase 2 [Sesamum indicum]
	isoform_82876	2.75333	0.126667	-4.36624	5.24396e-14	XP_010677916.1|5.0e-75|PREDICTED: 4-coumarate--CoA ligase-like 9 [Beta vulgaris subsp. vulgaris]
	isoform_71778	0	0.00333333	-	-	XP_011084613.1|1.5e-233|4-coumarate--CoA ligase 2 [Sesamum indicum]
	isoform_205696	5.98	6.56667	0.0483729	0.947965	XP_011092586.1|8.5e-266|4-coumarate--CoA ligase-like 6 [Sesamum indicum]
	isoform_6732	0.24	0	-3.24772	0.0559065	XP_011084613.1|4.4e-150|4-coumarate--CoA ligase 2 [Sesamum indicum]
	isoform_79810	0	0.0433333	1.15402	0.613855	XP_011099557.1|3.4e-54|4-coumarate--CoA ligase-like 5 [Sesamum indicum]
	isoform_114968	0.00666667	0.01	-0.037705	0.997297	AEV93475.1|2.3e-47|4-coumarate:CoA ligase [Caragana korshinskii]
	isoform_8492	164.343	13.8467	-3.62428	3.23584e-78	XP_012858335.1|5.7e-288|PREDICTED: 4-coumarate--CoA ligase 2 [Erythranthe guttata]
	isoform_186621	2.79667	1.79667	-0.679508	0.592041	XP_011073253.1|3.2e-150|LOW QUALITY PROTEIN: 4-coumarate--CoA ligase 1 [Sesamum indicum]
	isoform_109841	0	0.01	0.766279	0.688623	XP_012829565.1|1.5e-78|PREDICTED: 4-coumarate--CoA ligase-like 5 [Erythranthe guttata]
	isoform_103251	0.37	1.49	1.85115	0.00822647	XP_011089239.2|2.6e-72|LOW QUALITY PROTEIN: 4-coumarate--CoA ligase-like 7 [Sesamum indicum]
	isoform_12303	0.493333	0.606667	0.203632	0.937327	XP_011089239.2|1.1e-232|LOW QUALITY PROTEIN: 4-coumarate--CoA ligase-like 7 [Sesamum indicum]
	isoform_237252	0	0.0733333	2.20941	0.277298	XP_012829565.1|2.4e-147|PREDICTED: 4-coumarate--CoA ligase-like 5 [Erythranthe guttata]
	isoform_211834	0	2.46333	7.29829	2.70359e-12	XP_011099557.1|3.7e-273|4-coumarate--CoA ligase-like 5 [Sesamum indicum]
	isoform_109210	0.13	0.186667	0.124356	0.974825	XP_011089239.2|5.0e-262|LOW QUALITY PROTEIN: 4-coumarate--CoA ligase-like 7 [Sesamum indicum]
	isoform_10866	41.0633	11.3233	-1.92512	1.08621e-17	AHL44986.1|1.8e-272|4-coumarate:coenzyme A ligase 4 [Fraxinus mandshurica]
	isoform_112378	0.0666667	0.176667	1.30506	0.421786	XP_009786809.1|1.6e-71|PREDICTED: 4-coumarate--CoA ligase-like 7 [Nicotiana sylvestris]
	isoform_73998	0.01	0	-0.78772	0.688623	XP_011099557.1|9.5e-48|4-coumarate--CoA ligase-like 5 [Sesamum indicum]
	isoform_11132	28.8633	15.3967	-0.975982	1.11778e-07	XP_011089239.2|8.9e-264|LOW QUALITY PROTEIN: 4-coumarate--CoA ligase-like 7 [Sesamum indicum]
	isoform_175091	0	0.01	0.766279	0.688623	XP_011099557.1|3.4e-58|4-coumarate--CoA ligase-like 5 [Sesamum indicum]
	isoform_13515	24.21	27.1333	0.0980628	0.797292	XP_011089239.2|7.3e-210|LOW QUALITY PROTEIN: 4-coumarate--CoA ligase-like 7 [Sesamum indicum]
	isoform_11864	1.54	66.1733	5.28519	2.26769e-63	XP_011099557.1|3.6e-273|4-coumarate--CoA ligase-like 5 [Sesamum indicum]
	isoform_187009	1.23333	1.97333	0.472687	0.838545	XP_011089239.2|4.8e-262|LOW QUALITY PROTEIN: 4-coumarate--CoA ligase-like 7 [Sesamum indicum]
	isoform_166011	0	4.33667	1.61263	0.478846	XP_011089239.2|8.5e-264|LOW QUALITY PROTEIN: 4-coumarate--CoA ligase-like 7 [Sesamum indicum]
	isoform_145131	0.456667	4.73667	0.964612	0.68521	XP_011099557.1|6.6e-269|4-coumarate--CoA ligase-like 5 [Sesamum indicum]
	isoform_207038	20.0867	8.18667	-1.27112	0.242639	XP_011089239.2|2.1e-259|LOW QUALITY PROTEIN: 4-coumarate--CoA ligase-like 7 [Sesamum indicum]
	isoform_120971	5.35	0.0533333	-6.34833	1.06483e-16	ACL31667.1|6.0e-176|4-coumarate coenzyme A ligase [Paulownia fortunei]
	isoform_176327	3.11667	0	-7.37969	1.25387e-12	XP_011084613.1|5.9e-218|4-coumarate--CoA ligase 2 [Sesamum indicum]
	isoform_23344	0.0166667	0	-0.78772	0.688623	XP_011084613.1|3.9e-57|4-coumarate--CoA ligase 2 [Sesamum indicum]
	isoform_181786	0	0.03	0.964345	0.659361	XP_011089239.2|4.5e-196|LOW QUALITY PROTEIN: 4-coumarate--CoA ligase-like 7 [Sesamum indicum]
	isoform_222938	0.07	1.74	4.27754	3.1795e-08	XP_012829565.1|6.6e-67|PREDICTED: 4-coumarate--CoA ligase-like 5 [Erythranthe guttata]
	isoform_105712	0.226667	0	-1.39804	0.544648	PSS32258.1|6.2e-168|4-coumarate--CoA ligase like [Actinidia chinensis var. chinensis]
	isoform_113078	1.22	2.73667	1.0966	0.025982	XP_011099557.1|4.5e-75|4-coumarate--CoA ligase-like 5 [Sesamum indicum]
	isoform_113981	0	0	-	-	XP_004137646.2|1.4e-12|PREDICTED: 4-coumarate--CoA ligase 1 [Cucumis sativus]
	isoform_106882	0	0	-	-	KZV44186.1|1.7e-175|4-coumarate--CoA ligase 2-like [Dorcoceras hygrometricum]
	isoform_159902	0	0	-	-	XP_011099557.1|2.5e-139|4-coumarate--CoA ligase-like 5 [Sesamum indicum]
	isoform_191079	0.07	0.0233333	-0.69572	0.766649	AHY94891.1|4.5e-56|4-coumarate:CoA ligase [Prunella vulgaris]
	isoform_76594	3.28	3.08	-0.160244	0.719316	XP_012829565.1|2.2e-116|PREDICTED: 4-coumarate--CoA ligase-like 5 [Erythranthe guttata]
	isoform_118069	11.42	1	-3.04018	0.0087343	XP_011084613.1|6.7e-97|4-coumarate--CoA ligase 2 [Sesamum indicum]
	isoform_120054	0.243333	0	-1.34329	0.561369	XP_011073253.1|3.7e-69|LOW QUALITY PROTEIN: 4-coumarate--CoA ligase 1 [Sesamum indicum]
	isoform_41947	0	0	-	-	AHY94891.1|1.0e-55|4-coumarate:CoA ligase [Prunella vulgaris]
	isoform_46015	0.826667	1.15333	0.327655	0.860977	XP_011073253.1|3.2e-69|LOW QUALITY PROTEIN: 4-coumarate--CoA ligase 1 [Sesamum indicum]
	isoform_49226	0	0	-	-	XP_011073253.1|2.9e-69|LOW QUALITY PROTEIN: 4-coumarate--CoA ligase 1 [Sesamum indicum]
	isoform_51363	0	0	-	-	XP_011073253.1|2.8e-69|LOW QUALITY PROTEIN: 4-coumarate--CoA ligase 1 [Sesamum indicum]
	isoform_152893	0.14	0.106667	-0.150949	0.966605	XP_011089239.2|6.2e-53|LOW QUALITY PROTEIN: 4-coumarate--CoA ligase-like 7 [Sesamum indicum]
	isoform_201505	4.90667	2.53667	-0.806726	0.688623	ACL31667.1|6.3e-46|4-coumarate coenzyme A ligase [Paulownia fortunei]
	isoform_143904	0	0	-	-	XP_012829565.1|1.4e-10|PREDICTED: 4-coumarate--CoA ligase-like 5 [Erythranthe guttata]
COMT	isoform_170389	0.16	0.0366667	-1.68492	0.466144	XP_011075886.2|7.8e-62|caffeic acid 3-O-methyltransferase 2 [Sesamum indicum]
	isoform_39399	16.5033	16.1633	-0.102938	0.835768	XP_011084580.1|1.2e-126|caffeic acid 3-O-methyltransferase [Sesamum indicum]
	isoform_70708	0	0	-	-	Q9XGV9.1|1.9e-28|RecName: Full=Caffeic acid 3-O-methyltransferase 2; Short=CAOMT-2; Short=COMT-2; AltName: Full=S-adenosysl-L-methionine:caffeic acid 3-O-methyltransferase 2
	isoform_25614	19.56	0	-9.25204	2.38e-21	XP_011075886.2|7.1e-186|caffeic acid 3-O-methyltransferase 2 [Sesamum indicum]
	isoform_223053	17.1167	2.58	-2.67773	6.79e-05	XP_010671879.1|2.6e-180|PREDICTED: caffeic acid 3-O-methyltransferase [Beta vulgaris subsp. vulgaris]
	isoform_221667	0.153333	46.9	7.95848	3.57e-52	XP_011075886.2|1.2e-185|caffeic acid 3-O-methyltransferase 2 [Sesamum indicum]
	isoform_187008	2.54667	0.88	-1.58433	2.96e-05	XP_011075886.2|2.7e-68|caffeic acid 3-O-methyltransferase 2 [Sesamum indicum]
	isoform_24428	0	15.8233	9.18056	2.2e-22	XP_011075886.2|1.2e-185|caffeic acid 3-O-methyltransferase 2 [Sesamum indicum]
	isoform_233616	0.513333	0	-4.37728	0.00209702	XP_010671879.1|8.1e-160|PREDICTED: caffeic acid 3-O-methyltransferase [Beta vulgaris subsp. vulgaris]
	isoform_42106	0	0	-	-	Q9XGW0.1|2.4e-110|RecName: Full=Caffeic acid 3-O-methyltransferase 1; Short=CAOMT-1; Short=COMT-1; AltName: Full=S-adenosysl-L-methionine:caffeic acid 3-O-methyltransferase 1
	isoform_25377	1.18	0	-3.93767	0.0125308	XP_011075886.2|5.5e-186|caffeic acid 3-O-methyltransferase 2 [Sesamum indicum]
	isoform_26243	68.94	0	-11.1738	8.5e-39	XP_011075886.2|5.3e-186|caffeic acid 3-O-methyltransferase 2 [Sesamum indicum]
	isoform_28619	50.8833	0	-10.6588	1.3e-33	XP_011075886.2|1.6e-184|caffeic acid 3-O-methyltransferase 2 [Sesamum indicum]
	isoform_30023	0.0733333	78.21	9.49035	4.35e-65	XP_011075886.2|2.4e-169|caffeic acid 3-O-methyltransferase 2 [Sesamum indicum]
	isoform_207051	2.45333	5.96333	1.20766	1.43e-07	XP_011075886.2|5.0e-60|caffeic acid 3-O-methyltransferase 2 [Sesamum indicum]
	isoform_122359	0.74	0.91	0.210558	0.785044	XP_022844536.1|1.4e-115|caffeic acid 3-O-methyltransferase 2 [Olea europaea var. sylvestris]
	isoform_176686	0	0	-	-	AKZ17612.1|4.4e-73|caffeic acid 3-O-methyltransferase [Ligusticum sinense]
	isoform_27847	0	0	-	-	XP_011075886.2|5.0e-186|caffeic acid 3-O-methyltransferase 2 [Sesamum indicum]
	isoform_200286	0.856667	4.44	2.3049	1.18e-12	XP_011075886.2|2.1e-33|caffeic acid 3-O-methyltransferase 2 [Sesamum indicum]
	isoform_26276	0	13.5733	8.90165	2.11e-20	XP_011075886.2|1.0e-184|caffeic acid 3-O-methyltransferase 2 [Sesamum indicum]
	isoform_65827	0.196667	0.43	1.02752	0.635297	KZV40955.1|1.2e-08|caffeic acid 3-O-methyltransferase [Dorcoceras hygrometricum]
	isoform_138035	0.05	0	-1.92991	0.376322	XP_021765117.1|7.7e-23|caffeic acid 3-O-methyltransferase-like [Chenopodium quinoa]
	isoform_23875	0	0.19	1.36491	0.555344	XP_010671879.1|2.7e-180|PREDICTED: caffeic acid 3-O-methyltransferase [Beta vulgaris subsp. vulgaris]
	isoform_129621	8.30667	20.5867	1.23346	0.000142922	Q8W013.1|3.5e-121|RecName: Full=Caffeic acid 3-O-methyltransferase; Short=CAOMT; Short=COMT; AltName: Full=S-adenosysl-L-methionine:caffeic acid 3-O-methyltransferase
	isoform_73906	0	0.13	4.26038	0.0022479	XP_011075886.2|3.2e-171|caffeic acid 3-O-methyltransferase 2 [Sesamum indicum]
	isoform_179496	2.87333	1.49333	-1.01404	1.23e-05	Q8W013.1|4.2e-47|RecName: Full=Caffeic acid 3-O-methyltransferase; Short=CAOMT; Short=COMT; AltName: Full=S-adenosysl-L-methionine:caffeic acid 3-O-methyltransferase
	isoform_42174	0.0933333	0	-1.13025	0.618987	Q8W013.1|9.0e-81|RecName: Full=Caffeic acid 3-O-methyltransferase; Short=CAOMT; Short=COMT; AltName: Full=S-adenosysl-L-methionine:caffeic acid 3-O-methyltransferase
	isoform_113081	0.21	0	-1.43481	0.534614	XP_010671879.1|3.0e-180|PREDICTED: caffeic acid 3-O-methyltransferase [Beta vulgaris subsp. vulgaris]
	isoform_27625	0.0733333	0	-1.17508	0.607009	XP_011075886.2|1.2e-185|caffeic acid 3-O-methyltransferase 2 [Sesamum indicum]
	isoform_94699	0	0	-	-	XP_010671879.1|1.0e-44|PREDICTED: caffeic acid 3-O-methyltransferase [Beta vulgaris subsp. vulgaris]
	isoform_226220	0.153333	0.683333	0.692263	0.761795	XP_011075886.2|3.4e-86|caffeic acid 3-O-methyltransferase 2 [Sesamum indicum]
	isoform_211159	0.03	10.5333	7.59966	2.37e-24	XP_011075886.2|1.8e-63|caffeic acid 3-O-methyltransferase 2 [Sesamum indicum]
	isoform_182554	0.136667	22.1967	6.89039	9.2e-27	XP_011075886.2|2.7e-127|caffeic acid 3-O-methyltransferase 2 [Sesamum indicum]
	isoform_53908	1.17667	9.25667	2.70225	0.00179697	XP_011075886.2|3.6e-55|caffeic acid 3-O-methyltransferase 2 [Sesamum indicum]
	isoform_182207	0.0166667	0.08	1.04087	0.675829	Q8W013.1|3.3e-48|RecName: Full=Caffeic acid 3-O-methyltransferase; Short=CAOMT; Short=COMT; AltName: Full=S-adenosysl-L-methionine:caffeic acid 3-O-methyltransferase
	isoform_206261	0.123333	0.03	-1.62924	0.494503	XP_021844305.1|2.5e-54|caffeic acid 3-O-methyltransferase-like [Spinacia oleracea]
	isoform_137954	1.05	5.66333	2.00475	0.156369	Q8LL87.1|5.0e-25|RecName: Full=Caffeic acid 3-O-methyltransferase; Short=CAOMT; Short=COMT; AltName: Full=S-adenosysl-L-methionine:caffeic acid 3-O-methyltransferase
	isoform_107310	0.403333	0.173333	-1.19107	0.354806	XP_022844536.1|2.2e-142|caffeic acid 3-O-methyltransferase 2 [Olea europaea var. sylvestris]
	isoform_28478	0	6.46333	7.96182	2.07e-15	XP_011075886.2|5.1e-186|caffeic acid 3-O-methyltransferase 2 [Sesamum indicum]
	isoform_19963	5.55333	0.706667	-2.8845	0.000108547	XP_011075886.2|1.9e-184|caffeic acid 3-O-methyltransferase 2 [Sesamum indicum]
	isoform_19958	0.346667	0.596667	0.456466	0.862837	XP_022844536.1|1.9e-134|caffeic acid 3-O-methyltransferase 2 [Olea europaea var. sylvestris]
	isoform_24618	0.133333	1.25333	2.87884	0.00330489	XP_011075886.2|6.7e-115|caffeic acid 3-O-methyltransferase 2 [Sesamum indicum]
	isoform_136011	0.206667	0	-1.36182	0.555682	XP_010671879.1|5.2e-150|PREDICTED: caffeic acid 3-O-methyltransferase [Beta vulgaris subsp. vulgaris]
	isoform_224976	3.97	0.253333	-2.7927	0.0824097	Q9XGW0.1|3.1e-60|RecName: Full=Caffeic acid 3-O-methyltransferase 1; Short=CAOMT-1; Short=COMT-1; AltName: Full=S-adenosysl-L-methionine:caffeic acid 3-O-methyltransferase 1
	isoform_22146	8.76333	0.146667	-5.85781	1.52e-29	XP_011075886.2|5.7e-186|caffeic acid 3-O-methyltransferase 2 [Sesamum indicum]
	isoform_36509	0.293333	0.733333	1.05326	0.485792	XP_011075886.2|4.2e-74|caffeic acid 3-O-methyltransferase 2 [Sesamum indicum]
	isoform_202231	3.75	3.09333	-0.297986	0.828236	XP_011075886.2|8.3e-52|caffeic acid 3-O-methyltransferase 2 [Sesamum indicum]
	isoform_26438	0	0.103333	2.30228	0.247119	XP_011075886.2|4.4e-76|caffeic acid 3-O-methyltransferase 2 [Sesamum indicum]
	isoform_231223	0	23.1867	8.56486	8.71e-19	Q9XGW0.1|3.6e-70|RecName: Full=Caffeic acid 3-O-methyltransferase 1; Short=CAOMT-1; Short=COMT-1; AltName: Full=S-adenosysl-L-methionine:caffeic acid 3-O-methyltransferase 1
	isoform_22085	0	0	-	-	XP_010671879.1|2.9e-180|PREDICTED: caffeic acid 3-O-methyltransferase [Beta vulgaris subsp. vulgaris]
	isoform_55110	0	0	-	-	XP_011075886.2|5.6e-13|caffeic acid 3-O-methyltransferase 2 [Sesamum indicum]
	isoform_204033	0	30.23	9.66495	5.9e-25	XP_011075886.2|8.8e-185|caffeic acid 3-O-methyltransferase 2 [Sesamum indicum]
	isoform_227180	112.627	22.81	-2.33005	5.95e-09	Q9XGW0.1|1.0e-30|RecName: Full=Caffeic acid 3-O-methyltransferase 1; Short=CAOMT-1; Short=COMT-1; AltName: Full=S-adenosysl-L-methionine:caffeic acid 3-O-methyltransferase 1
	isoform_24789	0.203333	0	-1.39706	0.544811	XP_010671879.1|2.6e-180|PREDICTED: caffeic acid 3-O-methyltransferase [Beta vulgaris subsp. vulgaris]
	isoform_158279	0.22	0.02	-3.10096	0.0252028	Q9XGW0.1|6.1e-50|RecName: Full=Caffeic acid 3-O-methyltransferase 1; Short=CAOMT-1; Short=COMT-1; AltName: Full=S-adenosysl-L-methionine:caffeic acid 3-O-methyltransferase 1
	isoform_23521	9.11333	51.5833	2.06162	0.125489	XP_011075886.2|2.1e-185|caffeic acid 3-O-methyltransferase 2 [Sesamum indicum]
	isoform_233658	1.61	0.876667	-0.945432	0.100301	XP_011075886.2|5.8e-61|caffeic acid 3-O-methyltransferase 2 [Sesamum indicum]
	isoform_170333	1.31333	4.83333	1.73046	0.0132267	Q8W013.1|4.5e-86|RecName: Full=Caffeic acid 3-O-methyltransferase; Short=CAOMT; Short=COMT; AltName: Full=S-adenosysl-L-methionine:caffeic acid 3-O-methyltransferase
	isoform_143370	0.19	0.0766667	-0.722735	0.766312	XP_011075886.2|3.8e-27|caffeic acid 3-O-methyltransferase 2 [Sesamum indicum]
	isoform_153395	0	0	-	-	XP_022844536.1|1.7e-63|caffeic acid 3-O-methyltransferase 2 [Olea europaea var. sylvestris]
	isoform_20511	3.13333	0.0833333	-4.47914	2.44e-05	XP_011075886.2|8.0e-186|caffeic acid 3-O-methyltransferase 2 [Sesamum indicum]
	isoform_130308	0.04	0.05	-0.0211368	0.997297	Q9XGW0.1|7.9e-40|RecName: Full=Caffeic acid 3-O-methyltransferase 1; Short=CAOMT-1; Short=COMT-1; AltName: Full=S-adenosysl-L-methionine:caffeic acid 3-O-methyltransferase 1
	isoform_221103	1.02667	1.72333	0.653912	0.34906	KZV40955.1|1.2e-30|caffeic acid 3-O-methyltransferase [Dorcoceras hygrometricum]
	isoform_78448	0	0	-	-	XP_011084580.1|1.3e-68|caffeic acid 3-O-methyltransferase [Sesamum indicum]
	isoform_65641	0.866667	0.66	-0.424545	0.767777	Q8LL87.1|7.8e-10|RecName: Full=Caffeic acid 3-O-methyltransferase; Short=CAOMT; Short=COMT; AltName: Full=S-adenosysl-L-methionine:caffeic acid 3-O-methyltransferase
	isoform_48852	0.09	0.52	2.6401	0.0389987	XP_011075886.2|2.2e-40|caffeic acid 3-O-methyltransferase 2 [Sesamum indicum]
	isoform_26942	72.2833	0	-11.2113	5.34e-39	XP_011075886.2|2.8e-187|caffeic acid 3-O-methyltransferase 2 [Sesamum indicum]
	isoform_179941	0.0266667	4.86667	6.92851	4.82e-15	XP_011075886.2|1.2e-128|caffeic acid 3-O-methyltransferase 2 [Sesamum indicum]
	isoform_24160	66.25	0	-11.123	6.33e-38	XP_011075886.2|1.8e-184|caffeic acid 3-O-methyltransferase 2 [Sesamum indicum]
	isoform_154578	0.0233333	0.00666667	-0.374971	0.892183	XP_011075886.2|4.3e-12|caffeic acid 3-O-methyltransferase 2 [Sesamum indicum]
	isoform_88157	0.93	17.6833	4.08599	4.1e-18	XP_011075886.2|1.5e-34|caffeic acid 3-O-methyltransferase 2 [Sesamum indicum]
	isoform_20248	27.38	0	-9.66063	2.35e-23	XP_011075886.2|1.9e-184|caffeic acid 3-O-methyltransferase 2 [Sesamum indicum]
	isoform_50364	0.03	0.0733333	0.536266	0.834116	Q8W013.1|1.9e-12|RecName: Full=Caffeic acid 3-O-methyltransferase; Short=CAOMT; Short=COMT; AltName: Full=S-adenosysl-L-methionine:caffeic acid 3-O-methyltransferase
	isoform_99929	0.88	1.98667	0.873371	0.67657	XP_011075886.2|5.1e-128|caffeic acid 3-O-methyltransferase 2 [Sesamum indicum]
	isoform_153141	0.29	5.24667	4.01024	1.52e-19	XP_011075886.2|3.1e-61|caffeic acid 3-O-methyltransferase 2 [Sesamum indicum]
	isoform_121625	18.4767	1.71667	-3.30002	1.29e-06	XP_011075886.2|7.9e-62|caffeic acid 3-O-methyltransferase 2 [Sesamum indicum]
	isoform_171861	1.32667	2.31667	0.731227	0.293828	XP_022844536.1|1.1e-97|caffeic acid 3-O-methyltransferase 2 [Olea europaea var. sylvestris]
	isoform_158811	0.31	0.0766667	-2.2738	0.0726333	XP_021909177.1|4.5e-08|caffeic acid 3-O-methyltransferase [Carica papaya]
	isoform_21125	7.27333	0	-8.19921	9.03e-16	XP_011075886.2|4.9e-185|caffeic acid 3-O-methyltransferase 2 [Sesamum indicum]
	isoform_97496	0.01	4.85667	7.64808	5.85e-14	XP_011075886.2|8.2e-184|caffeic acid 3-O-methyltransferase 2 [Sesamum indicum]
CCoAOMT	isoform_42580	0	0	-	-	XP_012836932.1|2.9e-132|PREDICTED: caffeoyl-CoA O-methyltransferase [Erythranthe guttata]
	isoform_158061	0	0	-	-	XP_012856017.1|7.8e-68|PREDICTED: probable caffeoyl-CoA O-methyltransferase At4g26220 [Erythranthe guttata]
	isoform_117059	0	0.166667	1.22027	0.596523	XP_010107916.1|1.4e-56|caffeoyl-CoA O-methyltransferase [Morus notabilis]
	isoform_210988	0.0333333	0.123333	1.26566	0.588369	XP_012836932.1|3.0e-20|PREDICTED: caffeoyl-CoA O-methyltransferase [Erythranthe guttata]
	isoform_181526	0.503333	0.266667	-0.322553	0.90502	XP_012856017.1|1.1e-67|PREDICTED: probable caffeoyl-CoA O-methyltransferase At4g26220 [Erythranthe guttata]
	isoform_35877	46.8567	26.8667	-0.869571	0.00124895	XP_012836932.1|3.2e-132|PREDICTED: caffeoyl-CoA O-methyltransferase [Erythranthe guttata]
	isoform_153276	1.45333	0.67	-1.1494	0.216672	XP_012856017.1|8.2e-68|PREDICTED: probable caffeoyl-CoA O-methyltransferase At4g26220 [Erythranthe guttata]
	isoform_199787	1.80333	1.57333	-0.247544	0.836343	XP_012856017.1|1.0e-67|PREDICTED: probable caffeoyl-CoA O-methyltransferase At4g26220 [Erythranthe guttata]
	isoform_35990	2.15667	31.9967	3.73859	1.11e-16	XP_012836932.1|3.6e-129|PREDICTED: caffeoyl-CoA O-methyltransferase [Erythranthe guttata]
	isoform_125823	1.08667	0	-3.67819	0.0230319	XP_012856017.1|1.3e-67|PREDICTED: probable caffeoyl-CoA O-methyltransferase At4g26220 [Erythranthe guttata]
	isoform_141956	1.27	1.57667	0.239174	0.705124	XP_012856017.1|7.2e-68|PREDICTED: probable caffeoyl-CoA O-methyltransferase At4g26220 [Erythranthe guttata]
	isoform_198230	0.926667	4.4	2.00724	0.024888	XP_011088234.1|4.2e-74|caffeoyl-CoA O-methyltransferase [Sesamum indicum]
	isoform_120093	0.32	0.126667	-0.808341	0.730368	XP_012856017.1|2.2e-32|PREDICTED: probable caffeoyl-CoA O-methyltransferase At4g26220 [Erythranthe guttata]
	isoform_42585	0	0	-	-	XP_011088234.1|2.0e-128|caffeoyl-CoA O-methyltransferase [Sesamum indicum]
	isoform_42401	0.13	0.153333	0.0543725	0.997297	XP_012856017.1|1.0e-36|PREDICTED: probable caffeoyl-CoA O-methyltransferase At4g26220 [Erythranthe guttata]
	isoform_38675	0	0	-	-	XP_010107916.1|1.0e-37|caffeoyl-CoA O-methyltransferase [Morus notabilis]
	isoform_230149	2.59667	83.89	3.2558	0.0389179	XP_011088234.1|2.2e-81|caffeoyl-CoA O-methyltransferase [Sesamum indicum]
F5H	isoform_197927	0	0	-	-	XP_012845342.1|3.3e-30|PREDICTED: cytochrome P450 84A1-like [Erythranthe guttata]
	isoform_13346	69.0567	17.82	-1.97454	1.36e-06	XP_011090419.1|2.6e-263|cytochrome P450 84A1-like [Sesamum indicum]
	isoform_92358	0.06	0.226667	0.601454	0.803571	XP_011090419.1|4.2e-86|cytochrome P450 84A1-like [Sesamum indicum]
	isoform_202804	0.16	0	-1.30822	0.571683	XP_011090419.1|6.4e-84|cytochrome P450 84A1-like [Sesamum indicum]
	isoform_174386	0.11	0	-0.984861	0.658369	XP_012845342.1|1.6e-44|PREDICTED: cytochrome P450 84A1-like [Erythranthe guttata]
	isoform_184388	0.0133333	0	-0.78772	0.688623	XP_011100951.1|6.0e-71|cytochrome P450 84A1-like [Sesamum indicum]
	isoform_182619	4.38	5.03667	0.136121	0.793217	XP_012853454.1|3.7e-06|PREDICTED: cytochrome P450 84A1-like [Erythranthe guttata]
	isoform_141307	0.156667	0.05	-1.56244	0.353353	XP_003571958.2|2.8e-06|cytochrome P450 84A1 [Brachypodium distachyon]
PER	isoform_27508	0.25	0	-1.4198	0.537788	KZV32883.1|7.8e-142|peroxidase [Dorcoceras hygrometricum]
	isoform_24939	1.67	0.46	-1.85407	0.00280326	PIN23566.1|1.0e-155|Peroxidase [Handroanthus impetiginosus]
	isoform_124437	0.993333	0.0233333	-4.80142	1.2e-06	XP_024464258.1|3.5e-15|peroxidase 10 [Populus trichocarpa]
	isoform_94197	0.496667	0.46	-0.165793	0.876526	OMO60372.1|3.8e-49|Plant peroxidase [Corchorus olitorius]
	isoform_75524	9.07667	1.73333	-2.17899	0.0712159	XP_012828371.1|1.3e-11|PREDICTED: peroxidase N1-like [Erythranthe guttata]
	isoform_36446	17.4933	2.69667	-2.28096	0.0918146	KZV32883.1|6.3e-110|peroxidase [Dorcoceras hygrometricum]
	isoform_142476	0.26	0.263333	-0.17758	0.949598	XP_011078985.1|7.2e-22|peroxidase 15-like [Sesamum indicum]
	isoform_154317	0	0.03	0.76328	0.688623	XP_011097539.1|1.1e-20|peroxidase 17 [Sesamum indicum]
	isoform_229178	7.84667	11.4567	0.474172	0.00928028	KZV57074.1|0.0e+00|peroxidase 64 [Dorcoceras hygrometricum]
	isoform_208023	0	0	-	-	XP_011097539.1|2.5e-142|peroxidase 17 [Sesamum indicum]
	isoform_102556	0	0.866667	5.5992	3.6e-06	XP_011098522.1|4.2e-65|peroxidase 31 [Sesamum indicum]
	isoform_179348	2.45333	1.69667	-0.589352	0.58758	XP_022882641.1|4.0e-51|peroxidase 15-like [Olea europaea var. sylvestris]
	isoform_21578	0.01	0	-0.78466	0.688623	KZV56100.1|2.1e-16|Peroxidase 48-like [Dorcoceras hygrometricum]
	isoform_213651	0.466667	0.463333	-0.0706212	0.953739	XP_022879203.1|7.4e-38|putative Peroxidase 48 [Olea europaea var. sylvestris]
	isoform_170304	1.33333	1.79	0.350952	0.5438	XP_011088753.1|4.0e-116|peroxidase 10 [Sesamum indicum]
	isoform_34903	88.0433	19.92	-2.19845	4.44e-23	XP_011083218.1|3.3e-138|peroxidase 47 [Sesamum indicum]
	isoform_151573	1.41	0.683333	-0.353117	0.8963	XP_011097539.1|3.0e-142|peroxidase 17 [Sesamum indicum]
	isoform_90433	0.343333	0.483333	0.430081	0.788912	NP_001306621.1|8.7e-40|peroxidase 73 precursor [Sesamum indicum]
	isoform_74815	0	0	-	-	XP_011097539.1|5.9e-76|peroxidase 17 [Sesamum indicum]
	isoform_32020	31.24	35.46	0.125502	0.930951	XP_011097539.1|2.4e-142|peroxidase 17 [Sesamum indicum]
	isoform_27740	17.0433	29.42	0.71759	0.00540776	XP_011088753.1|6.4e-122|peroxidase 10 [Sesamum indicum]
	isoform_78860	37.88	11.4967	-1.03601	0.674282	PIN15750.1|7.3e-145|Peroxidase [Handroanthus impetiginosus]
	isoform_65898	0	0	-	-	PQQ05578.1|1.6e-07|peroxidase 17-like [Prunus yedoensis var. nudiflora]
	isoform_211316	0.483333	0.143333	-1.48249	0.325527	XP_012853469.1|4.1e-09|PREDICTED: peroxidase 17 [Erythranthe guttata]
	isoform_98905	0.0666667	0.0333333	-0.586948	0.821848	XP_011097539.1|9.5e-57|peroxidase 17 [Sesamum indicum]
	isoform_33657	0	2.79	4.01074	0.0107898	XP_011097539.1|5.6e-133|peroxidase 17 [Sesamum indicum]
	isoform_234985	0	0	-	-	XP_011098522.1|1.4e-33|peroxidase 31 [Sesamum indicum]
	isoform_234082	7.81	14.21	0.783361	0.256133	KZV32883.1|3.4e-58|peroxidase [Dorcoceras hygrometricum]
	isoform_31660	0.0566667	0.116667	0.598915	0.817891	XP_021618646.1|3.6e-114|peroxidase 4 [Manihot esculenta]
	isoform_139873	315.93	53.2733	-2.53265	3.6e-06	PIN15750.1|2.7e-140|Peroxidase [Handroanthus impetiginosus]
	isoform_145975	0.0666667	0	-1.13159	0.618987	XP_022879203.1|2.9e-38|putative Peroxidase 48 [Olea europaea var. sylvestris]
	isoform_29608	1.61333	0	-4.09453	0.00835089	KZV32883.1|7.4e-142|peroxidase [Dorcoceras hygrometricum]
	isoform_32358	0.133333	0	-1.26742	0.581913	NP_001306621.1|1.2e-88|peroxidase 73 precursor [Sesamum indicum]
	isoform_123672	0	0.553333	3.83498	0.0100317	KZV32883.1|4.6e-58|peroxidase [Dorcoceras hygrometricum]
	isoform_32114	20.4867	15.28	-0.494971	0.171949	PIN23566.1|8.4e-156|Peroxidase [Handroanthus impetiginosus]
	isoform_29539	16.22	11.5133	-0.571959	0.0287148	PIN23566.1|9.0e-156|Peroxidase [Handroanthus impetiginosus]
	isoform_87903	5.41667	0	-7.20281	2e-10	XP_011088753.1|6.4e-104|peroxidase 10 [Sesamum indicum]
	isoform_154772	0.35	0.34	-0.0978185	0.978878	XP_022879203.1|3.9e-61|putative Peroxidase 48 [Olea europaea var. sylvestris]
	isoform_113744	9.91333	4.33333	-1.24649	9.85e-05	XP_011088753.1|4.3e-61|peroxidase 10 [Sesamum indicum]
	isoform_24610	7.77	7.72	-0.0826998	0.775325	XP_011097539.1|1.6e-140|peroxidase 17 [Sesamum indicum]
	isoform_162024	0.513333	0.276667	-0.959661	0.153989	KZV42473.1|1.6e-25|peroxidase 64 [Dorcoceras hygrometricum]
	isoform_29180	0.0366667	0.0166667	-0.556231	0.834165	XP_009610510.1|1.9e-31|PREDICTED: peroxidase 15-like [Nicotiana tomentosiformis]
	isoform_99132	0.91	0.31	-1.44595	0.312764	XP_012849337.1|8.0e-121|PREDICTED: peroxidase 19 [Erythranthe guttata]
	isoform_181867	12.9367	5.78	-1.20675	0.00090167	XP_011088753.1|7.6e-63|peroxidase 10 [Sesamum indicum]
	isoform_199880	5.12333	5.97	0.148244	0.807538	XP_027112426.1|9.8e-44|peroxidase 10-like [Coffea arabica]
	isoform_25629	6.95333	1.37333	-0.964949	0.688623	XP_011097539.1|2.6e-142|peroxidase 17 [Sesamum indicum]
	isoform_27785	20.77	2.98	-1.29437	0.604743	XP_011097539.1|2.6e-142|peroxidase 17 [Sesamum indicum]
	isoform_29975	0	1.03667	3.71647	0.0210594	PIN23566.1|8.7e-156|Peroxidase [Handroanthus impetiginosus]
	isoform_189608	0	0.0633333	0.761398	0.688623	XP_009761466.1|1.2e-17|PREDICTED: peroxidase 10-like [Nicotiana sylvestris]
	isoform_109498	0	0.0333333	0.96136	0.659361	PIN12911.1|5.2e-57|Peroxidase [Handroanthus impetiginosus]
	isoform_205124	0.566667	0.36	-0.686545	0.616099	KZV32883.1|1.2e-56|peroxidase [Dorcoceras hygrometricum]
	isoform_92194	5.54667	2.44333	-1.24459	0.000220238	XP_012828900.1|5.8e-39|PREDICTED: peroxidase N [Erythranthe guttata]
	isoform_227902	0	0			PIN23566.1|9.3e-156|Peroxidase [Handroanthus impetiginosus]
	isoform_27323	58.2733	41.5767	-0.547211	0.101876	XP_011097539.1|1.4e-140|peroxidase 17 [Sesamum indicum]
	isoform_173606	0.05	0.03	-0.0389295	0.997297	XP_011097539.1|1.8e-58|peroxidase 17 [Sesamum indicum]
	isoform_30765	28.8667	0.0933333	-7.57306	1.64e-23	XP_011083137.1|7.2e-139|peroxidase N [Sesamum indicum]
	isoform_26626	0.36	0	-1.50022	0.520392	NP_001306621.1|2.3e-141|peroxidase 73 precursor [Sesamum indicum]
	isoform_116624	0.666667	0.126667	-1.75444	0.381702	PIN23566.1|1.7e-155|Peroxidase [Handroanthus impetiginosus]
	isoform_29219	0	0.09	1.19017	0.604743	XP_009625722.1|8.2e-56|PREDICTED: peroxidase 10-like [Nicotiana tomentosiformis]
	isoform_230090	25.6533	32.5033	0.275787	0.708774	XP_011088753.1|1.0e-94|peroxidase 10 [Sesamum indicum]
	isoform_132303	0	0	-	-	PIN23566.1|1.1e-155|Peroxidase [Handroanthus impetiginosus]
	isoform_75978	2.33333	1.59667	-0.59646	0.529667	XP_010043876.1|1.4e-47|PREDICTED: peroxidase N [Eucalyptus grandis]
	isoform_53214	0.313333	0.853333	0.911425	0.688623	XP_012853469.1|9.9e-53|PREDICTED: peroxidase 17 [Erythranthe guttata]
	isoform_41137	0.0166667	0.06	1.04771	0.640801	XP_011097539.1|6.7e-47|peroxidase 17 [Sesamum indicum]
	isoform_29568	0	0	-	-	XP_012853469.1|6.7e-119|PREDICTED: peroxidase 17 [Erythranthe guttata]
	isoform_97675	0.58	2.41333	1.85375	0.115939	NP_001306621.1|2.2e-26|peroxidase 73 precursor [Sesamum indicum]
	isoform_154171	2.15	1.00667	-1.16067	0.000922194	XP_011083137.1|1.3e-71|peroxidase N [Sesamum indicum]
	isoform_25009	13.9633	16.69	0.160652	0.957943	XP_011097539.1|2.7e-142|peroxidase 17 [Sesamum indicum]
	isoform_111958	0.48	0	-1.40972	0.540912	XP_011088753.1|2.3e-57|peroxidase 10 [Sesamum indicum]
	isoform_127079	4.27667	2.84667	-0.646998	0.385198	XP_011078985.1|6.8e-108|peroxidase 15-like [Sesamum indicum]
	isoform_55949	8.83667	7.78667	-0.251034	0.688623	XP_012828900.1|3.2e-50|PREDICTED: peroxidase N [Erythranthe guttata]
	isoform_30663	1.02667	0.193333	-2.29191	0.0328221	XP_016724359.1|3.7e-130|PREDICTED: peroxidase P7-like isoform X2 [Gossypium hirsutum]
	isoform_27857	89.0067	10.2667	-2.9142	0.000461127	PIN17935.1|1.6e-152|Peroxidase [Handroanthus impetiginosus]
	isoform_28086	0.00666667	10.2667	8.40862	1.72e-17	XP_011097539.1|2.5e-142|peroxidase 17 [Sesamum indicum]
	isoform_207240	1.44667	0.243333	-2.60525	0.00233461	PSS30843.1|1.0e-24|Peroxidase [Actinidia chinensis var. chinensis]
	isoform_106673	0.42	0.213333	-0.848248	0.688623	XP_010541735.1|3.7e-30|PREDICTED: peroxidase N [Tarenaya hassleriana]
	isoform_197898	1.72333	0.543333	-1.68375	0.084755	KZV32883.1|4.1e-59|peroxidase [Dorcoceras hygrometricum]
	isoform_64898	1.41	0.603333	-1.30603	0.273585	XP_021973326.1|2.1e-18|peroxidase 59-like [Helianthus annuus]
	isoform_30919	0.01	0.0166667	0.761398	0.688623	PIN07032.1|1.5e-41|Peroxidase [Handroanthus impetiginosus]
	isoform_195654	0	0	-	-	XP_019177407.1|1.8e-09|PREDICTED: peroxidase 17-like [Ipomoea nil]
	isoform_151529	0.0466667	0	-1.53214	0.523934	KZV54506.1|5.2e-21|peroxidase 64 [Dorcoceras hygrometricum]
	isoform_164445	0.136667	0	-2.2646	0.259077	XP_011096394.1|2.3e-56|peroxidase 19 isoform X1 [Sesamum indicum]
	isoform_224666	1.7	1.8	0.00560887	0.997297	XP_012828900.1|2.0e-58|PREDICTED: peroxidase N [Erythranthe guttata]
	isoform_88688	0.696667	0.873333	0.256645	0.752347	XP_024198031.1|7.3e-95|peroxidase 57-like [Rosa chinensis]
	isoform_21722	1.48	2.22	0.361362	0.883982	XP_011097539.1|2.9e-142|peroxidase 17 [Sesamum indicum]
	isoform_8121	0	0.116667	2.67716	0.147419	XP_011098522.1|2.3e-109|peroxidase 31 [Sesamum indicum]
	isoform_153391	0.596667	6.95667	3.3287	2.02e-08	XP_022872388.1|3.7e-129|peroxidase P7 [Olea europaea var. sylvestris]
	isoform_102053	5.65667	5.01333	-0.244428	0.272744	KZV57074.1|2.2e-71|peroxidase 64 [Dorcoceras hygrometricum]
	isoform_31435	0.0133333	0	-	-	XP_011097539.1|2.3e-142|peroxidase 17 [Sesamum indicum]
	isoform_203664	204.807	26.5267	-2.9218	2.96e-10	PIN15750.1|7.0e-145|Peroxidase [Handroanthus impetiginosus]
	isoform_28920	15.3567	4.34	-1.86555	5.24e-08	KZV32883.1|6.9e-142|peroxidase [Dorcoceras hygrometricum]
	isoform_37493	33.57	10.99	-1.65957	2.99e-08	XP_011083218.1|2.1e-134|peroxidase 47 [Sesamum indicum]
	isoform_30818	0	0	-	-	XP_011083218.1|3.4e-138|peroxidase 47 [Sesamum indicum]
	isoform_23747	1.11667	0.283333	-1.37721	0.54976	XP_011097539.1|1.6e-140|peroxidase 17 [Sesamum indicum]
	isoform_27758	18.94	25.2233	0.343735	0.659361	XP_012828900.1|1.8e-58|PREDICTED: peroxidase N [Erythranthe guttata]
	isoform_228620	0.13	0	-1.1806	0.606529	KZV32883.1|6.4e-23|peroxidase [Dorcoceras hygrometricum]
	isoform_171315	0.0533333	0.0666667	0.232106	0.870709	XP_011097539.1|5.2e-91|peroxidase 17 [Sesamum indicum]
	isoform_229716	0.253333	0.243333	-0.0471963	0.996912	PKU81392.1|1.7e-24|Peroxidase 17 [Dendrobium catenatum]
	isoform_78867	2.89	0.393333	-2.81978	0.000150048	XP_011088753.1|9.6e-63|peroxidase 10 [Sesamum indicum]
	isoform_124084	0.94	1.74333	0.519722	0.841857	NP_001306621.1|3.6e-61|peroxidase 73 precursor [Sesamum indicum]
	isoform_156819	0.983333	1.03	-0.0147088	0.997297	XP_012853469.1|2.6e-52|PREDICTED: peroxidase 17 [Erythranthe guttata]
	isoform_22805	0.0633333	0	-1.1806	0.606529	XP_011098522.1|2.1e-95|peroxidase 31 [Sesamum indicum]
	isoform_140723	0.0233333	0	-0.78772	0.688623	XP_011085801.1|1.9e-39|peroxidase 31 [Sesamum indicum]
	isoform_30930	0	0	-	-	XP_011101165.1|7.7e-144|peroxidase 66 [Sesamum indicum]
	isoform_101451	0.213333	0.99	2.12116	0.000111833	GAV71956.1|7.4e-41|peroxidase domain-containing protein [Cephalotus follicularis]
	isoform_118160	12.9133	2.86667	-1.98856	0.0676392	PIN20022.1|4.9e-82|Peroxidase [Handroanthus impetiginosus]
	isoform_75621	0.216667	0	-0.984861	0.658369	XP_021274445.1|7.7e-08|LOW QUALITY PROTEIN: peroxidase 47-like [Herrania umbratica]
	isoform_30334	0.0466667	0	-1.53214	0.523934	XP_011097539.1|3.1e-76|peroxidase 17 [Sesamum indicum]
	isoform_230640	8.38667	0.856667	-3.31108	1.72e-08	XP_012828371.1|8.7e-29|PREDICTED: peroxidase N1-like [Erythranthe guttata]
	isoform_131104	150.52	116.157	-0.438983	0.150629	XP_011097539.1|2.3e-142|peroxidase 17 [Sesamum indicum]
	isoform_77	12.27	5.71	-1.15282	0.000438404	XP_012828900.1|5.5e-29|PREDICTED: peroxidase N [Erythranthe guttata]
	isoform_70575	5.14667	1.10333	-2.15792	0.00372169	XP_021973326.1|3.7e-18|peroxidase 59-like [Helianthus annuus]
	isoform_146928	1.14667	0	-6.27628	3.24e-08	AHL39134.1|2.5e-37|class III peroxidase [Populus trichocarpa]
	isoform_87787	0.02	0	-0.78466	0.688623	XP_011088753.1|4.4e-29|peroxidase 10 [Sesamum indicum]
	isoform_25305	9.29	2.43	-1.97499	6.4e-08	PIN15750.1|7.6e-145|Peroxidase [Handroanthus impetiginosus]
	isoform_212090	0	0	-	-	KZV48547.1|6.2e-13|peroxidase 64 [Dorcoceras hygrometricum]
	isoform_175516	1.67	0.4	-2.15723	3.57e-06	XP_023747439.1|8.4e-43|peroxidase 10 [Lactuca sativa]
	isoform_183032	0	0.17	2.96522	0.0870835	KZV32883.1|2.5e-134|peroxidase [Dorcoceras hygrometricum]
	isoform_25272	9.65333	27.9767	1.44089	1.29e-06	PIN17427.1|1.1e-153|Peroxidase [Handroanthus impetiginosus]
	isoform_177702	8.05	1.06	-1.39682	0.572912	PIN15750.1|7.8e-145|Peroxidase [Handroanthus impetiginosus]
	isoform_28855	0.1	0	-2.23046	0.27031	XP_011094690.1|7.1e-47|peroxidase 21 [Sesamum indicum]
	isoform_137205	2.06667	3.95333	0.850346	0.00639067	NP_001306621.1|1.2e-156|peroxidase 73 precursor [Sesamum indicum]
	isoform_117497	0.0333333	0.163333	1.76969	0.238677	PIM99905.1|2.1e-135|Peroxidase [Handroanthus impetiginosus]
	isoform_30092	0.206667	0	-1.37151	0.552606	PIN15750.1|4.5e-75|Peroxidase [Handroanthus impetiginosus]
	isoform_25489	0.206667	0.18	-0.0744986	0.992647	PIN23566.1|9.8e-156|Peroxidase [Handroanthus impetiginosus]
	isoform_33538	38.81	0.376667	-6.2974	3.05e-19	XP_011083137.1|6.9e-139|peroxidase N [Sesamum indicum]
	isoform_233628	0	0.0633333	0.962618	0.659361	XP_012853469.1|1.2e-19|PREDICTED: peroxidase 17 [Erythranthe guttata]
	isoform_37864	5.06333	1.88667	-1.1296	0.588369	XP_011088753.1|5.0e-112|peroxidase 10 [Sesamum indicum]
	isoform_79056	8.36333	4.9	-0.78284	0.576774	XP_011097539.1|7.5e-114|peroxidase 17 [Sesamum indicum]
	isoform_74749	0	0.0633333	0.761398	0.688623	XP_024464258.1|1.1e-15|peroxidase 10 [Populus trichocarpa]
	isoform_234084	0.653333	0.266667	-1.28763	0.116293	XP_011083137.1|7.6e-10|peroxidase N [Sesamum indicum]
	isoform_214992	0.08	0.0366667	-0.535588	0.839947	XP_019177407.1|4.7e-21|PREDICTED: peroxidase 17-like [Ipomoea nil]
	isoform_127347	0	0.13	1.15213	0.613855	KZV56100.1|2.5e-29|Peroxidase 48-like [Dorcoceras hygrometricum]
	isoform_109809	0	0.106667	1.24487	0.588369	XP_022872388.1|4.8e-129|peroxidase P7 [Olea europaea var. sylvestris]
	isoform_32717	8.68333	2.13333	-2.06534	3.5e-07	XP_011101165.1|7.3e-144|peroxidase 66 [Sesamum indicum]
	isoform_53206	1.11667	1.95	0.720736	0.580138	XP_012853469.1|4.9e-52|PREDICTED: peroxidase 17 [Erythranthe guttata]
	isoform_115203	1.05333	0	-3.60991	0.0266786	KZV32883.1|4.4e-59|peroxidase [Dorcoceras hygrometricum]
	isoform_85817	0.116667	2.26333	4.15136	5.17e-12	KZV57074.1|2.4e-142|peroxidase 64 [Dorcoceras hygrometricum]
CCR	isoform_24329	0	0.393333	1.49986	0.520488	XP_012844295.1|1.6e-137|PREDICTED: cinnamoyl-CoA reductase 1-like [Erythranthe guttata]
	isoform_133709	5.67	7.20333	0.272798	0.688623	ACD13265.1|5.1e-175|cinnamoyl-CoA reductase [Paulownia sp. ZKC-2008]
	isoform_95025	11.6667	7.98333	-0.626824	0.0942058	XP_020983292.1|8.4e-94|cinnamoyl-CoA reductase 1 isoform X3 [Arachis duranensis]
	isoform_223614	1.46333	0.836667	-0.789527	0.567592	XP_011090120.1|5.0e-107|cinnamoyl-CoA reductase 1-like isoform X2 [Sesamum indicum]
	isoform_29067	0	0.72	1.60824	0.481833	XP_011089278.2|4.7e-136|cinnamoyl-CoA reductase 1-like [Sesamum indicum]
	isoform_227334	0.833333	0.426667	-0.507002	0.851645	XP_020552219.1|1.6e-31|cinnamoyl-CoA reductase 1-like isoform X1 [Sesamum indicum]
	isoform_56945	0.296667	0.0733333	-1.33634	0.572257	XP_011090120.1|1.0e-08|cinnamoyl-CoA reductase 1-like isoform X2 [Sesamum indicum]
	isoform_116139	0.166667	0.516667	0.826035	0.723294	XP_011089281.1|2.8e-65|cinnamoyl-CoA reductase 1 [Sesamum indicum]
	isoform_28698	0	0	-	-	XP_011089278.2|4.6e-136|cinnamoyl-CoA reductase 1-like [Sesamum indicum]
	isoform_117206	1.41333	0.44	-1.48479	0.370541	XP_020552219.1|9.1e-48|cinnamoyl-CoA reductase 1-like isoform X1 [Sesamum indicum]
	isoform_53415	0.203333	5.79	4.01649	0.000284696	ACD13265.1|1.7e-92|cinnamoyl-CoA reductase [Paulownia sp. ZKC-2008]
	isoform_29548	52.5033	41.5333	-0.41204	1.28e-05	XP_011089278.2|4.3e-136|cinnamoyl-CoA reductase 1-like [Sesamum indicum]
	isoform_27501	0	4.4	1.40475	0.540588	XP_011090120.1|2.4e-143|cinnamoyl-CoA reductase 1-like isoform X2 [Sesamum indicum]
	isoform_29766	20.8133	35.46	0.684294	0.486163	XP_011090120.1|8.2e-162|cinnamoyl-CoA reductase 1-like isoform X2 [Sesamum indicum]
	isoform_26896	11.7767	9.68	-0.351878	0.491203	XP_012844295.1|1.5e-137|PREDICTED: cinnamoyl-CoA reductase 1-like [Erythranthe guttata]
	isoform_182217	0.303333	0.366667	0.143117	0.963107	XP_011090120.1|9.6e-138|cinnamoyl-CoA reductase 1-like isoform X2 [Sesamum indicum]
	isoform_29204	14.8867	11.71	-0.398821	0.495689	XP_012844295.1|1.5e-137|PREDICTED: cinnamoyl-CoA reductase 1-like [Erythranthe guttata]
	isoform_30147	695.817	740.21	0.00822521	0.997297	XP_011090120.1|2.3e-143|cinnamoyl-CoA reductase 1-like isoform X2 [Sesamum indicum]
	isoform_74744	0.07	2.18333	4.24773	5.24e-05	XP_020552219.1|1.4e-47|cinnamoyl-CoA reductase 1-like isoform X1 [Sesamum indicum]
	isoform_116674	1.53	1.52	-0.0740577	0.902358	XP_021855647.1|4.2e-101|cinnamoyl-CoA reductase 2-like [Spinacia oleracea]
	isoform_205126	0	0	-	-	ACD13265.1|2.8e-58|cinnamoyl-CoA reductase [Paulownia sp. ZKC-2008]
	isoform_143869	0.0233333	0.0233333	-0.0134545	0.997297	XP_006356249.1|1.4e-55|PREDICTED: cinnamoyl-CoA reductase 1 [Solanum tuberosum]
	isoform_30086	8.67667	13.5533	0.161043	0.962498	XP_011090120.1|8.2e-162|cinnamoyl-CoA reductase 1-like isoform X2 [Sesamum indicum]
	isoform_27876	0.44	0.37	-0.157111	0.967078	XP_011089281.1|3.0e-101|cinnamoyl-CoA reductase 1 [Sesamum indicum]
	isoform_32104	0	30.7233	9.76948	2e-26	XP_011090120.1|8.8e-129|cinnamoyl-CoA reductase 1-like isoform X2 [Sesamum indicum]
	isoform_52063	0.0466667	5.01667	5.43697	4.06e-06	XP_012827707.1|1.4e-78|PREDICTED: cinnamoyl-CoA reductase 1-like [Erythranthe guttata]
	isoform_27135	23.49	18.32	-0.416521	0.328673	ACD13265.1|1.4e-175|cinnamoyl-CoA reductase [Paulownia sp. ZKC-2008]
	isoform_149433	7.03667	6.09667	-0.275747	0.643351	XP_011089281.1|1.3e-135|cinnamoyl-CoA reductase 1 [Sesamum indicum]
	isoform_95344	0	0	-	-	XP_011089281.1|9.3e-120|cinnamoyl-CoA reductase 1 [Sesamum indicum]
	isoform_230380	0.793333	2.52667	1.52847	0.0503707	XP_011089281.1|6.2e-34|cinnamoyl-CoA reductase 1 [Sesamum indicum]
	isoform_110984	4.34333	4.87	0.0916837	0.900782	XP_011090120.1|1.2e-161|cinnamoyl-CoA reductase 1-like isoform X2 [Sesamum indicum]
	isoform_209575	0	0.533333	1.15213	0.613855	XP_011073328.1|5.1e-16|cinnamoyl-CoA reductase 1 [Sesamum indicum]
	isoform_181202	0.18	0.143333	-0.2688	0.925229	XP_011089281.1|2.9e-118|cinnamoyl-CoA reductase 1 [Sesamum indicum]
	isoform_136103	0	1.62667	6.06607	3.29e-07	XP_011090120.1|2.7e-143|cinnamoyl-CoA reductase 1-like isoform X2 [Sesamum indicum]
	isoform_162691	0	0.126667	2.78181	0.125477	XP_011089281.1|1.8e-93|cinnamoyl-CoA reductase 1 [Sesamum indicum]
	isoform_28777	0.126667	0	-1.29301	0.576534	XP_011090120.1|1.8e-122|cinnamoyl-CoA reductase 1-like isoform X2 [Sesamum indicum]
	isoform_71442	0	0.5	3.30799	0.0500802	XP_011090120.1|1.2e-140|cinnamoyl-CoA reductase 1-like isoform X2 [Sesamum indicum]
	isoform_110346	13.0767	3.87	-1.46213	0.417907	XP_011090120.1|1.0e-140|cinnamoyl-CoA reductase 1-like isoform X2 [Sesamum indicum]
	isoform_91788	0	14.99	9.28846	2.45e-23	XP_011090120.1|2.9e-143|cinnamoyl-CoA reductase 1-like isoform X2 [Sesamum indicum]
	isoform_26887	0	8.59333	8.33383	2.96e-17	XP_011090120.1|1.1e-140|cinnamoyl-CoA reductase 1-like isoform X2 [Sesamum indicum]
	isoform_26022	0.836667	0.57	-0.19728	0.949628	XP_011089278.2|5.1e-136|cinnamoyl-CoA reductase 1-like [Sesamum indicum]
	isoform_101519	0.866667	1.97333	1.03994	0.237684	ACD13265.1|1.1e-124|cinnamoyl-CoA reductase [Paulownia sp. ZKC-2008]
	isoform_120517	0.11	1.39667	2.85986	0.0276391	ACD13265.1|7.8e-26|cinnamoyl-CoA reductase [Paulownia sp. ZKC-2008]
	isoform_169339	0.326667	1.38333	1.62273	0.301368	XP_011089278.2|1.8e-89|cinnamoyl-CoA reductase 1-like [Sesamum indicum]
	isoform_137274	0.346667	0.41	0.144307	0.906056	XP_012844665.1|3.0e-55|PREDICTED: cinnamoyl-CoA reductase 1-like [Erythranthe guttata]
	isoform_132238	0	0	-	-	XP_012827707.1|3.0e-73|PREDICTED: cinnamoyl-CoA reductase 1-like [Erythranthe guttata]
	isoform_50479	10.24	6.66667	-0.677523	0.096632	ACD13265.1|3.8e-90|cinnamoyl-CoA reductase [Paulownia sp. ZKC-2008]
	isoform_186365	0	0	-	-	XP_011089278.2|1.1e-117|cinnamoyl-CoA reductase 1-like [Sesamum indicum]
	isoform_37921	0.0166667	0	-0.798022	0.688623	XP_011089278.2|1.2e-15|cinnamoyl-CoA reductase 1-like [Sesamum indicum]
	isoform_11287	0	0.02	1.48454	0.534614	XP_011089281.1|2.5e-22|cinnamoyl-CoA reductase 1 [Sesamum indicum]
	isoform_118232	0.463333	0.463333	-0.0603105	0.973268	XP_011090120.1|1.5e-140|cinnamoyl-CoA reductase 1-like isoform X2 [Sesamum indicum]
CAD	isoform_56243	0	0	-	-	ADD23217.1|8.5e-59|cinnamyl alcohol dehydrogenase [Cistanche deserticola]
	isoform_234498	8.72333	1.47333	-2.55238	0.000809444	ADD23217.1|7.9e-23|cinnamyl alcohol dehydrogenase [Cistanche deserticola]
	isoform_195222	0.163333	0.553333	1.05993	0.649593	XP_021650589.1|4.0e-11|cinnamyl alcohol dehydrogenase 1 [Hevea brasiliensis]
	isoform_140842	0.0533333	0	-0.798022	0.688623	ADD23217.1|5.0e-31|cinnamyl alcohol dehydrogenase [Cistanche deserticola]
	isoform_219504	0.133333	0	-1.07755	0.635297	ADD23217.1|5.7e-12|cinnamyl alcohol dehydrogenase [Cistanche deserticola]
	isoform_62959	1.06667	3.64667	0.854526	0.710931	ADD23217.1|6.2e-46|cinnamyl alcohol dehydrogenase [Cistanche deserticola]
	isoform_183598	1.17667	16.03	3.6932	4.10598e-25	ADD23217.1|2.9e-25|cinnamyl alcohol dehydrogenase [Cistanche deserticola]
	isoform_60632	0.0933333	0.113333	0.199713	0.950074	ADD23217.1|4.1e-14|cinnamyl alcohol dehydrogenase [Cistanche deserticola]
	isoform_174357	1.57	193.617	5.49546	1.0906e-06	ADD23217.1|5.3e-46|cinnamyl alcohol dehydrogenase [Cistanche deserticola]
	isoform_136309	0	0.123333	1.05015	0.640801	ADD23217.1|9.5e-43|cinnamyl alcohol dehydrogenase [Cistanche deserticola]
	isoform_60071	0.276667	0.473333	0.571183	0.762914	XP_021650589.1|7.5e-27|cinnamyl alcohol dehydrogenase 1 [Hevea brasiliensis]
	isoform_107090	1.09	26.7933	4.11647	1.35133e-06	ADD23217.1|1.7e-29|cinnamyl alcohol dehydrogenase [Cistanche deserticola]
	isoform_231316	24.3367	0	-8.71839	5.72649e-19	ADD23217.1|2.0e-29|cinnamyl alcohol dehydrogenase [Cistanche deserticola]
	isoform_165601	1.37667	0	-5.23278	2.7129e-05	ADD23217.1|5.4e-38|cinnamyl alcohol dehydrogenase [Cistanche deserticola]
	isoform_52070	0.0633333	0.103333	0.339914	0.901916	ADD23217.1|4.2e-33|cinnamyl alcohol dehydrogenase [Cistanche deserticola]
	isoform_228655	135.49	0.346667	-8.44689	1.63908e-57	ADD23217.1|4.1e-31|cinnamyl alcohol dehydrogenase [Cistanche deserticola]
	isoform_70420	22.4233	19.66	-0.27111	0.641754	ADD23217.1|1.1e-45|cinnamyl alcohol dehydrogenase [Cistanche deserticola]
	isoform_220619	0.18	0.32	0.698206	0.688623	ADD23217.1|1.1e-24|cinnamyl alcohol dehydrogenase [Cistanche deserticola]
	isoform_130646	2.59667	0.513333	-2.37411	0.000912522	ADD23217.1|2.2e-20|cinnamyl alcohol dehydrogenase [Cistanche deserticola]
	isoform_171632	217.143	339.897	0.558407	0.0766058	ADD23217.1|7.2e-145|cinnamyl alcohol dehydrogenase [Cistanche deserticola]
	isoform_218525	0	0.693333	1.54171	0.506139	ADD23217.1|3.0e-29|cinnamyl alcohol dehydrogenase [Cistanche deserticola]
	isoform_167955	0	0.07	1.10793	0.62529	ADD23217.1|1.1e-82|cinnamyl alcohol dehydrogenase [Cistanche deserticola]
	isoform_36258	1.08	50.2333	2.49515	0.191462	ADD23217.1|1.5e-151|cinnamyl alcohol dehydrogenase [Cistanche deserticola]
	isoform_134534	0	0	-	-	KZV33168.1|5.1e-35|putative cinnamyl alcohol dehydrogenase 6 [Dorcoceras hygrometricum]
	isoform_167695	0	4.81333	4.50228	0.00273896	ADD23217.1|2.2e-131|cinnamyl alcohol dehydrogenase [Cistanche deserticola]
	isoform_34784	0	6.74667	2.31701	0.239233	ADD23217.1|7.5e-151|cinnamyl alcohol dehydrogenase [Cistanche deserticola]
	isoform_79677	0.106667	0.126667	0.106819	0.981565	ADD23217.1|2.2e-47|cinnamyl alcohol dehydrogenase [Cistanche deserticola]
	isoform_210778	0.0133333	0	-	-	XP_011088206.1|6.7e-105|cinnamyl alcohol dehydrogenase 1 [Sesamum indicum]
	isoform_222249	0.0666667	0.18	1.36168	0.516156	XP_011088206.1|1.6e-58|cinnamyl alcohol dehydrogenase 1 [Sesamum indicum]
	isoform_190753	0	0.0166667	0.766279	0.688623	KZV33168.1|2.1e-167|putative cinnamyl alcohol dehydrogenase 6 [Dorcoceras hygrometricum]
	isoform_237050	0.33	1.27	1.25409	0.59547	ADD23217.1|9.4e-131|cinnamyl alcohol dehydrogenase [Cistanche deserticola]
	isoform_135264	0.123333	0	-1.26742	0.581913	Q2KNL5.1|1.2e-146|RecName: Full=Cinnamyl alcohol dehydrogenase 1; Short=CAD 1; Short=ObaCAD1
	isoform_31022	0	0	-	-	KZV33168.1|2.2e-167|putative cinnamyl alcohol dehydrogenase 6 [Dorcoceras hygrometricum]
	isoform_29000	0.0466667	0.1	0.391424	0.884198	ADD23217.1|4.1e-95|cinnamyl alcohol dehydrogenase [Cistanche deserticola]
	isoform_162778	7.38667	6.40333	-0.289367	0.688623	ADD23217.1|3.4e-92|cinnamyl alcohol dehydrogenase [Cistanche deserticola]
	isoform_162064	0.0566667	0.183333	1.34427	0.447299	ADD23217.1|1.1e-34|cinnamyl alcohol dehydrogenase [Cistanche deserticola]
	isoform_219042	0.0266667	0.0133333	-0.371615	0.893016	ADD23217.1|1.5e-31|cinnamyl alcohol dehydrogenase [Cistanche deserticola]
	isoform_122175	0.686667	0.77	0.0778706	0.951964	ADD23217.1|8.7e-25|cinnamyl alcohol dehydrogenase [Cistanche deserticola]
	isoform_73080	0	0	-	-	KZV33168.1|1.4e-168|putative cinnamyl alcohol dehydrogenase 6 [Dorcoceras hygrometricum]
	isoform_94085	0.303333	0.06	-2.60177	0.02366	ADD23217.1|1.6e-13|cinnamyl alcohol dehydrogenase [Cistanche deserticola]
	isoform_117668	0.326667	0.09	-1.81585	0.20465	ADD23217.1|9.3e-14|cinnamyl alcohol dehydrogenase [Cistanche deserticola]
	isoform_120395	8.13333	0.983333	-2.601	0.0391117	ADD23217.1|2.4e-45|cinnamyl alcohol dehydrogenase [Cistanche deserticola]
	isoform_113764	0.213333	0.41	0.763835	0.572279	XP_023924531.1|5.9e-13|probable cinnamyl alcohol dehydrogenase isoform X1 [Quercus suber]
AADC	isoform_74329	11.2867	6.03	-0.976847	0.0021181	PIN14702.1|2.6e-252|Aromatic-L-amino-acid/L-histidine decarboxylase [Handroanthus impetiginosus]
	isoform_26737	0	0.116667	1.24418	0.588369	PIN03085.1|1.3e-216|Aromatic-L-amino-acid/L-histidine decarboxylase [Handroanthus impetiginosus]
	isoform_81589	0.0366667	0	-1.0713	0.635297	PIN03085.1|2.0e-264|Aromatic-L-amino-acid/L-histidine decarboxylase [Handroanthus impetiginosus]
	isoform_15122	6.80333	1.89333	-0.597075	0.803236	PIN03085.1|1.8e-271|Aromatic-L-amino-acid/L-histidine decarboxylase [Handroanthus impetiginosus]
	isoform_63723	0.496667	0	-3.17635	0.0559511	PIN03085.1|1.7e-45|Aromatic-L-amino-acid/L-histidine decarboxylase [Handroanthus impetiginosus]
	isoform_15697	300.247	44.2433	-2.82421	8.99e-66	PIN03085.1|1.9e-271|Aromatic-L-amino-acid/L-histidine decarboxylase [Handroanthus impetiginosus]
	isoform_12406	0.06	0	-1.212	0.597182	PIN03085.1|6.5e-126|Aromatic-L-amino-acid/L-histidine decarboxylase [Handroanthus impetiginosus]
	isoform_44092	0.35	0.543333	0.246566	0.934928	PIN03085.1|5.6e-128|Aromatic-L-amino-acid/L-histidine decarboxylase [Handroanthus impetiginosus]
	isoform_12370	13.1267	3.18667	-1.25293	0.607816	PIN03085.1|1.9e-271|Aromatic-L-amino-acid/L-histidine decarboxylase [Handroanthus impetiginosus]
	isoform_160944	0	0.11	1.28642	0.576774	PIN14702.1|2.5e-252|Aromatic-L-amino-acid/L-histidine decarboxylase [Handroanthus impetiginosus]
	isoform_167975	0.0366667	0.0133333	-	-	BBE38028.1|3.5e-10|aromatic amino acid decarboxylase [Eriobotrya japonica]
	isoform_196383	0.396667	0.25	-0.605679	0.737653	BBE38028.1|5.7e-10|aromatic amino acid decarboxylase [Eriobotrya japonica]
	isoform_22300	1.60333	0.54	-1.61541	0.000191896	PIN06916.1|2.4e-14|Aromatic-L-amino-acid/L-histidine decarboxylase [Handroanthus impetiginosus]
TyDC	isoform_62375	0.94	1.13667	0.15754	0.919496	PSR94897.1|2.4e-13|Tyrosine decarboxylase, partial [Actinidia chinensis var. chinensis]
	isoform_232171	0.0866667	0.116667	0.1358	0.968621	XP_011080126.1|7.1e-75|tyrosine decarboxylase 1 [Sesamum indicum]
	isoform_204412	0.04	0.02	-0.354138	0.897826	XP_011085225.1|5.2e-35|tyrosine/DOPA decarboxylase 2-like [Sesamum indicum]
	isoform_78801	0.636667	0.07	-2.38051	0.152183	XP_011096642.1|7.4e-104|tyrosine/DOPA decarboxylase 1-like [Sesamum indicum]
	isoform_23796	0	0	-	-	XP_011096642.1|1.5e-64|tyrosine/DOPA decarboxylase 1-like [Sesamum indicum]
GOT	isoform_101290	0.01	0.02	0.492218	0.856403	XP_012847157.1|3.7e-44|PREDICTED: aspartate aminotransferase, cytoplasmic [Erythranthe guttata]
	isoform_101670	1.40667	4.70667	1.65763	1.76e-07	XP_012831009.1|5.7e-45|PREDICTED: uncharacterized protein LOC105952050 [Erythranthe guttata]
	isoform_102492	0	0.32	1.49249	0.523236	XP_011081001.1|1.3e-212|aspartate aminotransferase isoform X1 [Sesamum indicum]
	isoform_104995	0.11	0.123333	-0.0369273	0.997297	XP_012852808.1|4.4e-18|PREDICTED: bifunctional aspartate aminotransferase and glutamate/aspartate-prephenate aminotransferase [Erythranthe guttata]
	isoform_105297	2.48667	2.96333	0.173141	0.77939	RLM80284.1|2.9e-140|plastidic aspartate aminotransferase [Panicum miliaceum]
	isoform_109856	0.23	0.35	0.474039	0.688623	XP_012847157.1|4.1e-71|PREDICTED: aspartate aminotransferase, cytoplasmic [Erythranthe guttata]
	isoform_13249	4.54333	2.06667	-1.19324	0.000857317	XP_011090466.1|9.7e-183|bifunctional aspartate aminotransferase and glutamate/aspartate-prephenate aminotransferase [Sesamum indicum]
	isoform_13255	0	0	-	-	XP_012847157.1|1.5e-119|PREDICTED: aspartate aminotransferase, cytoplasmic [Erythranthe guttata]
	isoform_133086	1.77	2.03667	0.126589	0.768054	PIN23146.1|1.5e-35|Aspartate aminotransferase/Glutamic oxaloacetic transaminase AAT1/GOT2 [Handroanthus impetiginosus]
	isoform_141327	0.153333	0.02	-2.11997	0.217484	XP_011081001.1|2.9e-188|aspartate aminotransferase isoform X1 [Sesamum indicum]
	isoform_143356	4.43333	7.62667	0.705247	0.0788925	PIN23146.1|1.4e-91|Aspartate aminotransferase/Glutamic oxaloacetic transaminase AAT1/GOT2 [Handroanthus impetiginosus]
	isoform_14355	0.183333	0.473333	1.25171	0.272908	XP_011090162.1|1.6e-100|aspartate aminotransferase, cytoplasmic [Sesamum indicum]
	isoform_14711	30.7	75.3967	1.22141	4.15848e-35	XP_012847157.1|1.1e-228|PREDICTED: aspartate aminotransferase, cytoplasmic [Erythranthe guttata]
	isoform_150195	0.0433333	0	-2.30167	0.245946	XP_023870820.1|3.2e-83|aspartate aminotransferase, cytoplasmic-like [Quercus suber]
	isoform_15949	7.59	2.54333	-1.54447	0.120451	XP_011090466.1|7.0e-231|bifunctional aspartate aminotransferase and glutamate/aspartate-prephenate aminotransferase [Sesamum indicum]
	isoform_16705	0.0133333	0	-0.78772	0.688623	PIN23146.1|1.1e-69|Aspartate aminotransferase/Glutamic oxaloacetic transaminase AAT1/GOT2 [Handroanthus impetiginosus]
	isoform_169309	1.11333	3.55333	1.61687	3.60301e-05	XP_012847157.1|2.1e-17|PREDICTED: aspartate aminotransferase, cytoplasmic [Erythranthe guttata]
	isoform_17258	57.8733	28.0833	-1.11635	4.77372e-12	XP_011090466.1|6.8e-231|bifunctional aspartate aminotransferase and glutamate/aspartate-prephenate aminotransferase [Sesamum indicum]
	isoform_177043	0.116667	0.0533333	-0.89025	0.688623	PIN23146.1|6.5e-131|Aspartate aminotransferase/Glutamic oxaloacetic transaminase AAT1/GOT2 [Handroanthus impetiginosus]
	isoform_17804	13.47	9.47333	-0.581717	0.218407	PIN23146.1|2.0e-227|Aspartate aminotransferase/Glutamic oxaloacetic transaminase AAT1/GOT2 [Handroanthus impetiginosus]
	isoform_178479	1.76	21.4233	1.55948	0.523934	XP_011090466.1|1.6e-221|bifunctional aspartate aminotransferase and glutamate/aspartate-prephenate aminotransferase [Sesamum indicum]
	isoform_17968	5.58667	5.33	-0.149984	0.808774	PIN23146.1|2.0e-227|Aspartate aminotransferase/Glutamic oxaloacetic transaminase AAT1/GOT2 [Handroanthus impetiginosus]
	isoform_18933	1.57333	0.476667	-1.50331	0.35227	XP_011081001.1|1.4e-212|aspartate aminotransferase isoform X1 [Sesamum indicum]
	isoform_19113	3.70667	2.12	-0.878713	0.0285873	PIN23146.1|2.0e-227|Aspartate aminotransferase/Glutamic oxaloacetic transaminase AAT1/GOT2 [Handroanthus impetiginosus]
	isoform_195728	9.31667	6.76667	-0.537972	0.293343	XP_011081001.1|4.0e-158|aspartate aminotransferase isoform X1 [Sesamum indicum]
	isoform_19662	0	0.546667	1.59969	0.485008	PIN23146.1|1.9e-227|Aspartate aminotransferase/Glutamic oxaloacetic transaminase AAT1/GOT2 [Handroanthus impetiginosus]
	isoform_200609	0	0.0866667	1.19017	0.604743	XP_012852808.1|4.6e-100|PREDICTED: bifunctional aspartate aminotransferase and glutamate/aspartate-prephenate aminotransferase [Erythranthe guttata]
	isoform_202940	185.313	182.457	-0.0930868	0.568749	XP_011090162.1|6.7e-219|aspartate aminotransferase, cytoplasmic [Sesamum indicum]
	isoform_20329	80.7667	131.957	0.637271	2.0503e-08	XP_012847157.1|3.2e-233|PREDICTED: aspartate aminotransferase, cytoplasmic [Erythranthe guttata]
	isoform_214681	0	0.343333	1.5074	0.518164	XP_020550786.1|1.2e-120|aspartate aminotransferase, chloroplastic [Sesamum indicum]
	isoform_214704	28.5	31.02	0.0462045	0.853696	XP_011081001.1|1.3e-212|aspartate aminotransferase isoform X1 [Sesamum indicum]
	isoform_21816	3.78667	2.02	-0.773498	0.688623	XP_011081001.1|1.3e-212|aspartate aminotransferase isoform X1 [Sesamum indicum]
	isoform_218343	0.0366667	0.263333	2.39486	0.0821677	KZV42002.1|1.4e-64|Aspartate aminotransferase 3 [Dorcoceras hygrometricum]
	isoform_223719	2.15333	1.28	-0.800179	0.138653	PIN23146.1|4.0e-75|Aspartate aminotransferase/Glutamic oxaloacetic transaminase AAT1/GOT2 [Handroanthus impetiginosus]
	isoform_224501	8.79	6.93	-0.414216	0.00283218	XP_011090466.1|4.0e-77|bifunctional aspartate aminotransferase and glutamate/aspartate-prephenate aminotransferase [Sesamum indicum]
	isoform_229515	0.08	0.323333	1.3417	0.545042	XP_011090162.1|7.1e-93|aspartate aminotransferase, cytoplasmic [Sesamum indicum]
	isoform_35280	0.01	0	-	-	XP_011090162.1|5.6e-53|aspartate aminotransferase, cytoplasmic [Sesamum indicum]
	isoform_76250	0	0	-	-	XP_011090162.1|1.9e-63|aspartate aminotransferase, cytoplasmic [Sesamum indicum]
	isoform_76794	0.163333	0.0566667	-1.39546	0.452418	XP_012847157.1|8.4e-148|PREDICTED: aspartate aminotransferase, cytoplasmic [Erythranthe guttata]
	isoform_87177	0.14	0.0766667	-0.772417	0.688623	XP_011090466.1|3.8e-222|bifunctional aspartate aminotransferase and glutamate/aspartate-prephenate aminotransferase [Sesamum indicum]
	isoform_87178	0.586667	0.736667	0.0837874	0.989468	XP_011090466.1|2.1e-222|bifunctional aspartate aminotransferase and glutamate/aspartate-prephenate aminotransferase [Sesamum indicum]
	isoform_92119	0	0.0533333	0.76328	0.688623	XP_021736417.1|2.5e-06|bifunctional aspartate aminotransferase and glutamate/aspartate-prephenate aminotransferase-like isoform X1 [Chenopodium quinoa]
hisC	isoform_86596	13.6933	13.31	-0.124207	0.796498	XP_012847732.1|5.4e-207|PREDICTED: histidinol-phosphate aminotransferase, chloroplastic-like [Erythranthe guttata]
	isoform_119247	0.503333	0.796667	0.577264	0.415599	XP_011086445.2|1.4e-150|LOW QUALITY PROTEIN: histidinol-phosphate aminotransferase, chloroplastic-like [Sesamum indicum]
	isoform_233519	0.32	0	-3.35267	0.0370323	XP_011086445.2|2.8e-21|LOW QUALITY PROTEIN: histidinol-phosphate aminotransferase, chloroplastic-like [Sesamum indicum]
	isoform_170158	0.34	0.843333	1.20763	0.115126	XP_012847732.1|1.4e-130|PREDICTED: histidinol-phosphate aminotransferase, chloroplastic-like [Erythranthe guttata]
	isoform_14088	0.116667	0	-1.326	0.566345	XP_012847732.1|2.9e-168|PREDICTED: histidinol-phosphate aminotransferase, chloroplastic-like [Erythranthe guttata]
	isoform_206047	0.0966667	0.126667	0.24515	0.877508	EXB57402.1|4.5e-41|Histidinol-phosphate aminotransferase [Morus notabilis]
TAT	isoform_169200	0	0.0666667	1.18895	0.604743	XP_012831711.1|2.9e-93|PREDICTED: tyrosine aminotransferase [Erythranthe guttata]
	isoform_19215	2.03333	2.76667	0.358728	0.66474	XP_012831711.1|5.0e-130|PREDICTED: tyrosine aminotransferase [Erythranthe guttata]
CuAO	isoform_194275	0.74	1.13333	0.340785	0.903789	PIN14880.1|6.6e-80|Copper amine oxidase [Handroanthus impetiginosus]
	isoform_94363	0.0833333	0.0366667	-0.553456	0.835003	PIN02817.1|1.2e-28|Copper amine oxidase [Handroanthus impetiginosus]
	isoform_165950	2.89333	2.13	-0.517084	0.548047	PIN02817.1|5.0e-89|Copper amine oxidase [Handroanthus impetiginosus]
	isoform_76145	1.66	2.76667	0.409946	0.881329	PIN02817.1|3.5e-72|Copper amine oxidase [Handroanthus impetiginosus]
	isoform_84380	0	3.32	1.92758	0.365463	PIN02817.1|3.7e-153|Copper amine oxidase [Handroanthus impetiginosus]
	isoform_130203	0	0	-	-	PIN02817.1|4.7e-135|Copper amine oxidase [Handroanthus impetiginosus]
	isoform_211152	3.62	2.56	-0.543774	0.62529	PIN14880.1|3.7e-143|Copper amine oxidase [Handroanthus impetiginosus]
	isoform_83200	0.0333333	0.0166667	-0.556231	0.834165	PIN02817.1|1.1e-36|Copper amine oxidase [Handroanthus impetiginosus]
	isoform_26121	0.113333	0	-1.2886	0.576774	PIN02817.1|3.5e-185|Copper amine oxidase [Handroanthus impetiginosus]
	isoform_219010	0	0.37	1.49923	0.520654	PIN02817.1|7.4e-194|Copper amine oxidase [Handroanthus impetiginosus]
	isoform_121800	0	0	-	-	PIN02817.1|1.6e-175|Copper amine oxidase [Handroanthus impetiginosus]
	isoform_75943	11.47	2.24333	-2.35721	1.55852e-05	PIN02817.1|9.7e-240|Copper amine oxidase [Handroanthus impetiginosus]
	isoform_128034	0	0	-	-	PIN02817.1|6.3e-32|Copper amine oxidase [Handroanthus impetiginosus]
	isoform_143688	0	0	-	-	PIN02817.1|5.6e-217|Copper amine oxidase [Handroanthus impetiginosus]
	isoform_215713	0.113333	0.326667	0.652848	0.796207	PIN02817.1|1.6e-211|Copper amine oxidase [Handroanthus impetiginosus]
	isoform_16590	0.336667	0	-1.54042	0.506616	PIN02817.1|3.0e-266|Copper amine oxidase [Handroanthus impetiginosus]
	isoform_76321	0.04	0.02	-0.667424	0.778337	PIN02817.1|3.2e-61|Copper amine oxidase [Handroanthus impetiginosus]
	isoform_12784	0.206667	1.43667	0.841603	0.697073	PIN02817.1|2.2e-291|Copper amine oxidase [Handroanthus impetiginosus]
	isoform_12420	0.0166667	0.02	0.343862	0.901839	PIN02817.1|1.2e-93|Copper amine oxidase [Handroanthus impetiginosus]
	isoform_116524	0.08	0.116667	0.357954	0.832687	PIN02817.1|4.4e-120|Copper amine oxidase [Handroanthus impetiginosus]
	isoform_10729	0	0.0133333	0.761398	0.688623	PIN02817.1|0.0e+00|Copper amine oxidase [Handroanthus impetiginosus]
	isoform_175983	0.54	0	-3.67592	0.0231874	PIN02817.1|1.3e-308|Copper amine oxidase [Handroanthus impetiginosus]
	isoform_237680	11.4633	5.85667	-1.04262	5.43937e-05	PIN02817.1|7.8e-94|Copper amine oxidase [Handroanthus impetiginosus]
	isoform_6773	0.126667	0.18	0.236825	0.941245	PIN02817.1|4.9e-256|Copper amine oxidase [Handroanthus impetiginosus]
	isoform_222485	0.0933333	0	-1.36182	0.555682	PIN02817.1|5.3e-205|Copper amine oxidase [Handroanthus impetiginosus]
	isoform_199557	0.873333	0.11	-2.83746	0.000152943	PIN02817.1|2.7e-204|Copper amine oxidase [Handroanthus impetiginosus]
	isoform_5806	0.15	0	-3.00628	0.0867303	PIN02817.1|1.1e-91|Copper amine oxidase [Handroanthus impetiginosus]
	isoform_5377	331.44	196.927	-0.820201	1.31768e-05	PIN02817.1|0.0e+00|Copper amine oxidase [Handroanthus impetiginosus]
	isoform_5447	1.15	0.816667	-0.179081	0.956119	PIN02817.1|0.0e+00|Copper amine oxidase [Handroanthus impetiginosus]
	isoform_5346	5.32667	0.24	-2.40721	0.209223	PIN02817.1|0.0e+00|Copper amine oxidase [Handroanthus impetiginosus]
	isoform_4039	474.68	0.0233333	-13.4919	3.48056e-114	PIN02817.1|0.0e+00|Copper amine oxidase [Handroanthus impetiginosus]
	isoform_4796	0	0	-	-	PIN02817.1|4.6e-135|Copper amine oxidase [Handroanthus impetiginosus]
	isoform_4464	0.00333333	0	-	-	PIN02817.1|0.0e+00|Copper amine oxidase [Handroanthus impetiginosus]
	isoform_4267	0	0	-	-	PIN02817.1|0.0e+00|Copper amine oxidase [Handroanthus impetiginosus]
	isoform_4504	90.89	33.39	-1.49951	0.00023974	PIN02817.1|0.0e+00|Copper amine oxidase [Handroanthus impetiginosus]
	isoform_173671	0	0	-	-	PIN02817.1|5.7e-43|Copper amine oxidase [Handroanthus impetiginosus]
	isoform_214042	0.0133333	0	-1.52724	0.524158	PIN02817.1|8.2e-58|Copper amine oxidase [Handroanthus impetiginosus]
	isoform_118427	0	0.0133333	1.48596	0.534614	PIN02817.1|2.5e-59|Copper amine oxidase [Handroanthus impetiginosus]
	isoform_181219	0.00666667	0.0133333	-0.0211368	0.997297	PIN02817.1|6.1e-37|Copper amine oxidase [Handroanthus impetiginosus]
	isoform_192655	0.26	0.0866667	-1.59768	0.126274	PIN02817.1|2.0e-48|Copper amine oxidase [Handroanthus impetiginosus]
	isoform_111900	4.31	3.27333	-0.306773	0.911056	PIN02817.1|9.4e-288|Copper amine oxidase [Handroanthus impetiginosus]
	isoform_233167	0	0	-	-	PON92919.1|4.6e-24|Copper amine oxidase [Trema orientale]
	isoform_3585	19.9333	5.47	-1.88465	0.00177789	PIN02817.1|0.0e+00|Copper amine oxidase [Handroanthus impetiginosus]
	isoform_153787	0.0666667	0.0133333	-1.82727	0.282369	PIN02817.1|2.2e-66|Copper amine oxidase [Handroanthus impetiginosus]
	isoform_4105	40.43	25.6333	-0.732527	0.00532134	PIN02817.1|0.0e+00|Copper amine oxidase [Handroanthus impetiginosus]
	isoform_3882	2.49667	3.09333	0.21014	0.937204	PIN02817.1|0.0e+00|Copper amine oxidase [Handroanthus impetiginosus]
	isoform_120459	0.00666667	0.0133333	0.32805	0.905917	PIN02817.1|2.5e-62|Copper amine oxidase [Handroanthus impetiginosus]
	isoform_233089	0.02	0.00666667	-0.880032	0.699071	PIN02817.1|7.5e-67|Copper amine oxidase [Handroanthus impetiginosus]
	isoform_181969	0.02	0	-0.984861	0.658369	PIN02817.1|2.0e-67|Copper amine oxidase [Handroanthus impetiginosus]
	isoform_91661	0.07	0.02	-1.43489	0.428504	PIN02817.1|1.0e-63|Copper amine oxidase [Handroanthus impetiginosus]
	isoform_3454	1.23	0.276667	-1.4766	0.523934	PIN02817.1|0.0e+00|Copper amine oxidase [Handroanthus impetiginosus]
	isoform_4370	0.413333	0.153333	-1.51552	0.0453153	PIN02817.1|4.8e-53|Copper amine oxidase [Handroanthus impetiginosus]
	isoform_93086	0.08	0.0266667	-1.47308	0.44847	PIN02817.1|4.0e-124|Copper amine oxidase [Handroanthus impetiginosus]
	isoform_139818	0.00666667	0.00666667	-0.0134492	0.997297	PIN02817.1|5.2e-71|Copper amine oxidase [Handroanthus impetiginosus]
	isoform_73395	0.493333	0.263333	-0.90747	0.523934	PIN02817.1|1.1e-113|Copper amine oxidase [Handroanthus impetiginosus]
	isoform_4216	0	0.00666667	0.761398	0.688623	PIN02817.1|1.3e-50|Copper amine oxidase [Handroanthus impetiginosus]
	isoform_167868	3.47667	2.97333	-0.301711	0.501354	PIN21183.1|4.5e-224|Copper amine oxidase [Handroanthus impetiginosus]
	isoform_71485	0.82	0.3	-1.44268	0.0576112	PIN02817.1|1.2e-216|Copper amine oxidase [Handroanthus impetiginosus]
	isoform_3414	1.51	1.14	-0.474193	0.262891	PIN02817.1|0.0e+00|Copper amine oxidase [Handroanthus impetiginosus]
	isoform_119664	0.55	1.1	0.917967	0.202682	PIN02817.1|3.5e-166|Copper amine oxidase [Handroanthus impetiginosus]
	isoform_103129	0.0633333	0	-1.36182	0.555682	PIN02817.1|1.1e-172|Copper amine oxidase [Handroanthus impetiginosus]
PPO	isoform_119035	0.433333	0.13	-1.45112	0.550029	XP_012850612.1|1.6e-07|PREDICTED: polyphenol oxidase I, chloroplastic-like [Erythranthe guttata]
	isoform_163258	0	0.126667	1.48684	0.534614	NP_001304907.1|1.4e-09|polyphenol oxidase I, chloroplastic-like [Sesamum indicum]
	isoform_152006	859.603	432.517	-1.06291	5.14229e-28	XP_011083298.1|3.9e-53|polyphenol oxidase I, chloroplastic [Sesamum indicum]
	isoform_219247	941.05	142.613	-2.79127	6.15584e-128	XP_011083298.1|2.5e-34|polyphenol oxidase I, chloroplastic [Sesamum indicum]
	isoform_214295	0.106667	0.573333	1.86182	0.244719	XP_011082857.1|6.2e-24|polyphenol oxidase I, chloroplastic-like [Sesamum indicum]
	isoform_50181	0.936667	0.396667	-1.1791	0.509681	XP_012850612.1|1.3e-10|PREDICTED: polyphenol oxidase I, chloroplastic-like [Erythranthe guttata]
	isoform_105437	0	0.0233333	0.761398	0.688623	XP_011082857.1|1.1e-17|polyphenol oxidase I, chloroplastic-like [Sesamum indicum]
	isoform_44690	0	0	-	-	XP_012850612.1|1.5e-10|PREDICTED: polyphenol oxidase I, chloroplastic-like [Erythranthe guttata]
	isoform_158638	0	0	-	-	XP_012850668.1|9.3e-23|PREDICTED: polyphenol oxidase I, chloroplastic-like [Erythranthe guttata]
	isoform_102365	0.15	0.0966667	-0.492994	0.846809	XP_011083298.1|1.4e-18|polyphenol oxidase I, chloroplastic [Sesamum indicum]
	isoform_175569	0.403333	0.0833333	-1.98144	0.20609	XP_011083298.1|3.0e-27|polyphenol oxidase I, chloroplastic [Sesamum indicum]
	isoform_190313	84.74	29.45	-1.59337	5.51943e-22	XP_011083298.1|5.7e-37|polyphenol oxidase I, chloroplastic [Sesamum indicum]
	isoform_98003	0.263333	0.14	-0.834602	0.635297	XP_011083298.1|4.3e-24|polyphenol oxidase I, chloroplastic [Sesamum indicum]
	isoform_109654	751.54	234.923	-1.74829	1.80698e-63	XP_011083298.1|2.3e-97|polyphenol oxidase I, chloroplastic [Sesamum indicum]
	isoform_161055	0.33	0.236667	-0.361066	0.894549	XP_012841282.1|2.8e-74|PREDICTED: polyphenol oxidase I, chloroplastic-like [Erythranthe guttata]
	isoform_129045	21.1333	0.05	-8.2343	2.16447e-36	XP_011083298.1|1.3e-68|polyphenol oxidase I, chloroplastic [Sesamum indicum]
	isoform_173962	0.02	0.0566667	1.2253	0.607009	XP_011082857.1|2.1e-24|polyphenol oxidase I, chloroplastic-like [Sesamum indicum]
	isoform_116812	8.15	14.2167	0.69764	0.19393	XP_011082857.1|8.3e-64|polyphenol oxidase I, chloroplastic-like [Sesamum indicum]
	isoform_214632	0.0133333	0.0533333	1.22672	0.607009	XP_011098121.1|2.0e-44|polyphenol oxidase I, chloroplastic-like [Sesamum indicum]
	isoform_22712	2.31	3.69	0.578516	0.660638	NP_001304907.1|1.1e-189|polyphenol oxidase I, chloroplastic-like [Sesamum indicum]
	isoform_22795	1.18333	2.11667	0.675147	0.684336	XP_012850612.1|5.6e-109|PREDICTED: polyphenol oxidase I, chloroplastic-like [Erythranthe guttata]
	isoform_144683	6.23	11.9533	0.855684	0.000931289	NP_001304907.1|4.3e-96|polyphenol oxidase I, chloroplastic-like [Sesamum indicum]
	isoform_199463	0.233333	0.733333	1.58733	0.0426008	XP_011098121.1|4.3e-46|polyphenol oxidase I, chloroplastic-like [Sesamum indicum]
	isoform_79957	0.106667	0	-1.30822	0.571683	NP_001304907.1|3.7e-189|polyphenol oxidase I, chloroplastic-like [Sesamum indicum]
	isoform_120574	0	0.01	0.761398	0.688623	XP_011082857.1|2.5e-28|polyphenol oxidase I, chloroplastic-like [Sesamum indicum]
	isoform_16878	15.9333	8.59667	-0.957942	2.74385e-08	XP_011083298.1|3.0e-48|polyphenol oxidase I, chloroplastic [Sesamum indicum]
	isoform_15764	0	0	-	-	XP_011082857.1|8.4e-22|polyphenol oxidase I, chloroplastic-like [Sesamum indicum]
	isoform_114856	0.486667	1.33	1.15167	0.553522	NP_001304907.1|1.4e-189|polyphenol oxidase I, chloroplastic-like [Sesamum indicum]
	isoform_226061	47.31	31.35	-0.663522	9.14085e-05	XP_011083298.1|8.7e-54|polyphenol oxidase I, chloroplastic [Sesamum indicum]
	isoform_183826	2.97	4.42	0.500741	0.0492066	NP_001304907.1|1.4e-189|polyphenol oxidase I, chloroplastic-like [Sesamum indicum]
	isoform_201483	0.01	0.01	-0.00871909	0.997297	XP_011076536.1|2.4e-192|polyphenol oxidase I, chloroplastic-like [Sesamum indicum]
	isoform_11615	337.087	282.15	-0.304674	0.681033	NP_001304907.1|2.9e-262|polyphenol oxidase I, chloroplastic-like [Sesamum indicum]
	isoform_234804	0.0733333	0.0366667	-0.864419	0.655221	XP_011083298.1|6.6e-36|polyphenol oxidase I, chloroplastic [Sesamum indicum]
	isoform_133807	0.08	0.0633333	-0.336456	0.892183	XP_011082857.1|2.2e-95|polyphenol oxidase I, chloroplastic-like [Sesamum indicum]
	isoform_9067	898.37	1382.31	0.544698	0.0791781	NP_001304907.1|3.9e-265|polyphenol oxidase I, chloroplastic-like [Sesamum indicum]
	isoform_117619	0	0.02	1.48596	0.534614	XP_012850612.1|4.0e-44|PREDICTED: polyphenol oxidase I, chloroplastic-like [Erythranthe guttata]
	isoform_10290	266.393	178.907	-0.645244	3.72565e-09	XP_012841281.1|6.0e-80|PREDICTED: polyphenol oxidase I, chloroplastic-like [Erythranthe guttata]
	isoform_10271	0.0266667	0.0333333	0.243674	0.934275	KZV54442.1|1.1e-44|polyphenol oxidase, chloroplastic-like [Dorcoceras hygrometricum]
	isoform_10629	0.05	0.03	-0.601419	0.778485	XP_012850668.1|2.6e-54|PREDICTED: polyphenol oxidase I, chloroplastic-like [Erythranthe guttata]
	isoform_191039	0.876667	1.56667	0.747531	0.205619	KZV54442.1|1.5e-65|polyphenol oxidase, chloroplastic-like [Dorcoceras hygrometricum]
	isoform_108460	0	0.0333333	1.94433	0.371883	KZV45880.1|6.9e-39|polyphenol oxidase, chloroplastic-like [Dorcoceras hygrometricum]
	isoform_139407	0.0366667	0.02	-0.757374	0.717867	XP_011083298.1|7.1e-68|polyphenol oxidase I, chloroplastic [Sesamum indicum]
	isoform_217027	0.0166667	0.0166667	-0.371441	0.893016	XP_011082857.1|9.7e-57|polyphenol oxidase I, chloroplastic-like [Sesamum indicum]
	isoform_220219	6.25667	18.6767	1.49842	3.74464e-05	XP_011082857.1|3.0e-66|polyphenol oxidase I, chloroplastic-like [Sesamum indicum]
	isoform_9609	0.0133333	0.0166667	-0.0423769	0.997297	XP_011082857.1|8.9e-34|polyphenol oxidase I, chloroplastic-like [Sesamum indicum]
	isoform_91390	0.13	0.0966667	-0.415575	0.790365	XP_011082857.1|2.3e-53|polyphenol oxidase I, chloroplastic-like [Sesamum indicum]
	isoform_137192	0	0.00666667	-	-	XP_011082857.1|3.3e-23|polyphenol oxidase I, chloroplastic-like [Sesamum indicum]
	isoform_93093	0.00666667	0.00666667	-0.037705	0.997297	NP_001304907.1|6.4e-54|polyphenol oxidase I, chloroplastic-like [Sesamum indicum]
	isoform_98639	0.0133333	0.00666667	-0.540591	0.838345	XP_012850668.1|3.9e-11|PREDICTED: polyphenol oxidase I, chloroplastic-like [Erythranthe guttata]
	isoform_166930	0.02	0.0133333	-0.408122	0.880258	NP_001304907.1|4.8e-41|polyphenol oxidase I, chloroplastic-like [Sesamum indicum]
	isoform_207237	30.4633	89.5433	1.45616	3.56748e-05	XP_011082857.1|6.7e-264|polyphenol oxidase I, chloroplastic-like [Sesamum indicum]
	isoform_3752	0.04	0.0466667	0.166644	0.947767	XP_022847641.1|1.5e-54|polyphenol oxidase I, chloroplastic-like [Olea europaea var. sylvestris]
	isoform_130337	16.1367	0.343333	-5.51247	1.84e-29	PIN00359.1|3.7e-113|Catechol oxidase [Handroanthus impetiginosus]
	isoform_9392	0.03	0.176667	0.85208	0.693322	PIN00359.1|5.3e-214|Catechol oxidase [Handroanthus impetiginosus]
	isoform_116644	0.0366667	0.0166667	-0.55033	0.835768	PIN00359.1|2.9e-17|Catechol oxidase [Handroanthus impetiginosus]
	isoform_10940	265.377	37.65	-2.88682	1.67e-137	PIN14145.1|1.5e-64|Catechol oxidase [Handroanthus impetiginosus]
	isoform_179916	3.17333	0.643333	-2.25227	0.00145471	PIN00359.1|1.5e-160|Catechol oxidase [Handroanthus impetiginosus]
	isoform_8978	5.03333	0.673333	-2.79284	0.00014841	PIN00359.1|2.5e-227|Catechol oxidase [Handroanthus impetiginosus]
	isoform_132422	0.17	0.32	0.60511	0.803248	PIN00359.1|1.5e-140|Catechol oxidase [Handroanthus impetiginosus]
	isoform_20237	0.163333	0.38	1.13278	0.26811	PIN03650.1|1.9e-41|Catechol oxidase [Handroanthus impetiginosus]
	isoform_174274	0.41	0.256667	-0.767229	0.34977	PIN00359.1|7.8e-38|Catechol oxidase [Handroanthus impetiginosus]
	isoform_95251	0.446667	0.543333	0.249829	0.899601	PIN00359.1|5.3e-69|Catechol oxidase [Handroanthus impetiginosus]
	isoform_202715	5.59667	1.44333	-2.0162	6.05e-15	PIN14145.1|1.6e-33|Catechol oxidase [Handroanthus impetiginosus]
AADH	isoform_130362	0	0.133333	0.964345	0.659361	PIM99059.1|3.9e-19|Alcohol dehydrogenase, class V [Handroanthus impetiginosus]
	isoform_150019	0	0	-	-	PIN17974.1|4.0e-209|Alcohol dehydrogenase, class III [Handroanthus impetiginosus]
	isoform_113903	0.823333	0.696667	-0.330737	0.688623	XP_012829622.1|1.9e-55|PREDICTED: alcohol dehydrogenase-like 7 [Erythranthe guttata]
	isoform_189242	2.46667	0	-4.37936	0.00386477	XP_011101784.1|2.5e-156|alcohol dehydrogenase 3 [Sesamum indicum]
	isoform_27810	23.93	2.93667	-3.04717	2.67e-16	XP_012829622.1|1.1e-188|PREDICTED: alcohol dehydrogenase-like 7 [Erythranthe guttata]
	isoform_144029	0	0.08	1.1093	0.62529	PIN05325.1|2.6e-91|Alcohol dehydrogenase, class V [Handroanthus impetiginosus]
	isoform_25719	0.0166667	0.0166667	-0.0211368	0.997297	XP_027148391.1|2.9e-54|alcohol dehydrogenase 1 [Coffea eugenioides]
	isoform_88910	0.01	0	-0.798022	0.688623	PIN23664.1|2.9e-29|Alcohol dehydrogenase, class V [Handroanthus impetiginosus]
	isoform_37591	31.8967	0	-9.66858	3.06e-25	PIN07992.1|3.9e-173|Alcohol dehydrogenase, class V [Handroanthus impetiginosus]
	isoform_100647	1.37333	3.40333	1.22665	2.21e-05	XP_011083077.1|7.7e-106|alcohol dehydrogenase class-3 [Sesamum indicum]
	isoform_78666	28.6833	446.467	3.01063	0.0295554	XP_012857788.1|7.4e-182|PREDICTED: alcohol dehydrogenase-like 1 isoform X2 [Erythranthe guttata]
	isoform_231946	0.136667	0.103333	-0.315933	0.906056	XP_012829622.1|5.0e-41|PREDICTED: alcohol dehydrogenase-like 7 [Erythranthe guttata]
	isoform_25402	0	0	-	-	PIN25243.1|8.3e-49|Alcohol dehydrogenase, class III [Handroanthus impetiginosus]
	isoform_232826	0.333333	0.08	-1.05524	0.672209	XP_011083077.1|1.1e-94|alcohol dehydrogenase class-3 [Sesamum indicum]
	isoform_26387	0	0	-	-	XP_011069785.1|7.7e-193|alcohol dehydrogenase 3 [Sesamum indicum]
	isoform_23453	12.3567	15.0867	0.22612	0.702228	PIN05325.1|5.0e-163|Alcohol dehydrogenase, class V [Handroanthus impetiginosus]
	isoform_143269	38.87	26.58	-0.619961	0.000131479	PIN09367.1|1.4e-34|Alcohol dehydrogenase, class III [Handroanthus impetiginosus]
	isoform_113751	2.82333	35.9533	3.5142	6.58e-14	XP_018836975.1|1.1e-39|PREDICTED: alcohol dehydrogenase-like 5 isoform X3 [Juglans regia]
	isoform_176333	1	2.17667	1.00042	0.147852	XP_011083077.1|3.5e-204|alcohol dehydrogenase class-3 [Sesamum indicum]
	isoform_27930	111.87	49.2167	-1.25542	3.29e-44	XP_011069785.1|5.8e-209|alcohol dehydrogenase 3 [Sesamum indicum]
	isoform_134176	2.56333	0.493333	-1.6136	0.465552	PIN17974.1|4.2e-209|Alcohol dehydrogenase, class III [Handroanthus impetiginosus]
	isoform_91570	0.463333	0.283333	-0.514504	0.83862	XP_012829622.1|1.3e-121|PREDICTED: alcohol dehydrogenase-like 7 [Erythranthe guttata]
	isoform_22430	5.74	2.93333	-0.81488	0.688623	XP_011069785.1|6.3e-209|alcohol dehydrogenase 3 [Sesamum indicum]
	isoform_137270	0.803333	0.216667	-1.78227	0.11527	ADO51748.1|3.8e-30|alcohol dehydrogenase [Camellia sinensis]
	isoform_35223	0	0	-	-	XP_020549820.1|3.2e-93|alcohol dehydrogenase-like 1 [Sesamum indicum]
	isoform_175604	1.40333	0	-4.00982	0.0104539	XP_022885861.1|7.7e-193|alcohol dehydrogenase 1 [Olea europaea var. sylvestris]
	isoform_223763	3.23	2.04	-0.728301	0.0273626	KZV32787.1|3.6e-44|alcohol dehydrogenase-like 6 [Dorcoceras hygrometricum]
	isoform_122041	0	0	-	-	PIN05325.1|2.8e-132|Alcohol dehydrogenase, class V [Handroanthus impetiginosus]
	isoform_15835	0.12	0.14	0.0804586	0.992417	PIN17974.1|8.0e-78|Alcohol dehydrogenase, class III [Handroanthus impetiginosus]
	isoform_109519	0.653333	2.99	1.40877	0.545118	PIN02265.1|4.3e-152|Alcohol dehydrogenase, class III [Handroanthus impetiginosus]
	isoform_24634	1.07667	0	-1.74933	0.431331	XP_012829622.1|6.6e-163|PREDICTED: alcohol dehydrogenase-like 7 [Erythranthe guttata]
	isoform_232931	0	0.01			XP_011083077.1|9.2e-48|alcohol dehydrogenase class-3 [Sesamum indicum]
	isoform_166771	0	0.306667	3.0679	0.077996	XP_020549820.1|6.8e-97|alcohol dehydrogenase-like 1 [Sesamum indicum]
	isoform_227441	0	0.01	0.766279	0.688623	PIN17974.1|9.9e-36|Alcohol dehydrogenase, class III [Handroanthus impetiginosus]
	isoform_24404	25.72	23.0967	-0.214769	0.672535	XP_022885861.1|8.3e-203|alcohol dehydrogenase 1 [Olea europaea var. sylvestris]
	isoform_30291	0	0	-	-	PIN05325.1|2.1e-27|Alcohol dehydrogenase, class V [Handroanthus impetiginosus]
	isoform_120354	0	0	-	-	XP_011075767.1|1.0e-29|alcohol dehydrogenase class-3-like isoform X2 [Sesamum indicum]
	isoform_216231	0.02	0.15	1.8776	0.24098	XP_020549820.1|2.5e-30|alcohol dehydrogenase-like 1 [Sesamum indicum]
	isoform_53596	0.14	0.343333	0.600173	0.817891	XP_027092117.1|5.8e-21|alcohol dehydrogenase-like 7 [Coffea arabica]
	isoform_111810	0.463333	0.273333	-0.390503	0.891853	AEI16475.1|8.9e-105|alcohol dehydrogenase 1 [Artemisia annua]
	isoform_27192	79.47	87.1633	0.0530238	0.945483	PIN05325.1|4.6e-163|Alcohol dehydrogenase, class V [Handroanthus impetiginosus]
	isoform_212602	4.83333	3.60667	-0.480479	0.494192	XP_011069785.1|2.5e-102|alcohol dehydrogenase 3 [Sesamum indicum]
	isoform_28601	1.61333	0	-1.81758	0.405215	PIN07992.1|5.5e-185|Alcohol dehydrogenase, class V [Handroanthus impetiginosus]
	isoform_227262	0	1.85333	3.27891	0.0526914	PHT66688.1|8.8e-19|Alcohol dehydrogenase-like 7 [Capsicum annuum]
	isoform_19748	3.25333	4.65667	0.446079	0.569783	XP_011069785.1|6.8e-209|alcohol dehydrogenase 3 [Sesamum indicum]
	isoform_25375	6.51	0.776667	-2.52669	0.0680379	XP_012829622.1|6.6e-163|PREDICTED: alcohol dehydrogenase-like 7 [Erythranthe guttata]
	isoform_26929	8.27333	15.92	0.855966	0.175727	PIN07992.1|5.6e-185|Alcohol dehydrogenase, class V [Handroanthus impetiginosus]
	isoform_189613	0	0	-	-	PIN05325.1|2.0e-44|Alcohol dehydrogenase, class V [Handroanthus impetiginosus]
	isoform_225513	0.896667	0.76	-0.228053	0.930258	XP_011069785.1|7.0e-209|alcohol dehydrogenase 3 [Sesamum indicum]
	isoform_31823	1.15	0	-1.71993	0.440882	PIN05325.1|8.2e-143|Alcohol dehydrogenase, class V [Handroanthus impetiginosus]
	isoform_81584	0.596667	1.81	1.50644	0.0179837	XP_012829622.1|6.5e-95|PREDICTED: alcohol dehydrogenase-like 7 [Erythranthe guttata]
	isoform_72882	0.0566667	0.183333	0.52115	0.836958	XP_021976701.1|2.9e-15|alcohol dehydrogenase-like 7 [Helianthus annuus]
	isoform_172980	0.45	0.203333	-1.12069	0.432712	XP_016170815.1|7.1e-75|alcohol dehydrogenase 1 [Arachis ipaensis]
	isoform_181976	0.376667	0.0333333	-1.15131	0.634724	XP_012829622.1|5.9e-163|PREDICTED: alcohol dehydrogenase-like 7 [Erythranthe guttata]
	isoform_18708	34.0567	74.9467	1.05962	2.89e-10	PIN17974.1|4.1e-225|Alcohol dehydrogenase, class III [Handroanthus impetiginosus]
	isoform_211858	0.0766667	0.08	0.0785153	0.991529	ADO51748.1|4.9e-107|alcohol dehydrogenase [Camellia sinensis]
	isoform_16067	0.0866667	0.0466667	-0.338108	0.901665	PIN17974.1|7.2e-58|Alcohol dehydrogenase, class III [Handroanthus impetiginosus]
	isoform_36286	0	0	-	-	XP_011083077.1|5.4e-69|alcohol dehydrogenase class-3 [Sesamum indicum]
	isoform_20263	23.3433	0.0166667	-9.34549	5.03e-30	PIN17974.1|4.0e-225|Alcohol dehydrogenase, class III [Handroanthus impetiginosus]
	isoform_158788	1.38667	14.5533	3.29638	6.2e-08	PIM99059.1|4.3e-39|Alcohol dehydrogenase, class V [Handroanthus impetiginosus]
	isoform_172944	0	0	-	-	PIM99114.1|1.4e-31|Alcohol dehydrogenase, class V [Handroanthus impetiginosus]
	isoform_46368	0	0.0233333	0.76328	0.688623	OMO70782.1|5.9e-07|Alcohol dehydrogenase superfamily, zinc-type [Corchorus olitorius]
	isoform_234430	7.89333	7.14	-0.224905	0.688623	PIN17974.1|4.0e-225|Alcohol dehydrogenase, class III [Handroanthus impetiginosus]
	isoform_188988	0.373333	0	-2.83127	0.116395	XP_011099657.1|1.6e-41|alcohol dehydrogenase-like 7 [Sesamum indicum]
	isoform_95237	1.51333	30.3367	2.44127	0.19286	XP_020549820.1|2.8e-123|alcohol dehydrogenase-like 1 [Sesamum indicum]
	isoform_217721	0	0.186667	2.78168	0.125512	PIM99114.1|4.3e-51|Alcohol dehydrogenase, class V [Handroanthus impetiginosus]
	isoform_123656	0.613333	2.63	1.65104	0.321014	AYO99580.1|2.7e-161|alcohol dehydrogenase [Betula platyphylla]
	isoform_26653	3.57	0.286667	-2.65689	0.0929319	XP_012829622.1|1.0e-189|PREDICTED: alcohol dehydrogenase-like 7 [Erythranthe guttata]
	isoform_50691	0	0	-	-	XP_011083077.1|9.2e-89|alcohol dehydrogenase class-3 [Sesamum indicum]
	isoform_17706	2.48	3.95333	0.479168	0.826322	PIN17974.1|4.2e-225|Alcohol dehydrogenase, class III [Handroanthus impetiginosus]
	isoform_24357	0	23.2633	9.69407	5.39e-26	XP_012857788.1|8.4e-182|PREDICTED: alcohol dehydrogenase-like 1 isoform X2 [Erythranthe guttata]
	isoform_47600	0.06	0.0933333	0.343288	0.901839	PIM99114.1|9.9e-20|Alcohol dehydrogenase, class V [Handroanthus impetiginosus]
	isoform_23830	0.113333	58.0367	6.19397	7.71e-07	XP_012857788.1|8.1e-182|PREDICTED: alcohol dehydrogenase-like 1 isoform X2 [Erythranthe guttata]
	isoform_91941	2.48667	1.11	-1.21644	0.0549435	XP_012829622.1|2.6e-139|PREDICTED: alcohol dehydrogenase-like 7 [Erythranthe guttata]
	isoform_87098	0.0533333	0.0566667	-0.037705	0.997297	PIN05325.1|3.5e-17|Alcohol dehydrogenase, class V [Handroanthus impetiginosus]
	isoform_152277	0	0			XP_021976701.1|1.8e-15|alcohol dehydrogenase-like 7 [Helianthus annuus]
	isoform_103663	0.163333	0.193333	0.0451667	0.997297	PIN07992.1|9.1e-146|Alcohol dehydrogenase, class V [Handroanthus impetiginosus]
	isoform_37443	34.8267	43.7167	0.251435	0.164608	PIN05325.1|2.0e-121|Alcohol dehydrogenase, class V [Handroanthus impetiginosus]
	isoform_230089	10.4733	11.1833	0.0252637	0.994632	PIN17974.1|1.5e-92|Alcohol dehydrogenase, class III [Handroanthus impetiginosus]
	isoform_134343	0.376667	0.416667	-0.0177928	0.997297	XP_011075767.1|4.0e-37|alcohol dehydrogenase class-3-like isoform X2 [Sesamum indicum]
	isoform_91330	0.12	0.116667	-0.0166979	0.997297	XP_010244042.1|2.5e-48|PREDICTED: alcohol dehydrogenase 3-like [Nelumbo nucifera]
	isoform_105876	0.0666667	0.71	2.83731	0.0270698	XP_020549820.1|7.5e-49|alcohol dehydrogenase-like 1 [Sesamum indicum]
	isoform_24977	0.0466667	0	-1.99996	0.351803	PIN05325.1|3.8e-25|Alcohol dehydrogenase, class V [Handroanthus impetiginosus]
	isoform_228130	0.8	3.96	1.66769	0.401424	PIN02265.1|2.7e-24|Alcohol dehydrogenase, class III [Handroanthus impetiginosus]
	isoform_98256	0	0.0866667	2.08101	0.322467	XP_011080308.1|4.7e-107|alcohol dehydrogenase class-3-like [Sesamum indicum]
	isoform_28837	0.196667	0.26	0.216151	0.944155	KYP73181.1|6.4e-40|Alcohol dehydrogenase-like 7 [Cajanus cajan]
	isoform_27888	0	0	-	-	XP_012829622.1|1.3e-133|PREDICTED: alcohol dehydrogenase-like 7 [Erythranthe guttata]
	isoform_133494	0.07	0.12	0.504833	0.79239	XP_011099660.1|3.7e-118|alcohol dehydrogenase 1B [Sesamum indicum]
	isoform_136953	0.05	0.07	-0.0134492	0.997297	KVI01885.1|8.9e-15|Alcohol dehydrogenase GroES-like protein [Cynara cardunculus var. scolymus]
	isoform_228892	0.0366667	0.0666667	0.530696	0.841117	PON62383.1|2.9e-62|Alcohol dehydrogenase superfamily, zinc-type [Parasponia andersonii]
	isoform_21946	0.136667	0.83	2.61543	0.000573002	XP_022878060.1|7.1e-57|alcohol dehydrogenase-like 1 isoform X2 [Olea europaea var. sylvestris]
	isoform_28535	21.5367	46.1	1.02147	0.000903459	PIN07992.1|5.4e-185|Alcohol dehydrogenase, class V [Handroanthus impetiginosus]
	isoform_97092	3.89333	0.473333	-1.92396	0.360458	PIN07992.1|4.0e-184|Alcohol dehydrogenase, class V [Handroanthus impetiginosus]
	isoform_72041	0.536667	0.22	-1.09017	0.611641	XP_011101784.1|4.8e-93|alcohol dehydrogenase 3 [Sesamum indicum]
	isoform_92410	0	0.813333	1.53046	0.510237	XP_011083077.1|8.6e-104|alcohol dehydrogenase class-3 [Sesamum indicum]
	isoform_166673	0.7	6.00667	2.05463	0.280213	XP_012857788.1|7.8e-182|PREDICTED: alcohol dehydrogenase-like 1 isoform X2 [Erythranthe guttata]
	isoform_189292	32.54	21.78	-0.652252	1.96e-10	XP_011072086.1|6.1e-76|alcohol dehydrogenase-like 6 [Sesamum indicum]
	isoform_20948	0.02	0.0866667	1.59282	0.482241	XP_011075767.1|2.0e-104|alcohol dehydrogenase class-3-like isoform X2 [Sesamum indicum]
	isoform_132156	0	0	-	-	XP_011083077.1|1.4e-87|alcohol dehydrogenase class-3 [Sesamum indicum]
	isoform_23237	0.7	1.07333	0.295623	0.918021	PIN05325.1|5.2e-163|Alcohol dehydrogenase, class V [Handroanthus impetiginosus]
	isoform_57897	0	0	-	-	XP_020549820.1|1.9e-60|alcohol dehydrogenase-like 1 [Sesamum indicum]
	isoform_23502	0	0	-	-	XP_011069785.1|2.3e-102|alcohol dehydrogenase 3 [Sesamum indicum]
	isoform_107123	0	0	-	-	PIN02265.1|7.0e-68|Alcohol dehydrogenase, class III [Handroanthus impetiginosus]
	isoform_182020	0	0	-	-	PIN05325.1|1.6e-37|Alcohol dehydrogenase, class V [Handroanthus impetiginosus]
	isoform_91417	0	0	-	-	PIN07638.1|1.8e-172|Alcohol dehydrogenase, class V [Handroanthus impetiginosus]
	isoform_137142	0.07	0.0633333	-0.214808	0.920171	XP_022851939.1|7.9e-21|alcohol dehydrogenase-like 6 [Olea europaea var. sylvestris]
	isoform_31533	0.06	0.19	1.56603	0.342822	NP_001268071.1|5.7e-06|alcohol dehydrogenase 3 [Vitis vinifera]
	isoform_174620	0	0	-	-	XP_015162084.1|4.6e-36|PREDICTED: alcohol dehydrogenase-like 7 isoform X2 [Solanum tuberosum]
	isoform_221152	1.06333	0	-1.71532	0.442544	XP_012829622.1|5.6e-163|PREDICTED: alcohol dehydrogenase-like 7 [Erythranthe guttata]
	isoform_184821	9.47	8.71667	-0.184183	0.770267	PIN07992.1|2.1e-56|Alcohol dehydrogenase, class V [Handroanthus impetiginosus]
	isoform_24369	50.3167	74.84	0.455478	0.640801	PIN05325.1|4.8e-163|Alcohol dehydrogenase, class V [Handroanthus impetiginosus]
	isoform_166720	1.15333	0.423333	-1.47444	0.0610838	XP_011101784.1|2.2e-77|alcohol dehydrogenase 3 [Sesamum indicum]
	isoform_30260	0.153333	0	-1.31254	0.570511	XP_012829622.1|1.2e-131|PREDICTED: alcohol dehydrogenase-like 7 [Erythranthe guttata]
	isoform_25830	23.5933	17.9167	-0.46563	0.0130678	XP_011069785.1|5.9e-209|alcohol dehydrogenase 3 [Sesamum indicum]
	isoform_153906	7.46667	0.93	-1.41562	0.567306	XP_012857788.1|8.6e-182|PREDICTED: alcohol dehydrogenase-like 1 isoform X2 [Erythranthe guttata]
	isoform_33993	0.07	0	-1.13025	0.618987	XP_011083077.1|7.4e-133|alcohol dehydrogenase class-3 [Sesamum indicum]
UGT	isoform_176168	0.02	0	-	-	XP_012840946.1|1.6e-15|PREDICTED: UDP-glycosyltransferase 86A1-like [Erythranthe guttata]
	isoform_221858	0	0	-	-	XP_011100451.1|8.5e-43|UDP-glycosyltransferase 71E1-like isoform X1 [Sesamum indicum]
	isoform_97664	0	0.213333	1.15213	0.613855	XP_011084980.1|3.8e-49|UDP-glycosyltransferase 76F1-like [Sesamum indicum]
	isoform_225670	0	0	-	-	XP_011085046.1|6.3e-21|UDP-glycosyltransferase 74F2-like [Sesamum indicum]
	isoform_232552	0	0.4	3.4191	0.0307356	XP_011094735.1|1.1e-56|UDP-glycosyltransferase 86A1-like [Sesamum indicum]
	isoform_54709	30.4767	18.5367	-0.779608	0.0146604	XP_011094623.1|4.9e-65|UDP-glycosyltransferase 86A1-like [Sesamum indicum]
	isoform_51264	18.0267	14.72	-0.357633	0.210421	XP_011094622.1|3.0e-65|UDP-glycosyltransferase 86A1-like [Sesamum indicum]
	isoform_86305	0	0	-	-	XP_011100451.1|6.0e-74|UDP-glycosyltransferase 71E1-like isoform X1 [Sesamum indicum]
	isoform_52125	0.563333	0.12	-1.77625	0.332875	XP_011094740.1|2.2e-63|UDP-glycosyltransferase 86A1-like [Sesamum indicum]
	isoform_227243	2.14	6.14333	1.11153	0.603024	XP_011094570.1|8.9e-97|UDP-glycosyltransferase 73C3-like [Sesamum indicum]
	isoform_195323	0.333333	0.196667	-0.391942	0.891435	XP_020548991.1|1.4e-12|UDP-glycosyltransferase 88B1-like isoform X1 [Sesamum indicum]
	isoform_50146	14.5867	11.2267	-0.430855	0.593357	XP_011094622.1|3.1e-65|UDP-glycosyltransferase 86A1-like [Sesamum indicum]
	isoform_51838	0.456667	0	-1.40874	0.540912	XP_011094623.1|5.3e-65|UDP-glycosyltransferase 86A1-like [Sesamum indicum]
	isoform_86984	1.68333	2.12333	0.257744	0.87542	PSR84628.1|4.9e-10|UDP-glycosyltransferase [Actinidia chinensis var. chinensis]
	isoform_90998	0	0	-	-	XP_012840947.1|2.1e-40|PREDICTED: UDP-glycosyltransferase 86A1-like [Erythranthe guttata]
	isoform_47049	15.0133	8.16333	-0.889816	0.344896	XP_011094622.1|3.2e-65|UDP-glycosyltransferase 86A1-like [Sesamum indicum]
	isoform_215611	0.403333	0.0466667	-3.71831	0.0147488	XP_020548991.1|2.1e-19|UDP-glycosyltransferase 88B1-like isoform X1 [Sesamum indicum]
	isoform_131149	24.5733	17.7567	-0.541062	0.000166449	XP_011084011.1|9.8e-97|LOW QUALITY PROTEIN: UDP-glycosyltransferase 89B2-like [Sesamum indicum]
	isoform_220751	0.403333	0.0666667	-1.64591	0.488702	XP_011094626.1|6.9e-74|UDP-glycosyltransferase 86A1-like [Sesamum indicum]
	isoform_236402	0.48	0.27	-0.937647	0.540512	XP_012829432.1|1.2e-36|PREDICTED: UDP-glycosyltransferase 74E2-like [Erythranthe guttata]
	isoform_100075	1.84	0.54	-1.79235	0.00472247	XP_011094568.1|1.3e-70|UDP-glycosyltransferase 73D1 [Sesamum indicum]
	isoform_161649	0.106667	0.0533333	-0.573991	0.827082	XP_011084011.1|3.3e-45|LOW QUALITY PROTEIN: UDP-glycosyltransferase 89B2-like [Sesamum indicum]
	isoform_43807	0	2.35	6.0541	1.83915e-07	XP_012829420.1|3.3e-109|PREDICTED: UDP-glycosyltransferase 74F2-like [Erythranthe guttata]
	isoform_42183	1.39667	0.386667	-1.70829	0.196298	XP_011094568.1|2.5e-59|UDP-glycosyltransferase 73D1 [Sesamum indicum]
	isoform_158825	0	0	-	-	XP_011094622.1|1.9e-17|UDP-glycosyltransferase 86A1-like [Sesamum indicum]
	isoform_173346	2.27667	0.71	-0.977657	0.688623	XP_012830900.1|8.5e-106|PREDICTED: LOW QUALITY PROTEIN: UDP-glycosyltransferase 82A1 [Erythranthe guttata]
	isoform_114343	3.49333	0	-6.93726	9.15114e-11	XP_012829420.1|6.6e-114|PREDICTED: UDP-glycosyltransferase 74F2-like [Erythranthe guttata]
	isoform_124457	6.12667	0.553333	-3.39629	4.68624e-08	XP_012829432.1|1.8e-42|PREDICTED: UDP-glycosyltransferase 74E2-like [Erythranthe guttata]
	isoform_38790	15.2133	20.28	0.340727	0.0285615	XP_012830900.1|2.7e-107|PREDICTED: LOW QUALITY PROTEIN: UDP-glycosyltransferase 82A1 [Erythranthe guttata]
	isoform_36707	1.79333	0.0733333	-4.18353	3.781e-06	XP_022868316.1|9.8e-31|UDP-glycosyltransferase TURAN-like isoform X3 [Olea europaea var. sylvestris]
	isoform_138159	0.216667	0.776667	0.851464	0.711903	XP_011094624.1|1.8e-48|UDP-glycosyltransferase 86A1-like [Sesamum indicum]
	isoform_35860	0	0.3	1.38911	0.547637	XP_011094623.1|4.3e-58|UDP-glycosyltransferase 86A1-like [Sesamum indicum]
	isoform_99046	0.26	1.81333	1.98312	0.279856	XP_011094625.1|1.1e-128|UDP-glycosyltransferase 86A1-like [Sesamum indicum]
	isoform_34285	7.11667	7.05333	-0.0800534	0.878797	XP_011094623.1|1.1e-64|UDP-glycosyltransferase 86A1-like [Sesamum indicum]
	isoform_33929	2.46333	5.65667	0.895945	0.658369	XP_012830900.1|3.1e-107|PREDICTED: LOW QUALITY PROTEIN: UDP-glycosyltransferase 82A1 [Erythranthe guttata]
	isoform_31966	0.27	1.72333	1.73294	0.41395	XP_012830900.1|3.3e-107|PREDICTED: LOW QUALITY PROTEIN: UDP-glycosyltransferase 82A1 [Erythranthe guttata]
	isoform_87695	0	0.0266667	0.76328	0.688623	XP_012830900.1|3.4e-43|PREDICTED: LOW QUALITY PROTEIN: UDP-glycosyltransferase 82A1 [Erythranthe guttata]
	isoform_29340	0.246667	0.253333	-0.0593674	0.994176	XP_011094623.1|2.6e-38|UDP-glycosyltransferase 86A1-like [Sesamum indicum]
	isoform_74421	1.51333	1.84	0.189819	0.879335	XP_012830900.1|3.5e-107|PREDICTED: LOW QUALITY PROTEIN: UDP-glycosyltransferase 82A1 [Erythranthe guttata]
	isoform_28906	1.31333	1.3	-0.0963962	0.933332	XP_011085046.1|1.4e-76|UDP-glycosyltransferase 74F2-like [Sesamum indicum]
	isoform_27718	5.19333	2.44333	-1.15245	0.000137351	XP_021717869.1|3.0e-77|UDP-glycosyltransferase 89A2-like [Chenopodium quinoa]
	isoform_171545	0	0	-	-	XP_011094740.1|4.2e-34|UDP-glycosyltransferase 86A1-like [Sesamum indicum]
	isoform_101333	17.4867	6.39	-1.50106	1.76575e-06	XP_020548990.1|9.1e-178|UDP-glycosyltransferase 88B1-like [Sesamum indicum]
	isoform_198852	0	0	-	-	XP_011094570.1|1.5e-93|UDP-glycosyltransferase 73C3-like [Sesamum indicum]
	isoform_229226	2.43667	2.78667	0.0664803	0.996346	XP_011084980.1|1.2e-196|UDP-glycosyltransferase 76F1-like [Sesamum indicum]
	isoform_207695	3.82333	1.08333	-1.87591	7.46644e-08	XP_011082838.1|1.3e-36|UDP-glycosyltransferase TURAN-like [Sesamum indicum]
	isoform_154416	5.83	0	-8.0135	2.24085e-15	XP_022878973.1|2.7e-58|UDP-glycosyltransferase 74E1-like isoform X1 [Olea europaea var. sylvestris]
	isoform_128974	0	0	-	-	XP_012839050.1|9.9e-130|PREDICTED: UDP-glycosyltransferase 74E2-like [Erythranthe guttata]
	isoform_104897	6.08667	1.06333	-2.08141	0.153003	XP_022887520.1|1.0e-110|UDP-glycosyltransferase 74E2-like [Olea europaea var. sylvestris]
	isoform_73622	4.51	3.71667	-0.276388	0.912267	XP_011084980.1|1.3e-196|UDP-glycosyltransferase 76F1-like [Sesamum indicum]
	isoform_20195	0	2.86667	6.64341	9.70801e-09	XP_012829420.1|1.4e-187|PREDICTED: UDP-glycosyltransferase 74F2-like [Erythranthe guttata]
	isoform_205804	9.04667	2.37667	-1.93422	0.000274775	XP_017975813.1|1.2e-58|PREDICTED: UDP-glycosyltransferase 74E2 [Theobroma cacao]
	isoform_21730	1.54333	2.30667	0.335532	0.891738	XP_011084980.1|1.3e-196|UDP-glycosyltransferase 76F1-like [Sesamum indicum]
	isoform_169702	0	0	-	-	XP_012829420.1|2.6e-128|PREDICTED: UDP-glycosyltransferase 74F2-like [Erythranthe guttata]
	isoform_128030	15.0533	23.3133	0.562029	0.0695452	XP_011082838.1|4.1e-243|UDP-glycosyltransferase TURAN-like [Sesamum indicum]
	isoform_98849	9.49333	2.87333	-1.73784	0.00866002	XP_011071831.1|7.8e-194|UDP-glycosyltransferase 90A1-like [Sesamum indicum]
	isoform_19188	17.49	4.63667	-1.94208	5.92565e-05	XP_011098502.1|3.5e-186|UDP-glycosyltransferase 90A1 [Sesamum indicum]
	isoform_21490	8.73667	4.75333	-0.942642	0.00362533	XP_011100452.1|3.2e-179|UDP-glycosyltransferase 71E1-like [Sesamum indicum]
	isoform_222566	0.186667	0	-1.39706	0.544811	XP_011071831.1|6.3e-191|UDP-glycosyltransferase 90A1-like [Sesamum indicum]
	isoform_19027	0.243333	0.453333	0.27883	0.920516	XP_011098502.1|3.6e-186|UDP-glycosyltransferase 90A1 [Sesamum indicum]
	isoform_215022	3.99333	4.63	0.143839	0.944214	XP_020548990.1|3.9e-196|UDP-glycosyltransferase 88B1-like [Sesamum indicum]
	isoform_20254	0.02	0	-0.798022	0.688623	XP_012831197.1|1.6e-85|PREDICTED: UDP-glycosyltransferase 90A1-like [Erythranthe guttata]
	isoform_221517	4.91333	3.76	-0.441014	0.567592	XP_011094738.1|8.4e-122|UDP-glycosyltransferase 86A1-like [Sesamum indicum]
	isoform_169543	5.39667	1.46333	-1.85959	0.0113383	XP_012839050.1|2.5e-134|PREDICTED: UDP-glycosyltransferase 74E2-like [Erythranthe guttata]
	isoform_18469	0.656667	0.226667	-0.810505	0.729564	XP_011100452.1|3.4e-179|UDP-glycosyltransferase 71E1-like [Sesamum indicum]
	isoform_19609	0.0166667	0	-0.78466	0.688623	XP_011070892.1|8.6e-74|UDP-glycosyltransferase 89A2 [Sesamum indicum]
	isoform_106439	1.16333	0.306667	-1.93934	0.0208995	XP_012829432.1|2.1e-35|PREDICTED: UDP-glycosyltransferase 74E2-like [Erythranthe guttata]
	isoform_130048	8.36333	19.95	1.18113	8.17716e-07	XP_011094570.1|1.2e-192|UDP-glycosyltransferase 73C3-like [Sesamum indicum]
	isoform_19325	1.81333	2.11333	0.14212	0.881083	XP_012829420.1|1.5e-187|PREDICTED: UDP-glycosyltransferase 74F2-like [Erythranthe guttata]
	isoform_196808	0	0.513333	1.59093	0.488194	XP_012829420.1|1.5e-187|PREDICTED: UDP-glycosyltransferase 74F2-like [Erythranthe guttata]
	isoform_19231	0.51	0.586667	0.069891	0.990336	XP_011094625.1|2.5e-65|UDP-glycosyltransferase 86A1-like [Sesamum indicum]
	isoform_74610	0	0.286667	1.47248	0.52572	XP_020548990.1|4.0e-196|UDP-glycosyltransferase 88B1-like [Sesamum indicum]
	isoform_18618	0.17	0	-1.38467	0.548613	XP_011098502.1|3.8e-186|UDP-glycosyltransferase 90A1 [Sesamum indicum]
	isoform_17018	0	0	-	-	XP_011100452.1|3.4e-179|UDP-glycosyltransferase 71E1-like [Sesamum indicum]
	isoform_168903	0.143333	4.60667	4.76365	2.44321e-12	XP_012829420.1|1.5e-187|PREDICTED: UDP-glycosyltransferase 74F2-like [Erythranthe guttata]
	isoform_18581	0	0.3	1.47829	0.524158	XP_011084980.1|1.4e-196|UDP-glycosyltransferase 76F1-like [Sesamum indicum]
	isoform_88576	0	0	-	-	XP_011094625.1|3.4e-70|UDP-glycosyltransferase 86A1-like [Sesamum indicum]
	isoform_18439	7.11667	2.86333	-1.34031	0.00993659	XP_011094740.1|3.8e-194|UDP-glycosyltransferase 86A1-like [Sesamum indicum]
	isoform_221790	2.08	0.07	-3.95003	0.00152284	XP_011098502.1|5.4e-124|UDP-glycosyltransferase 90A1 [Sesamum indicum]
	isoform_18411	8.24333	7.38333	-0.238673	0.688623	XP_011070892.1|4.7e-192|UDP-glycosyltransferase 89A2 [Sesamum indicum]
	isoform_18097	0	0	-	-	XP_011094625.1|7.7e-102|UDP-glycosyltransferase 86A1-like [Sesamum indicum]
	isoform_104555	0	0	-	-	XP_011100448.1|1.7e-53|UDP-glycosyltransferase 71E1 [Sesamum indicum]
	isoform_92145	19.3167	9.31	-1.10027	0.00961074	XP_020548990.1|4.1e-196|UDP-glycosyltransferase 88B1-like [Sesamum indicum]
	isoform_17870	1.88	0.953333	-1.0383	0.0336792	XP_011094625.1|6.2e-192|UDP-glycosyltransferase 86A1-like [Sesamum indicum]
	isoform_17761	1.82	0.403333	-1.47241	0.526112	XP_011070892.1|4.7e-192|UDP-glycosyltransferase 89A2 [Sesamum indicum]
	isoform_153641	0	0.0966667	1.26727	0.581913	XP_011082838.1|3.3e-169|UDP-glycosyltransferase TURAN-like [Sesamum indicum]
	isoform_17537	1.92	1.69667	-0.191261	0.942301	XP_011082838.1|4.5e-243|UDP-glycosyltransferase TURAN-like [Sesamum indicum]
	isoform_15886	0	0.163333	1.36491	0.555344	XP_011100452.1|3.6e-179|UDP-glycosyltransferase 71E1-like [Sesamum indicum]
	isoform_99149	0.173333	0	-3.63624	0.0184694	XP_011089086.1|2.4e-18|UDP-glycosyltransferase 87A1-like [Sesamum indicum]
	isoform_16942	1.54667	0.796667	-0.851109	0.659361	XP_011084011.1|4.1e-151|LOW QUALITY PROTEIN: UDP-glycosyltransferase 89B2-like [Sesamum indicum]
	isoform_15210	0.16	1.21333	1.28087	0.607009	XP_011082838.1|4.6e-243|UDP-glycosyltransferase TURAN-like [Sesamum indicum]
	isoform_14560	2.84667	2.2	-0.353184	0.879939	XP_020548990.1|4.2e-196|UDP-glycosyltransferase 88B1-like [Sesamum indicum]
	isoform_173020	0.0266667	0.0266667	-0.0419294	0.997297	XP_011072114.1|6.4e-75|UDP-glycosyltransferase 90A1-like [Sesamum indicum]
	isoform_125561	1.02	0.68	-0.607265	0.694908	XP_011094626.1|8.1e-155|UDP-glycosyltransferase 86A1-like [Sesamum indicum]
	isoform_17087	0	0	-	-	XP_011094570.1|7.0e-114|UDP-glycosyltransferase 73C3-like [Sesamum indicum]
	isoform_165633	0	0.0933333	2.82935	0.10782	XP_011094570.1|1.4e-42|UDP-glycosyltransferase 73C3-like [Sesamum indicum]
	isoform_16810	0.33	0.366667	0.0661272	0.995819	XP_011100452.1|3.6e-179|UDP-glycosyltransferase 71E1-like [Sesamum indicum]
	isoform_199962	0.0966667	0.0333333	-0.831477	0.720973	XP_012840946.1|3.5e-73|PREDICTED: UDP-glycosyltransferase 86A1-like [Erythranthe guttata]
	isoform_16925	7.71333	4.62333	-0.793755	0.0641646	XP_011094624.1|9.0e-61|UDP-glycosyltransferase 86A1-like [Sesamum indicum]
	isoform_15854	0	0.07	1.22027	0.596523	XP_012829445.1|1.1e-50|PREDICTED: UDP-glycosyltransferase 74F2-like [Erythranthe guttata]
	isoform_15069	0.156667	0.576667	1.23418	0.604743	XP_020548990.1|4.4e-196|UDP-glycosyltransferase 88B1-like [Sesamum indicum]
	isoform_15591	13.9667	29.4333	1.00544	0.000936493	XP_011094570.1|5.6e-191|UDP-glycosyltransferase 73C3-like [Sesamum indicum]
	isoform_167285	1.27667	1.95333	0.539263	0.288993	XP_011098693.1|3.3e-74|UDP-glycosyltransferase 13 [Sesamum indicum]
	isoform_166888	0	0	-	-	XP_011094625.1|1.2e-52|UDP-glycosyltransferase 86A1-like [Sesamum indicum]
	isoform_202472	4.84	2.95667	-0.74538	0.425181	XP_011082838.1|3.5e-241|UDP-glycosyltransferase TURAN-like [Sesamum indicum]
	isoform_101284	0.613333	0.583333	-0.160717	0.95582	XP_011094625.1|7.9e-132|UDP-glycosyltransferase 86A1-like [Sesamum indicum]
	isoform_13846	1.21667	2.89667	1.15743	0.116881	XP_011094623.1|1.4e-64|UDP-glycosyltransferase 86A1-like [Sesamum indicum]
	isoform_88849	0	0	-	-	XP_020548990.1|1.4e-27|UDP-glycosyltransferase 88B1-like [Sesamum indicum]
	isoform_92474	2.09333	0.453333	-1.79285	0.280457	XP_011082838.1|1.5e-242|UDP-glycosyltransferase TURAN-like [Sesamum indicum]
	isoform_14262	0.923333	2.19333	0.890418	0.659576	XP_011082838.1|5.0e-243|UDP-glycosyltransferase TURAN-like [Sesamum indicum]
	isoform_13633	4.18333	4.57667	0.0332269	0.997297	XP_011082838.1|5.0e-243|UDP-glycosyltransferase TURAN-like [Sesamum indicum]
	isoform_106346	0.62	0.0466667	-3.43172	0.00198769	XP_020548990.1|5.4e-88|UDP-glycosyltransferase 88B1-like [Sesamum indicum]
	isoform_205419	0	0	-	-	XP_020548990.1|4.1e-184|UDP-glycosyltransferase 88B1-like [Sesamum indicum]
	isoform_11100	0.233333	0	-1.49178	0.523384	XP_020548990.1|2.0e-181|UDP-glycosyltransferase 88B1-like [Sesamum indicum]
	isoform_11590	0	0	-	-	XP_011094623.1|1.6e-64|UDP-glycosyltransferase 86A1-like [Sesamum indicum]
	isoform_9627	0.0733333	0	-1.26638	0.581913	XP_020548990.1|1.2e-80|UDP-glycosyltransferase 88B1-like [Sesamum indicum]
	isoform_8921	2.27	2.62	0.136679	0.908638	XP_011094623.1|1.6e-64|UDP-glycosyltransferase 86A1-like [Sesamum indicum]
	isoform_91082	1	4.53333	2.10024	3.06122e-11	XP_011082838.1|2.6e-187|UDP-glycosyltransferase TURAN-like [Sesamum indicum]
	isoform_78821	1.22333	2.14333	0.739989	0.0433446	XP_021717869.1|1.4e-76|UDP-glycosyltransferase 89A2-like [Chenopodium quinoa]
	isoform_232895	0.82	0.61	-0.487568	0.428813	PSR84628.1|2.5e-10|UDP-glycosyltransferase [Actinidia chinensis var. chinensis]
	isoform_100212	0.22	0.33	0.509007	0.635049	XP_018856428.1|8.3e-28|PREDICTED: UDP-glycosyltransferase TURAN isoform X3 [Juglans regia]
	isoform_72126	2.19667	1.40333	-0.717002	0.000625647	XP_011082838.1|7.4e-28|UDP-glycosyltransferase TURAN-like [Sesamum indicum]
	isoform_98549	7.54333	14.2767	0.847865	2.85889e-24	XP_011082838.1|8.2e-241|UDP-glycosyltransferase TURAN-like [Sesamum indicum]
	isoform_205418	0.0366667	0.123333	1.1213	0.635664	XP_020548990.1|5.8e-184|UDP-glycosyltransferase 88B1-like [Sesamum indicum]
	isoform_19758	134.91	48.0967	-1.55955	2.08642e-33	PIN15726.1|4.5e-236|UDP-glucuronosyl and UDP-glucosyl transferase [Handroanthus impetiginosus]
	isoform_150835	285.95	103.993	-1.53237	4.05369e-29	PIN15726.1|1.4e-36|UDP-glucuronosyl and UDP-glucosyl transferase [Handroanthus impetiginosus]
	isoform_94410	3.48	1.74333	-1.05839	0.0615333	PIN15726.1|3.7e-207|UDP-glucuronosyl and UDP-glucosyl transferase [Handroanthus impetiginosus]
	isoform_180016	0	0.186667	1.24597	0.588369	PIN09068.1|5.7e-95|UDP-glucuronosyl and UDP-glucosyl transferase [Handroanthus impetiginosus]
	isoform_18881	0.0566667	0.0133333	-1.10812	0.658369	PIN15726.1|3.1e-55|UDP-glucuronosyl and UDP-glucosyl transferase [Handroanthus impetiginosus]
	isoform_16916	22.0733	1.9	-2.52215	0.129655	PIN05078.1|1.1e-241|UDP-glucuronosyl and UDP-glucosyl transferase [Handroanthus impetiginosus]
	isoform_18019	0	0	-	-	PIN15726.1|5.3e-238|UDP-glucuronosyl and UDP-glucosyl transferase [Handroanthus impetiginosus]
	isoform_78168	0.02	0	-0.78466	0.688623	PIN06036.1|1.2e-49|UDP-glucuronosyl and UDP-glucosyl transferase [Handroanthus impetiginosus]
	isoform_18212	19.15	6.3	-1.65825	6.95127e-14	PIN26543.1|1.5e-211|UDP-glucuronosyl and UDP-glucosyl transferase [Handroanthus impetiginosus]
	isoform_109354	0.436667	0.213333	-0.941733	0.659361	PIN10984.1|3.4e-48|UDP-glucuronosyl and UDP-glucosyl transferase [Handroanthus impetiginosus]
	isoform_15526	0	0	-	-	PIN07918.1|1.4e-247|UDP-glucuronosyl and UDP-glucosyl transferase [Handroanthus impetiginosus]
	isoform_155690	25.8133	5.92667	-2.19627	2.55063e-46	PIN10984.1|1.9e-76|UDP-glucuronosyl and UDP-glucosyl transferase [Handroanthus impetiginosus]
	isoform_129426	0.0666667	0.0366667	-0.278511	0.921872	PIN09068.1|1.7e-183|UDP-glucuronosyl and UDP-glucosyl transferase [Handroanthus impetiginosus]
	isoform_210049	0.123333	0	-2.13608	0.302645	PIN26543.1|8.0e-103|UDP-glucuronosyl and UDP-glucosyl transferase [Handroanthus impetiginosus]
	isoform_18371	21.3767	18.47	-0.28589	0.0939335	PIN09068.1|5.7e-214|UDP-glucuronosyl and UDP-glucosyl transferase [Handroanthus impetiginosus]
	isoform_192944	0.336667	0	-1.49178	0.523384	PIN10427.1|4.2e-122|UDP-glucuronosyl and UDP-glucosyl transferase [Handroanthus impetiginosus]
	isoform_16769	13.8767	4.23667	-1.7309	0.000369916	PIN10984.1|9.3e-172|UDP-glucuronosyl and UDP-glucosyl transferase [Handroanthus impetiginosus]
	isoform_231836	0.546667	2.52333	1.70583	0.323682	PIN10427.1|9.5e-165|UDP-glucuronosyl and UDP-glucosyl transferase [Handroanthus impetiginosus]
	isoform_150706	5.96333	7.83	0.318438	0.815783	PIM99394.1|8.0e-63|UDP-glucuronosyl and UDP-glucosyl transferase [Handroanthus impetiginosus]
	isoform_26195	5.07	2.89	-0.698227	0.724425	PIN15726.1|2.6e-209|UDP-glucuronosyl and UDP-glucosyl transferase [Handroanthus impetiginosus]
	isoform_15241	14.2167	4.89333	-1.56274	0.0048909	PIN10984.1|8.5e-224|UDP-glucuronosyl and UDP-glucosyl transferase [Handroanthus impetiginosus]
	isoform_135161	0.03	0	-2.05077	0.333668	PIN22174.1|4.1e-23|UDP-glucuronosyl and UDP-glucosyl transferase [Handroanthus impetiginosus]
	isoform_119755	0.706667	0.1	-2.70343	0.00207593	PIN05078.1|1.7e-153|UDP-glucuronosyl and UDP-glucosyl transferase [Handroanthus impetiginosus]
	isoform_28927	0.506667	0.78	0.356212	0.898667	PIN26197.1|7.9e-107|UDP-glucuronosyl and UDP-glucosyl transferase [Handroanthus impetiginosus]
	isoform_73348	0.753333	0.71	-0.153956	0.884653	PIN15726.1|6.3e-238|UDP-glucuronosyl and UDP-glucosyl transferase [Handroanthus impetiginosus]
	isoform_233549	0.41	0.29	-0.583888	0.544613	PIN15726.1|7.2e-71|UDP-glucuronosyl and UDP-glucosyl transferase [Handroanthus impetiginosus]
	isoform_203602	0.00666667	0	-	-	PIN02708.1|1.5e-99|UDP-glucuronosyl and UDP-glucosyl transferase [Handroanthus impetiginosus]
	isoform_75007	3.2	1.32	-1.33763	0.00272587	PIN26543.1|1.5e-138|UDP-glucuronosyl and UDP-glucosyl transferase [Handroanthus impetiginosus]
	isoform_17801	15.6467	0.946667	-3.49238	0.00144094	PIN05078.1|1.1e-241|UDP-glucuronosyl and UDP-glucosyl transferase [Handroanthus impetiginosus]
	isoform_229447	1.21333	0.83	-0.298841	0.920094	PIN15726.1|2.2e-208|UDP-glucuronosyl and UDP-glucosyl transferase [Handroanthus impetiginosus]
	isoform_16268	1.89	0	-4.39626	0.00364513	PIN07918.1|1.4e-247|UDP-glucuronosyl and UDP-glucosyl transferase [Handroanthus impetiginosus]
	isoform_109174	2.81	1.02667	-1.49392	0.0117984	PIN15726.1|4.1e-27|UDP-glucuronosyl and UDP-glucosyl transferase [Handroanthus impetiginosus]
	isoform_85709	0.15	0.0233333	-1.98039	0.239743	PIN15726.1|3.5e-40|UDP-glucuronosyl and UDP-glucosyl transferase [Handroanthus impetiginosus]
	isoform_131960	33.8833	14.9233	-1.25295	2.66832e-06	PIN15726.1|1.7e-79|UDP-glucuronosyl and UDP-glucosyl transferase [Handroanthus impetiginosus]
	isoform_215583	63.3333	13.82	-2.19664	3.26784e-06	PIN22174.1|1.5e-22|UDP-glucuronosyl and UDP-glucosyl transferase [Handroanthus impetiginosus]
	isoform_230729	0.15	0	-1.53214	0.523934	PIN26543.1|5.3e-34|UDP-glucuronosyl and UDP-glucosyl transferase [Handroanthus impetiginosus]
	isoform_19334	0.426667	0.753333	0.218997	0.942164	PIN15726.1|5.0e-238|UDP-glucuronosyl and UDP-glucosyl transferase [Handroanthus impetiginosus]
	isoform_230791	4.27667	2.84	-0.670512	0.102078	PIN09068.1|3.2e-50|UDP-glucuronosyl and UDP-glucosyl transferase [Handroanthus impetiginosus]
	isoform_13779	7.28333	0.57	-3.6261	5.05218e-11	PIN05078.1|1.2e-241|UDP-glucuronosyl and UDP-glucosyl transferase [Handroanthus impetiginosus]
	isoform_85093	0.0933333	0	-1.99899	0.351918	PIN15726.1|1.6e-65|UDP-glucuronosyl and UDP-glucosyl transferase [Handroanthus impetiginosus]
	isoform_17110	22.52	136.967	2.43903	6.51852e-06	PIN07918.1|1.3e-247|UDP-glucuronosyl and UDP-glucosyl transferase [Handroanthus impetiginosus]
	isoform_84624	0.0166667	0.0366667	0.305811	0.91218	PIN23160.1|4.5e-100|UDP-glucuronosyl and UDP-glucosyl transferase [Handroanthus impetiginosus]
	isoform_61946	0.0833333	0	-0.798022	0.688623	PIN15726.1|1.0e-62|UDP-glucuronosyl and UDP-glucosyl transferase [Handroanthus impetiginosus]
	isoform_49369	0.0966667	0.54	0.77588	0.726578	PON50343.1|2.7e-38|UDP-glucuronosyl/UDP-glucosyltransferase [Trema orientale]
	isoform_213097	0.0233333	0	-0.986833	0.658369	PIN09068.1|2.3e-96|UDP-glucuronosyl and UDP-glucosyl transferase [Handroanthus impetiginosus]
	isoform_126783	0.146667	0.12	-0.0426898	0.997297	PIN10984.1|4.7e-21|UDP-glucuronosyl and UDP-glucosyl transferase [Handroanthus impetiginosus]
	isoform_182291	0	0	-	-	PIN07918.1|6.1e-85|UDP-glucuronosyl and UDP-glucosyl transferase [Handroanthus impetiginosus]
	isoform_153661	0	0	-	-	PIN26197.1|4.7e-43|UDP-glucuronosyl and UDP-glucosyl transferase [Handroanthus impetiginosus]
	isoform_141692	0.04	0.02	-0.577138	0.818261	PIN22174.1|2.1e-59|UDP-glucuronosyl and UDP-glucosyl transferase [Handroanthus impetiginosus]
	isoform_31949	0	0	-	-	PIN15726.1|1.5e-96|UDP-glucuronosyl and UDP-glucosyl transferase [Handroanthus impetiginosus]
	isoform_18701	33.5233	39.6233	0.165234	0.459909	PIN26197.1|3.7e-215|UDP-glucuronosyl and UDP-glucosyl transferase [Handroanthus impetiginosus]
	isoform_154718	0	0.91	3.95925	0.00811581	PIN15625.1|2.3e-26|UDP-glucuronosyl and UDP-glucosyl transferase [Handroanthus impetiginosus]
	isoform_18473	0	0	-	-	PIN15726.1|5.6e-238|UDP-glucuronosyl and UDP-glucosyl transferase [Handroanthus impetiginosus]
	isoform_14998	13.3433	7.47	-0.909788	7.20189e-06	PIN15726.1|6.1e-238|UDP-glucuronosyl and UDP-glucosyl transferase [Handroanthus impetiginosus]
	isoform_187049	0.04	0	-1.77433	0.436289	PIN15726.1|1.0e-42|UDP-glucuronosyl and UDP-glucosyl transferase [Handroanthus impetiginosus]
	isoform_97645	0.05	0	-1.77728	0.435827	PIN15726.1|3.6e-74|UDP-glucuronosyl and UDP-glucosyl transferase [Handroanthus impetiginosus]
	isoform_178710	3.39333	1.43667	-1.27103	0.0717332	PIN23160.1|7.7e-54|UDP-glucuronosyl and UDP-glucosyl transferase [Handroanthus impetiginosus]
	isoform_115187	34.33	3.93	-3.11822	3.05963e-10	PIN15726.1|4.6e-80|UDP-glucuronosyl and UDP-glucosyl transferase [Handroanthus impetiginosus]
	isoform_18111	0.01	0	-0.798022	0.688623	PIN15726.1|1.1e-23|UDP-glucuronosyl and UDP-glucosyl transferase [Handroanthus impetiginosus]
	isoform_131374	0.0733333	0.09	0.123843	0.975301	PIN22174.1|5.7e-73|UDP-glucuronosyl and UDP-glucosyl transferase [Handroanthus impetiginosus]
	isoform_195505	1.74333	2.59667	0.497659	0.0618361	PIN10427.1|1.1e-58|UDP-glucuronosyl and UDP-glucosyl transferase [Handroanthus impetiginosus]
