# Supplementary material for: De novo full length transcriptome analysis and gene expression profiling to identify genes involved in phenylethanol glycosides biosynthesis in Cistanche tubulosa
Source: BMC Genomics. 2022 Oct 8;23:698. doi: 10.1186/s12864-022-08921-x (PMC9548140; doi:10.1186/s12864-022-08921-x)
Supplement: Supplementary file 7 — Additional file 7: Supplementary Table S5. Differentially expressed genes between HS2 and YS1. [file 12864_2022_8921_MOESM7_ESM.xls]

## Sheet: Supplementary Table S5
Supplementary Table S5. Differentially expressed genes between HS2 and YS1.
Gene ID	YS1 FPKM	HS2 FPKM	YS1A FPKM	YS1B FPKM	YS1C FPKM	HS2A FPKM	HS2B FPKM	HS2C FPKM	log2(HS2/YS1)	Qvalue(YS1-vs-HS2)	Pvalue(YS1-vs-HS2)	Nr	Kegg Orthology
isoform_10001	0	34.97	0	0	0	38.95	29.66	36.3	10.5507	6.24e-33	3.68e-35	XP_011094823.1|1.2e-92|uncharacterized protein LOC105174419 [Sesamum indicum]
isoform_100012	2.193	1.006	2.3	1.89	2.39	0.94	0.89	1.19	-1.19384	0.00278959	0.000362189	PVH66721.1|4.2e-09|hypothetical protein PAHAL_1G328100 [Panicum hallii]	K12811//ATP-dependent RNA helicase DDX46/PRP5 [EC:3.6.4.13]+ko03040//Spliceosome;K12811//ATP-dependent RNA helicase DDX46/PRP5 [EC:3.6.4.13]+ko03040//Spliceosome;K12811//ATP-dependent RNA helicase DDX46/PRP5 [EC:3.6.4.13]+ko03040//Spliceosome;K13091//RNA-binding protein 39;K13091//RNA-binding protein 39
isoform_10002	6.726	0.013	5.36	2.69	12.13	0.04	0	0	-7.77448	3.3e-16	7.62e-18	XP_011072762.1|2.6e-43|uncharacterized protein LOC105157925 [Sesamum indicum]
isoform_100021	0.846	2.29	0.6	0.86	1.08	2.4	2.11	2.36	1.39144	0.0064406	0.000930079	CDP06740.1|1.5e-07|unnamed protein product [Coffea canephora]	K02870//large subunit ribosomal protein L12e+ko03010//Ribosome;K02870//large subunit ribosomal protein L12e+ko03010//Ribosome;K02870//large subunit ribosomal protein L12e+ko03010//Ribosome;K02870//large subunit ribosomal protein L12e+ko03010//Ribosome
isoform_10003	0	8.856	0	0	0	2.04	19.13	5.4	8.1307	8.37e-14	2.46e-15	XP_011082732.1|5.5e-272|uncharacterized protein LOC105165426 [Sesamum indicum]	K07300//Ca2+:H+ antiporter;K07300//Ca2+:H+ antiporter;K07300//Ca2+:H+ antiporter;K07300//Ca2+:H+ antiporter
isoform_100036	2.73	10.893	2.33	2.6	3.26	10.06	7.82	14.8	1.90054	2.25e-07	1.41e-08	XP_012846334.1|1.0e-126|PREDICTED: ABC transporter B family member 1 [Erythranthe guttata]	K05658//ATP-binding cassette, subfamily B (MDR/TAP), member 1 [EC:7.6.2.2]+ko02010//ABC transporters;K05658//ATP-binding cassette, subfamily B (MDR/TAP), member 1 [EC:7.6.2.2]+ko02010//ABC transporters;K05658//ATP-binding cassette, subfamily B (MDR/TAP), member 1 [EC:7.6.2.2]+ko02010//ABC transporters;K05658//ATP-binding cassette, subfamily B (MDR/TAP), member 1 [EC:7.6.2.2]+ko02010//ABC transpor…
isoform_100048	0.073	0.43	0.06	0.04	0.12	0.33	0.31	0.65	2.45315	0.00124757	0.000148082	XP_020553676.1|2.4e-208|sacsin [Sesamum indicum]	K17592//sacsin;K17592//sacsin;K17592//sacsin;K17592//sacsin;K17592//sacsin
isoform_100054	0.093	0.01	0.06	0.13	0.09	0.01	0.02	0	-2.54039	0.0380772	0.00738633
isoform_100075	1.84	0.54	1.43	2.27	1.82	0.68	0.32	0.62	-1.79235	0.00472247	0.000653298	XP_011094568.1|1.3e-70|UDP-glycosyltransferase 73D1 [Sesamum indicum]	K13496//UDP-glucosyl transferase 73C [EC:2.4.1.-];K13496//UDP-glucosyl transferase 73C [EC:2.4.1.-];K13496//UDP-glucosyl transferase 73C [EC:2.4.1.-];K13496//UDP-glucosyl transferase 73C [EC:2.4.1.-]
isoform_100076	0	3.083	0	0	0	3.75	2.12	3.38	5.53436	5.06e-06	3.83e-07	XP_021734884.1|7.2e-36|zinc finger BED domain-containing protein RICESLEEPER 2-like [Chenopodium quinoa]	K11866//STAM-binding protein [EC:3.4.19.12]+ko04144//Endocytosis;K04733//interleukin-1 receptor-associated kinase 4 [EC:2.7.11.1];K21437//ankyrin repeat domain-containing protein 13;K20799//BRISC complex subunit Abro1
isoform_100084	4.243	1.36	2.51	6.16	4.06	1.5	0.64	1.94	-1.6476	0.0117105	0.00184759	XP_011075665.1|2.3e-23|protein WVD2-like 7 isoform X2 [Sesamum indicum]
isoform_10009	3.923	0.86	1.03	5.23	5.51	0.67	1.36	0.55	-2.1003	0.00944986	0.0014438	XP_011091219.1|2.5e-283|inorganic phosphate transporter 1-4-like [Sesamum indicum]	K08176//MFS transporter, PHS family, inorganic phosphate transporter;K08176//MFS transporter, PHS family, inorganic phosphate transporter;K08176//MFS transporter, PHS family, inorganic phosphate transporter;K08176//MFS transporter, PHS family, inorganic phosphate transporter;K08176//MFS transporter, PHS family, inorganic phosphate transporter
isoform_100097	0.186	0.54	0.23	0.2	0.13	0.47	0.54	0.61	1.44503	0.0100611	0.0015529	PIN18796.1|7.6e-76|Chaperone HSP104 [Handroanthus impetiginosus]	K03696//ATP-dependent Clp protease ATP-binding subunit ClpC;K03696//ATP-dependent Clp protease ATP-binding subunit ClpC;K03696//ATP-dependent Clp protease ATP-binding subunit ClpC;K03696//ATP-dependent Clp protease ATP-binding subunit ClpC;K03696//ATP-dependent Clp protease ATP-binding subunit ClpC
isoform_10010	8.92	4.246	6.51	13.9	6.35	2.79	4.87	5.08	-1.10592	0.0336246	0.0063648	KMT12710.1|1.3e-111|hypothetical protein BVRB_4g088070 isoform B [Beta vulgaris subsp. vulgaris]	K12811//ATP-dependent RNA helicase DDX46/PRP5 [EC:3.6.4.13]+ko03040//Spliceosome;K12811//ATP-dependent RNA helicase DDX46/PRP5 [EC:3.6.4.13]+ko03040//Spliceosome;K12811//ATP-dependent RNA helicase DDX46/PRP5 [EC:3.6.4.13]+ko03040//Spliceosome;K12811//ATP-dependent RNA helicase DDX46/PRP5 [EC:3.6.4.13]+ko03040//Spliceosome
isoform_100101	0	0.803	0	0	0	0.41	0.7	1.3	5.37737	1.82e-05	1.5e-06	XP_011085524.1|6.5e-13|NASP-related protein sim3 isoform X1 [Sesamum indicum]	K11372//HAT1-interacting factor 1;K22184//bromodomain-containing protein 9;K22184//bromodomain-containing protein 9;K11372//HAT1-interacting factor 1;K11372//HAT1-interacting factor 1
isoform_100110	0.546	8.5	0.54	0.11	0.99	10.34	7.72	7.44	3.66157	3.5e-09	1.73e-10
isoform_10013	11.343	2.94	15.44	8.05	10.54	3.52	1.72	3.58	-1.9936	5.94e-06	4.55e-07	PIN07761.1|4.1e-230|tRNA (5-methylaminomethyl-2-thiouridylate)-methyltransferase [Handroanthus impetiginosus]	K21027//tRNA-5-taurinomethyluridine 2-sulfurtransferase [EC:2.8.1.14];K21027//tRNA-5-taurinomethyluridine 2-sulfurtransferase [EC:2.8.1.14];K21027//tRNA-5-taurinomethyluridine 2-sulfurtransferase [EC:2.8.1.14];K21027//tRNA-5-taurinomethyluridine 2-sulfurtransferase [EC:2.8.1.14];K21027//tRNA-5-taurinomethyluridine 2-sulfurtransferase [EC:2.8.1.14]
isoform_100139	1.856	0	0	1.5	4.07	0	0	0	-4.18432	0.00670352	0.000972839	XP_021746757.1|3.1e-62|uncharacterized protein LOC110712595 [Chenopodium quinoa]	K01183//chitinase [EC:3.2.1.14]+ko00520//Amino sugar and nucleotide sugar metabolism+ko01100//Metabolic pathways;K05387//glutamate receptor, ionotropic, plant;K17268//coatomer subunit epsilon;K04733//interleukin-1 receptor-associated kinase 4 [EC:2.7.11.1];K12447//UDP-sugar pyrophosphorylase [EC:2.7.7.64]+ko00520//Amino sugar and nucleotide sugar metabolism+ko00040//Pentose and glucuronate interc…
isoform_10014	9.34	4.336	7.58	10.23	10.21	3	5.3	4.71	-1.15833	0.00017422	1.72e-05	XP_011097791.1|5.3e-193|scarecrow-like protein 21 isoform X1 [Sesamum indicum]	K14494//DELLA protein+ko04075//Plant hormone signal transduction;K14494//DELLA protein+ko04075//Plant hormone signal transduction;K14494//DELLA protein+ko04075//Plant hormone signal transduction;K14494//DELLA protein+ko04075//Plant hormone signal transduction;K14494//DELLA protein+ko04075//Plant hormone signal transduction
isoform_100143	5.446	2.846	5.85	6.11	4.38	3.03	2.71	2.8	-1.00739	1.32e-06	9.22e-08	KZV30316.1|7.5e-15|hypothetical protein F511_28209 [Dorcoceras hygrometricum]	K15400//omega-hydroxypalmitate O-feruloyl transferase [EC:2.3.1.188]+ko00073//Cutin, suberine and wax biosynthesis
isoform_100144	3.943	0.64	3.06	4.63	4.14	0.95	0.64	0.33	-2.65673	6.57e-09	3.35e-10	XP_011070275.1|2.5e-31|regulator of nonsense transcripts 1 homolog isoform X1 [Sesamum indicum]	K14326//regulator of nonsense transcripts 1 [EC:3.6.4.-]+ko03015//mRNA surveillance pathway+ko03013//RNA transport;K14326//regulator of nonsense transcripts 1 [EC:3.6.4.-]+ko03015//mRNA surveillance pathway+ko03013//RNA transport;K14326//regulator of nonsense transcripts 1 [EC:3.6.4.-]+ko03015//mRNA surveillance pathway+ko03013//RNA transport;K14326//regulator of nonsense transcripts 1 [EC:3.6.4.…
isoform_100148	0	0.1	0	0	0	0.1	0.12	0.08	3.68305	0.0152154	0.0024982	KZV45295.1|2.3e-07|transcriptional corepressor LEUNIG-like [Dorcoceras hygrometricum]
isoform_10016	329.526	62.133	370.98	275.96	341.64	54.35	65.36	66.69	-2.47233	2.07e-36	9.39e-39	AYK02617.1|3.0e-284|coumarate 3-hydroxylase [Catalpa fargesii]	K09754//5-O-(4-coumaroyl)-D-quinate 3'-monooxygenase [EC:1.14.14.96]+ko01100//Metabolic pathways+ko01110//Biosynthesis of secondary metabolites+ko00940//Phenylpropanoid biosynthesis+ko00941//Flavonoid biosynthesis+ko00945//Stilbenoid, diarylheptanoid and gingerol biosynthesis;K09754//5-O-(4-coumaroyl)-D-quinate 3'-monooxygenase [EC:1.14.14.96]+ko01100//Metabolic pathways+ko01110//Biosynthesis of …
isoform_100161	0.15	1.766	0	0.07	0.38	2.22	1.57	1.51	3.075	0.00702952	0.00102732
isoform_10017	0.093	0.87	0.13	0	0.15	0.63	0.91	1.07	2.9739	0.000684528	7.65e-05	XP_021714984.1|3.9e-18|uncharacterized protein LOC110682952 [Chenopodium quinoa]
isoform_10018	17.513	0	24.85	13.46	14.23	0	0	0	-9.81633	5.13e-26	5.1e-28	PIN09856.1|5.8e-277|FKBP-type peptidyl-prolyl cis-trans isomerase [Handroanthus impetiginosus]	K09571//FK506-binding protein 4/5 [EC:5.2.1.8];K09571//FK506-binding protein 4/5 [EC:5.2.1.8];K09571//FK506-binding protein 4/5 [EC:5.2.1.8];K09571//FK506-binding protein 4/5 [EC:5.2.1.8];K09571//FK506-binding protein 4/5 [EC:5.2.1.8]
isoform_100183	0.196	4.526	0	0	0.59	5.16	3.53	4.89	3.46526	0.00915114	0.00139056	PIN01158.1|1.0e-53|Thymidine kinase [Handroanthus impetiginosus]	K00857//thymidine kinase [EC:2.7.1.21]+ko01100//Metabolic pathways+ko00240//Pyrimidine metabolism;K00857//thymidine kinase [EC:2.7.1.21]+ko01100//Metabolic pathways+ko00240//Pyrimidine metabolism;K00857//thymidine kinase [EC:2.7.1.21]+ko01100//Metabolic pathways+ko00240//Pyrimidine metabolism;K00857//thymidine kinase [EC:2.7.1.21]+ko01100//Metabolic pathways+ko00240//Pyrimidine metabolism;K00857/…
isoform_100185	1.976	0	1.95	2.36	1.62	0	0	0	-4.78112	0.000266561	2.74e-05
isoform_100186	0.97	0.143	0.87	0.96	1.08	0.15	0.16	0.12	-2.82114	1.63e-07	9.95e-09	XP_011099408.1|4.9e-79|ACT domain-containing protein ACR1 isoform X2 [Sesamum indicum]
isoform_100189	0.326	2.436	0.26	0.32	0.4	2.73	2.4	2.18	2.88015	1.06e-06	7.25e-08	XP_023768413.1|2.2e-16|plant intracellular Ras-group-related LRR protein 6 [Lactuca sativa]
isoform_100190	0	4.693	0	0	0	4.46	5.38	4.24	5.74187	1.19e-06	8.19e-08
isoform_100191	0	38.253	0	0	0	35.97	41.34	37.45	10.1672	6.94e-30	5.04e-32	XP_011098012.1|5.0e-183|thioredoxin reductase NTRB-like [Sesamum indicum]	K00384//thioredoxin reductase (NADPH) [EC:1.8.1.9]+ko00450//Selenocompound metabolism;K00384//thioredoxin reductase (NADPH) [EC:1.8.1.9]+ko00450//Selenocompound metabolism;K00384//thioredoxin reductase (NADPH) [EC:1.8.1.9]+ko00450//Selenocompound metabolism;K00384//thioredoxin reductase (NADPH) [EC:1.8.1.9]+ko00450//Selenocompound metabolism;K00384//thioredoxin reductase (NADPH) [EC:1.8.1.9]+ko00…
isoform_100193	1.486	0.333	1.39	1.67	1.4	0.35	0.32	0.33	-2.22866	3.48e-07	2.23e-08	XP_011082664.1|1.3e-140|DEAD-box ATP-dependent RNA helicase 42 [Sesamum indicum]	K09566//peptidyl-prolyl isomerase G (cyclophilin G) [EC:5.2.1.8];K09566//peptidyl-prolyl isomerase G (cyclophilin G) [EC:5.2.1.8];K09566//peptidyl-prolyl isomerase G (cyclophilin G) [EC:5.2.1.8];K18626//trichohyalin;K09566//peptidyl-prolyl isomerase G (cyclophilin G) [EC:5.2.1.8]
isoform_100207	3.686	0.943	2.3	3.13	5.63	0.65	1.64	0.54	-1.9477	0.0112126	0.00175703	PIN05598.1|7.6e-60|Transcription factor, Myb superfamily [Handroanthus impetiginosus]	K09422//transcription factor MYB, plant;K09422//transcription factor MYB, plant;K09422//transcription factor MYB, plant;K09422//transcription factor MYB, plant;K09422//transcription factor MYB, plant
isoform_100211	0	4.526	0	0	0	4.5	3.46	5.62	5.86013	5.85e-07	3.87e-08
isoform_100229	0.516	1.386	0.49	0.34	0.72	1.64	0.97	1.55	1.33136	0.0107754	0.00167813	XP_011078303.1|1.1e-76|peroxiredoxin-2B [Sesamum indicum]	K03386//peroxiredoxin (alkyl hydroperoxide reductase subunit C) [EC:1.11.1.15];K13413//mitogen-activated protein kinase kinase 4/5 [EC:2.7.12.2]+ko04016//MAPK signaling pathway - plant+ko04626//Plant-pathogen interaction+ko04075//Plant hormone signal transduction;K11187//peroxiredoxin 5, atypical 2-Cys peroxiredoxin [EC:1.11.1.15]+ko04146//Peroxisome
isoform_100235	0.74	0.033	0.79	0.62	0.81	0.1	0	0	-3.75027	0.000530207	5.79e-05	XP_021801010.1|1.3e-25|receptor protein kinase-like protein ZAR1 [Prunus avium]	K04733//interleukin-1 receptor-associated kinase 4 [EC:2.7.11.1];K04733//interleukin-1 receptor-associated kinase 4 [EC:2.7.11.1];K04733//interleukin-1 receptor-associated kinase 4 [EC:2.7.11.1];K04733//interleukin-1 receptor-associated kinase 4 [EC:2.7.11.1];K04733//interleukin-1 receptor-associated kinase 4 [EC:2.7.11.1]
isoform_100239	0.18	1.086	0	0.41	0.13	1.2	1.07	0.99	2.44532	0.0305627	0.00568089	XP_022868221.1|1.3e-43|protein SLOW GREEN 1, chloroplastic-like isoform X1 [Olea europaea var. sylvestris]
isoform_100244	0.91	2.286	0.54	0.88	1.31	2.71	2.18	1.97	1.26355	0.0203718	0.00352059
isoform_100245	2.53	5.876	2.06	2.7	2.83	6.41	6.24	4.98	1.12915	0.000588941	6.5e-05	XP_010696431.1|1.5e-06|PREDICTED: zinc finger BED domain-containing protein RICESLEEPER 1-like [Beta vulgaris subsp. vulgaris]
isoform_100249	3.11	9.656	2.33	3.51	3.49	10.29	9.44	9.24	1.55064	2.69e-07	1.7e-08	XP_021861491.1|5.1e-17|uncharacterized protein LOC110800498 [Spinacia oleracea]
isoform_100252	3.543	0	3.22	4.14	3.27	0	0	0	-6.32595	1.75e-08	9.42e-10	XP_020550485.1|1.2e-47|DNA topoisomerase 6 subunit B isoform X1 [Sesamum indicum]	K03167//DNA topoisomerase VI subunit B [EC:5.99.1.3];K03167//DNA topoisomerase VI subunit B [EC:5.99.1.3];K03167//DNA topoisomerase VI subunit B [EC:5.99.1.3];K03167//DNA topoisomerase VI subunit B [EC:5.99.1.3];K03167//DNA topoisomerase VI subunit B [EC:5.99.1.3]
isoform_100264	1.576	4.76	2.13	1.19	1.41	4.48	5.23	4.57	1.49854	4.72e-06	3.56e-07	XP_011101139.1|3.1e-223|cleavage and polyadenylation specificity factor subunit 1 isoform X2 [Sesamum indicum]	K14401//cleavage and polyadenylation specificity factor subunit 1+ko03015//mRNA surveillance pathway;K14401//cleavage and polyadenylation specificity factor subunit 1+ko03015//mRNA surveillance pathway;K14401//cleavage and polyadenylation specificity factor subunit 1+ko03015//mRNA surveillance pathway;K14401//cleavage and polyadenylation specificity factor subunit 1+ko03015//mRNA surveillance pat…
isoform_10027	0.09	3.696	0	0.27	0	4.99	3.43	2.67	4.43082	7.48e-05	6.9e-06	XP_011098729.1|2.8e-258|probable mitochondrial-processing peptidase subunit beta, mitochondrial [Sesamum indicum]	K17732//mitochondrial-processing peptidase subunit beta [EC:3.4.24.64];K17732//mitochondrial-processing peptidase subunit beta [EC:3.4.24.64];K17732//mitochondrial-processing peptidase subunit beta [EC:3.4.24.64];K17732//mitochondrial-processing peptidase subunit beta [EC:3.4.24.64];K17732//mitochondrial-processing peptidase subunit beta [EC:3.4.24.64]
isoform_100272	1.306	0	1.86	0.6	1.46	0	0	0	-5.01362	0.000121505	1.17e-05	PIN17066.1|2.4e-81|Multicopper oxidase [Handroanthus impetiginosus]	K05909//laccase [EC:1.10.3.2];K05909//laccase [EC:1.10.3.2];K05909//laccase [EC:1.10.3.2];K05909//laccase [EC:1.10.3.2];K05909//laccase [EC:1.10.3.2]
isoform_100280	1.446	0.443	1.6	1.85	0.89	0.38	0.41	0.54	-1.76885	0.00347225	0.000462669	XP_022869935.1|1.1e-103|trifunctional UDP-glucose 4,6-dehydratase/UDP-4-keto-6-deoxy-D-glucose 3,5-epimerase/UDP-4-keto-L-rhamnose-reductase RHM1-like isoform X1 [Olea europaea var. sylvestris]	K12450//UDP-glucose 4,6-dehydratase [EC:4.2.1.76]+ko00520//Amino sugar and nucleotide sugar metabolism;K12450//UDP-glucose 4,6-dehydratase [EC:4.2.1.76]+ko00520//Amino sugar and nucleotide sugar metabolism;K12450//UDP-glucose 4,6-dehydratase [EC:4.2.1.76]+ko00520//Amino sugar and nucleotide sugar metabolism;K12450//UDP-glucose 4,6-dehydratase [EC:4.2.1.76]+ko00520//Amino sugar and nucleotide suga…
isoform_100283	47.736	9.213	44.4	50.2	48.61	2.16	15.95	9.53	-2.30013	0.00114936	0.000135219	PIN00004.1|6.0e-76|hypothetical protein CDL12_27497 [Handroanthus impetiginosus]
isoform_100287	0.72	0	0.5	0.54	1.12	0	0	0	-5.5061	7.73e-06	6.03e-07	PIN02291.1|3.9e-173|Serine/threonine protein kinase [Handroanthus impetiginosus]	K08867//WNK lysine deficient protein kinase [EC:2.7.11.1];K08867//WNK lysine deficient protein kinase [EC:2.7.11.1];K08867//WNK lysine deficient protein kinase [EC:2.7.11.1];K08867//WNK lysine deficient protein kinase [EC:2.7.11.1];K08867//WNK lysine deficient protein kinase [EC:2.7.11.1]
isoform_10029	4.88	13.25	6.03	5.43	3.18	16.29	10.83	12.63	1.34277	0.000157875	1.55e-05	XP_011095852.1|1.1e-241|uncharacterized WD repeat-containing protein C2A9.03-like isoform X1 [Sesamum indicum]	K03130//transcription initiation factor TFIID subunit 5+ko03022//Basal transcription factors;K19760//dynein assembly factor with WDR repeat domains 1;K19760//dynein assembly factor with WDR repeat domains 1;K12662//U4/U6 small nuclear ribonucleoprotein PRP4+ko03040//Spliceosome;K12662//U4/U6 small nuclear ribonucleoprotein PRP4+ko03040//Spliceosome
isoform_100298	0.046	0.78	0.14	0	0	0.92	0.5	0.92	3.21545	0.0184393	0.0031282	XP_010684109.1|3.5e-11|PREDICTED: MLP-like protein 43 [Beta vulgaris subsp. vulgaris]
isoform_100303	11.223	31.14	10.63	10.71	12.33	37.66	27.13	28.63	1.39218	1.48e-14	4.05e-16	XP_011074178.1|2.1e-101|serine/arginine-rich splicing factor SC35 [Sesamum indicum]	K12891//splicing factor, arginine/serine-rich 2+ko03040//Spliceosome;K12891//splicing factor, arginine/serine-rich 2+ko03040//Spliceosome;K12891//splicing factor, arginine/serine-rich 2+ko03040//Spliceosome;K12891//splicing factor, arginine/serine-rich 2+ko03040//Spliceosome;K12891//splicing factor, arginine/serine-rich 2+ko03040//Spliceosome
isoform_100323	0	3.096	0	0	0	3.66	4.22	1.41	6.27897	6.4e-08	3.71e-09	PRQ26230.1|3.8e-68|putative protein-serine/threonine phosphatase [Rosa chinensis]	K01090//protein phosphatase [EC:3.1.3.16];K01090//protein phosphatase [EC:3.1.3.16];K01090//protein phosphatase [EC:3.1.3.16];K01090//protein phosphatase [EC:3.1.3.16]
isoform_100325	16.27	7.466	14.28	16.22	18.31	8.18	6.23	7.99	-1.19089	0.0009706	0.000112185
isoform_100329	1.473	0.696	1.54	1.15	1.73	0.44	0.7	0.95	-1.15749	0.0458093	0.00923296	XP_011099416.1|1.4e-187|GTP-binding protein At3g49725, chloroplastic [Sesamum indicum]	K03665//GTPase;K03665//GTPase
isoform_100331	22.67	11.603	25.58	24.76	17.67	9.08	13.79	11.94	-1.03461	0.00146799	0.000177097	XP_011081801.1|4.5e-85|aquaporin TIP4-1 [Sesamum indicum]	K09873//aquaporin TIP;K09873//aquaporin TIP;K09873//aquaporin TIP;K09873//aquaporin TIP;K09873//aquaporin TIP
isoform_100333	0.796	4.103	0.82	0.79	0.78	4.49	3.84	3.98	2.29126	6.8e-26	6.83e-28	OAY72146.1|6.4e-65|Soluble inorganic pyrophosphatase 4 [Ananas comosus]	K01507//inorganic pyrophosphatase [EC:3.6.1.1]+ko00190//Oxidative phosphorylation;K01507//inorganic pyrophosphatase [EC:3.6.1.1]+ko00190//Oxidative phosphorylation;K01507//inorganic pyrophosphatase [EC:3.6.1.1]+ko00190//Oxidative phosphorylation;K01507//inorganic pyrophosphatase [EC:3.6.1.1]+ko00190//Oxidative phosphorylation
isoform_10034	8.773	0	7.63	5.52	13.17	0	0	0	-8.91199	6.53e-20	1.08e-21	XP_011075425.1|3.0e-204|transcription factor TGA2.3 isoform X1 [Sesamum indicum]	K14431//transcription factor TGA+ko04075//Plant hormone signal transduction;K14431//transcription factor TGA+ko04075//Plant hormone signal transduction;K14431//transcription factor TGA+ko04075//Plant hormone signal transduction;K14431//transcription factor TGA+ko04075//Plant hormone signal transduction;K14431//transcription factor TGA+ko04075//Plant hormone signal transduction
isoform_100342	2.723	0.046	1.91	3.45	2.81	0	0.14	0	-4.7705	9.62e-06	7.61e-07	XP_011082579.1|7.8e-17|uncharacterized protein LOC105165306 isoform X2 [Sesamum indicum]
isoform_100355	5.29	2.486	6.61	5	4.26	1.9	2.51	3.05	-1.1627	0.0171448	0.00287232	XP_022845944.1|5.1e-55|monothiol glutaredoxin-S17-like [Olea europaea var. sylvestris]	K07390//monothiol glutaredoxin;K07390//monothiol glutaredoxin;K07390//monothiol glutaredoxin;K07390//monothiol glutaredoxin;K07390//monothiol glutaredoxin
isoform_100357	3.32	0.633	2.86	3.54	3.56	0.71	0.56	0.63	-2.44142	1.5e-24	1.67e-26	XP_024439631.1|2.5e-14|uncharacterized protein LOC112323888 [Populus trichocarpa]
isoform_100361	0.01	3.743	0	0.03	0	2.78	4.19	4.26	7.18083	6.81e-16	1.61e-17	XP_011096139.1|4.5e-117|patellin-3 [Sesamum indicum]	K19996//phosphatidylinositol transfer protein SFH5;K19996//phosphatidylinositol transfer protein SFH5;K19996//phosphatidylinositol transfer protein SFH5;K19996//phosphatidylinositol transfer protein SFH5;K19996//phosphatidylinositol transfer protein SFH5
isoform_100362	0	4.85	0	0	0	5.32	2.9	6.33	5.83839	8.42e-07	5.7e-08
isoform_100365	6.553	45.373	2.65	10.21	6.8	45.94	41.86	48.32	2.66943	5.32e-09	2.68e-10	XP_011094611.1|3.4e-92|heavy metal-associated isoprenylated plant protein 6-like [Sesamum indicum]
isoform_100367	0	1.176	0	0	0	1.16	0.37	2	4.51055	0.00117114	0.000138005	EOY18061.1|4.4e-10|Uncharacterized protein TCM_042718 isoform 1 [Theobroma cacao]	K14488//SAUR family protein+ko04075//Plant hormone signal transduction
isoform_100369	0	13.963	0	0	0	13.45	12.79	15.65	7.52726	2.35e-13	7.29e-15
isoform_100411	16.553	41.833	14.68	15.99	18.99	48.6	46.1	30.8	1.25842	2.18e-07	1.36e-08	XP_011080947.1|1.7e-107|transcription factor EGL1 isoform X1 [Sesamum indicum]	K13422//transcription factor MYC2+ko04016//MAPK signaling pathway - plant+ko04075//Plant hormone signal transduction;K13422//transcription factor MYC2+ko04016//MAPK signaling pathway - plant+ko04075//Plant hormone signal transduction;K13422//transcription factor MYC2+ko04016//MAPK signaling pathway - plant+ko04075//Plant hormone signal transduction;K13422//transcription factor MYC2+ko04016//MAPK …
isoform_100419	7.543	0.043	5.21	9.41	8.01	0	0.13	0	-7.15919	3.94e-23	4.91e-25	PIN13493.1|9.3e-73|hypothetical protein CDL12_13878 [Handroanthus impetiginosus]	K13464//jasmonate ZIM domain-containing protein+ko04075//Plant hormone signal transduction;K13464//jasmonate ZIM domain-containing protein+ko04075//Plant hormone signal transduction;K13464//jasmonate ZIM domain-containing protein+ko04075//Plant hormone signal transduction;K13464//jasmonate ZIM domain-containing protein+ko04075//Plant hormone signal transduction;K13464//jasmonate ZIM domain-contai…
isoform_100420	4.373	0.93	4.37	4.43	4.32	0.94	0.84	1.01	-2.30774	3.83e-35	1.89e-37	XP_009786899.1|3.0e-29|PREDICTED: LOW QUALITY PROTEIN: uncharacterized protein LOC104234942 [Nicotiana sylvestris]	K13114//pinin+ko03015//mRNA surveillance pathway+ko03013//RNA transport;K13114//pinin+ko03015//mRNA surveillance pathway+ko03013//RNA transport;K13114//pinin+ko03015//mRNA surveillance pathway+ko03013//RNA transport;K13114//pinin+ko03015//mRNA surveillance pathway+ko03013//RNA transport;K13114//pinin+ko03015//mRNA surveillance pathway+ko03013//RNA transport
isoform_100424	5.473	14.43	5.34	5.36	5.72	15.61	12.92	14.76	1.32227	1.8e-26	1.72e-28	PIN12325.1|1.6e-28|hypothetical protein CDL12_15065 [Handroanthus impetiginosus]	K05391//cyclic nucleotide gated channel, plant+ko04626//Plant-pathogen interaction
isoform_100429	1.926	0	1.82	3.96	0	0	0	0	-4.4185	0.00346741	0.000461904	XP_011090257.1|4.0e-280|cyclin-dependent kinase C-2-like isoform X1 [Sesamum indicum]	K08819//cyclin-dependent kinase 12/13 [EC:2.7.11.22 2.7.11.23];K08819//cyclin-dependent kinase 12/13 [EC:2.7.11.22 2.7.11.23];K08819//cyclin-dependent kinase 12/13 [EC:2.7.11.22 2.7.11.23];K08819//cyclin-dependent kinase 12/13 [EC:2.7.11.22 2.7.11.23];K08819//cyclin-dependent kinase 12/13 [EC:2.7.11.22 2.7.11.23]
isoform_100430	3.886	8.96	3.32	4.46	3.88	8.73	8.67	9.48	1.13485	2.82e-17	5.87e-19	XP_021855513.1|1.1e-06|uncharacterized protein LOC110794859 isoform X1 [Spinacia oleracea]	K06100//symplekin+ko03015//mRNA surveillance pathway;K06100//symplekin+ko03015//mRNA surveillance pathway;K06100//symplekin+ko03015//mRNA surveillance pathway;K06100//symplekin+ko03015//mRNA surveillance pathway
isoform_100432	8.21	3.123	8.29	7.8	8.54	2.72	3.68	2.97	-1.46891	2.15e-12	7.39e-14	GAU25698.1|2.5e-16|hypothetical protein TSUD_216270 [Trifolium subterraneum]
isoform_100433	2.956	0	2.63	3.54	2.7	0	0	0	-6.666	1.09e-09	5.08e-11
isoform_100442	0.14	0.503	0.17	0.13	0.12	0.6	0.65	0.26	1.71991	0.0202517	0.00349474
isoform_10045	1.26	2.733	1.09	1.37	1.32	2.21	2.65	3.34	1.04514	0.00118503	0.000139847	XP_011071848.1|2.2e-212|peroxisomal membrane protein PEX14 [Sesamum indicum]	K13343//peroxin-14+ko04146//Peroxisome;K13343//peroxin-14+ko04146//Peroxisome;K13343//peroxin-14+ko04146//Peroxisome;K13343//peroxin-14+ko04146//Peroxisome;K13343//peroxin-14+ko04146//Peroxisome
isoform_100452	10.07	4.973	10.43	9.15	10.63	5.87	3.69	5.36	-1.08505	0.000352297	3.71e-05	XP_011099544.1|2.1e-49|plastidic glucose transporter 4 isoform X1 [Sesamum indicum]	K08150//MFS transporter, SP family, solute carrier family 2 (myo-inositol transporter), member 13;K08150//MFS transporter, SP family, solute carrier family 2 (myo-inositol transporter), member 13;K08150//MFS transporter, SP family, solute carrier family 2 (myo-inositol transporter), member 13;K08150//MFS transporter, SP family, solute carrier family 2 (myo-inositol transporter), member 13
isoform_100456	0.453	0.093	0.38	0.44	0.54	0.15	0	0.13	-2.33294	0.0410448	0.00807933
isoform_100461	13.773	0.03	10.69	17.82	12.81	0.09	0	0	-8.59244	4.64e-37	2.01e-39	XP_011079524.1|0.0e+00|long chain acyl-CoA synthetase 1 [Sesamum indicum]	K01897//long-chain acyl-CoA synthetase [EC:6.2.1.3]+ko04146//Peroxisome+ko01100//Metabolic pathways+ko00061//Fatty acid biosynthesis+ko01212//Fatty acid metabolism+ko00071//Fatty acid degradation;K01897//long-chain acyl-CoA synthetase [EC:6.2.1.3]+ko04146//Peroxisome+ko01100//Metabolic pathways+ko00061//Fatty acid biosynthesis+ko01212//Fatty acid metabolism+ko00071//Fatty acid degradation;K01897/…
isoform_100466	0	0.506	0	0	0	0.26	0.54	0.72	4.76432	0.000333495	3.49e-05	XP_011087456.1|4.3e-96|exonuclease DPD1, chloroplastic/mitochondrial [Sesamum indicum]
isoform_100483	0.02	5.366	0	0	0.06	4.79	4.78	6.53	6.9741	4.9e-15	1.28e-16	XP_011094871.1|6.0e-53|uncharacterized protein At5g02240 [Sesamum indicum]	K08956//AFG3 family protein [EC:3.4.24.-]
isoform_1005	7.266	2.68	10.3	4.24	7.26	2.94	1.46	3.64	-1.48312	0.00795904	0.00118436	XP_011080752.1|0.0e+00|N-terminal acetyltransferase B complex auxiliary subunit NAA25 [Sesamum indicum]	K17973//N-terminal acetyltransferase B complex non-catalytic subunit;K17973//N-terminal acetyltransferase B complex non-catalytic subunit;K17973//N-terminal acetyltransferase B complex non-catalytic subunit;K17973//N-terminal acetyltransferase B complex non-catalytic subunit;K17973//N-terminal acetyltransferase B complex non-catalytic subunit
isoform_100512	0.75	2.84	0.35	0.94	0.96	2.5	2.49	3.53	1.83694	0.00020396	2.04e-05	XP_011076128.1|1.2e-236|protein DETOXIFICATION 35-like [Sesamum indicum]	K03327//multidrug resistance protein, MATE family;K03327//multidrug resistance protein, MATE family;K03327//multidrug resistance protein, MATE family;K03327//multidrug resistance protein, MATE family;K03327//multidrug resistance protein, MATE family
isoform_100517	1.63	0.826	1.16	1.93	1.8	1.06	0.68	0.74	-1.04075	0.0462446	0.00933961
isoform_100523	18.676	7.123	16.15	20.25	19.63	5.09	8.16	8.12	-1.44962	1.31e-08	6.96e-10	XP_011095303.1|6.6e-170|organic cation/carnitine transporter 4 [Sesamum indicum]	K08202//MFS transporter, OCT family, solute carrier family 22 (organic cation transporter), member 4/5;K08202//MFS transporter, OCT family, solute carrier family 22 (organic cation transporter), member 4/5;K08202//MFS transporter, OCT family, solute carrier family 22 (organic cation transporter), member 4/5;K08202//MFS transporter, OCT family, solute carrier family 22 (organic cation transporter)…
isoform_100536	1.07	0.15	1.35	1.05	0.81	0.11	0.1	0.24	-2.83069	7.9e-07	5.32e-08	PIN15105.1|3.5e-236|hypothetical protein CDL12_12255 [Handroanthus impetiginosus]
isoform_100557	1.373	0	0.82	1.5	1.8	0	0	0	-5.0481	8.1e-05	7.52e-06	XP_022860795.1|7.8e-23|diacylglycerol kinase 1-like isoform X1 [Olea europaea var. sylvestris]	K00901//diacylglycerol kinase (ATP) [EC:2.7.1.107]+ko01100//Metabolic pathways+ko01110//Biosynthesis of secondary metabolites+ko04070//Phosphatidylinositol signaling system+ko00564//Glycerophospholipid metabolism+ko00561//Glycerolipid metabolism;K00901//diacylglycerol kinase (ATP) [EC:2.7.1.107]+ko01100//Metabolic pathways+ko01110//Biosynthesis of secondary metabolites+ko04070//Phosphatidylinosit…
isoform_100572	1.346	3.386	1.22	1.05	1.77	3.98	2.97	3.21	1.24293	0.00257015	0.000330123
isoform_100574	9.453	0.57	7.52	11.51	9.33	0.69	0.29	0.73	-4.07597	1.85e-30	1.3e-32	PIN25035.1|9.7e-25|Amino acid transporter [Handroanthus impetiginosus]	K13946//auxin influx carrier (AUX1 LAX family)+ko04075//Plant hormone signal transduction;K13946//auxin influx carrier (AUX1 LAX family)+ko04075//Plant hormone signal transduction;K13946//auxin influx carrier (AUX1 LAX family)+ko04075//Plant hormone signal transduction;K13946//auxin influx carrier (AUX1 LAX family)+ko04075//Plant hormone signal transduction;K13946//auxin influx carrier (AUX1 LAX …
isoform_100581	0.076	7.473	0.12	0.11	0	5.9	7.8	8.72	6.27715	5.15e-35	2.58e-37	XP_011081567.1|6.3e-176|RNA-dependent RNA polymerase 6 [Sesamum indicum]	K11699//RNA-dependent RNA polymerase [EC:2.7.7.48];K11699//RNA-dependent RNA polymerase [EC:2.7.7.48];K11699//RNA-dependent RNA polymerase [EC:2.7.7.48];K11699//RNA-dependent RNA polymerase [EC:2.7.7.48];K11699//RNA-dependent RNA polymerase [EC:2.7.7.48]
isoform_100582	0	0.876	0	0	0	0.79	0.8	1.04	6.65729	1.19e-09	5.55e-11	XP_021728329.1|2.0e-40|replication factor A protein 1-like [Chenopodium quinoa]	K07466//replication factor A1+ko03420//Nucleotide excision repair+ko03030//DNA replication+ko03440//Homologous recombination+ko03430//Mismatch repair;K07466//replication factor A1+ko03420//Nucleotide excision repair+ko03030//DNA replication+ko03440//Homologous recombination+ko03430//Mismatch repair;K07466//replication factor A1+ko03420//Nucleotide excision repair+ko03030//DNA replication+ko03440/…
isoform_100588	5.313	2.21	4.73	5.21	6	1.84	2.74	2.05	-1.32442	2.13e-05	1.78e-06	PIN07881.1|8.4e-21|Polygalacturonase [Handroanthus impetiginosus]	K01184//polygalacturonase [EC:3.2.1.15]+ko00040//Pentose and glucuronate interconversions+ko01100//Metabolic pathways;K01184//polygalacturonase [EC:3.2.1.15]+ko00040//Pentose and glucuronate interconversions+ko01100//Metabolic pathways;K01184//polygalacturonase [EC:3.2.1.15]+ko00040//Pentose and glucuronate interconversions+ko01100//Metabolic pathways;K01184//polygalacturonase [EC:3.2.1.15]+ko000…
isoform_10059	15.083	5.636	19.31	18.51	7.43	4.45	5.79	6.67	-1.46486	0.00251314	0.000322048	XP_010678463.1|3.4e-48|PREDICTED: protein NEN1 [Beta vulgaris subsp. vulgaris]
isoform_100598	0.5	1.453	0.43	0.55	0.52	1.44	1.58	1.34	1.46043	7.27e-05	6.69e-06
isoform_100599	2.003	9.163	1.89	1.51	2.61	8.5	9.23	9.76	2.1049	5.16e-15	1.35e-16	XP_011628329.1|1.5e-111|probable tRNA N6-adenosine threonylcarbamoyltransferase, mitochondrial isoform X5 [Amborella trichopoda]	K01409//N6-L-threonylcarbamoyladenine synthase [EC:2.3.1.234];K01409//N6-L-threonylcarbamoyladenine synthase [EC:2.3.1.234];K01409//N6-L-threonylcarbamoyladenine synthase [EC:2.3.1.234];K01409//N6-L-threonylcarbamoyladenine synthase [EC:2.3.1.234];K01409//N6-L-threonylcarbamoyladenine synthase [EC:2.3.1.234]
isoform_1006	0.05	1.393	0	0.15	0	1.45	1.26	1.47	3.86267	0.00114486	0.000134597	XP_012853392.1|3.6e-149|PREDICTED: transcriptional corepressor SEUSS [Erythranthe guttata]
isoform_100600	0.136	0.006	0.09	0.12	0.2	0.02	0	0	-3.62642	0.0184434	0.0031292
isoform_100602	0.596	2.853	0.41	0.21	1.17	4.48	1.7	2.38	2.04537	0.0212766	0.00370582	XP_011084565.1|2.4e-112|polyadenylate-binding protein-interacting protein 12 [Sesamum indicum]	K13126//polyadenylate-binding protein+ko03015//mRNA surveillance pathway+ko03018//RNA degradation+ko03013//RNA transport;K13126//polyadenylate-binding protein+ko03015//mRNA surveillance pathway+ko03018//RNA degradation+ko03013//RNA transport;K11294//nucleolin;K13126//polyadenylate-binding protein+ko03015//mRNA surveillance pathway+ko03018//RNA degradation+ko03013//RNA transport
isoform_100626	0.003	1.7	0.01	0	0	3.39	1.71	0	3.81853	0.0167249	0.00279136	XP_020547636.1|1.6e-101|ubiquitin receptor RAD23c-like [Sesamum indicum]	K10839//UV excision repair protein RAD23+ko04141//Protein processing in endoplasmic reticulum+ko03420//Nucleotide excision repair;K10839//UV excision repair protein RAD23+ko04141//Protein processing in endoplasmic reticulum+ko03420//Nucleotide excision repair;K10839//UV excision repair protein RAD23+ko04141//Protein processing in endoplasmic reticulum+ko03420//Nucleotide excision repair;K10839//U…
isoform_100628	1.553	0.51	1.57	1.88	1.21	0.27	0.53	0.73	-1.64805	0.00881269	0.00133126	XP_021835349.1|2.3e-69|uncharacterized protein LOC110775057 [Spinacia oleracea]	K10393//kinesin family member 2/24;K18195//rhamnogalacturonan endolyase [EC:4.2.2.23];K11600//exosome complex component RRP41+ko03018//RNA degradation;K11643//chromodomain-helicase-DNA-binding protein 4 [EC:3.6.4.12];K21866//ion channel POLLUX/CASTOR
isoform_100631	1.373	0.633	1.92	1.15	1.05	0.57	0.83	0.5	-1.17869	0.0488652	0.00998804	XP_011078261.1|8.4e-201|pentatricopeptide repeat-containing protein At1g77170 [Sesamum indicum]	K03798//cell division protease FtsH [EC:3.4.24.-];K01176//alpha-amylase [EC:3.2.1.1]+ko01100//Metabolic pathways+ko00500//Starch and sucrose metabolism;K03798//cell division protease FtsH [EC:3.4.24.-];K01176//alpha-amylase [EC:3.2.1.1]+ko01100//Metabolic pathways+ko00500//Starch and sucrose metabolism
isoform_100632	0	4.703	0	0	0	6.06	5.22	2.83	6.46035	1.01e-08	5.29e-10	XP_017217607.1|1.4e-16|PREDICTED: putative protease Do-like 14 [Daucus carota subsp. sativus]
isoform_100635	0.82	0.173	0.69	1.19	0.58	0.11	0.23	0.18	-2.22734	0.00276296	0.000358138	XP_021845217.1|3.6e-53|uncharacterized protein LOC110785074 [Spinacia oleracea]
isoform_100645	0.89	2.39	0.4	0.81	1.46	2.6	2.22	2.35	1.32641	0.0233145	0.0041312	XP_021747864.1|1.7e-13|uncharacterized protein LOC110713723 [Chenopodium quinoa]
isoform_100647	1.373	3.403	1.58	1.5	1.04	3.65	3.18	3.38	1.22665	2.21e-05	1.85e-06	XP_011083077.1|7.7e-106|alcohol dehydrogenase class-3 [Sesamum indicum]	K00121//S-(hydroxymethyl)glutathione dehydrogenase / alcohol dehydrogenase [EC:1.1.1.284 1.1.1.1]+ko00010//Glycolysis / Gluconeogenesis+ko00350//Tyrosine metabolism+ko01100//Metabolic pathways+ko01110//Biosynthesis of secondary metabolites+ko00071//Fatty acid degradation+ko01200//Carbon metabolism;K00121//S-(hydroxymethyl)glutathione dehydrogenase / alcohol dehydrogenase [EC:1.1.1.284 1.1.1.1]+ko…
isoform_10065	0	8.583	0	0	0	7.54	8.83	9.38	8.94041	4.6e-21	6.83e-23	XP_011082500.1|8.9e-201|tubby-like F-box protein 3 [Sesamum indicum]	K19600//tubby-related protein 1;K19600//tubby-related protein 1;K19600//tubby-related protein 1
isoform_100652	6.853	0.14	9.53	3.71	7.32	0.42	0	0	-3.25727	0.049056	0.0100361	PIN22471.1|0.0e+00|Thiamine pyrophosphate-requiring enzyme [Handroanthus impetiginosus]	K01652//acetolactate synthase I/II/III large subunit [EC:2.2.1.6]+ko00290//Valine, leucine and isoleucine biosynthesis+ko00770//Pantothenate and CoA biosynthesis+ko01230//Biosynthesis of amino acids+ko01100//Metabolic pathways+ko00650//Butanoate metabolism+ko01110//Biosynthesis of secondary metabolites+ko01210//2-Oxocarboxylic acid metabolism+ko00660//C5-Branched dibasic acid metabolism;K01652//a…
isoform_100669	1.46	0	3.64	0.74	0	0	0	0	-3.72007	0.0215246	0.00375721	XP_021847486.1|9.5e-11|AT-rich interactive domain-containing protein 4 [Spinacia oleracea]
isoform_100677	0.22	4.49	0.27	0.17	0.22	4.84	3.81	4.82	4.25548	1.9e-28	1.54e-30	EOY13837.1|1.0e-06|Uncharacterized protein TCM_032491 [Theobroma cacao]
isoform_10069	1.243	7.756	1.96	1.02	0.75	9.76	3.94	9.57	2.45065	1.77e-05	1.46e-06	XP_011088729.1|1.2e-280|glutamate--tRNA ligase, chloroplastic/mitochondrial [Sesamum indicum]	K01885//glutamyl-tRNA synthetase [EC:6.1.1.17]+ko00860//Porphyrin and chlorophyll metabolism+ko00970//Aminoacyl-tRNA biosynthesis+ko01100//Metabolic pathways+ko01110//Biosynthesis of secondary metabolites;K01885//glutamyl-tRNA synthetase [EC:6.1.1.17]+ko00860//Porphyrin and chlorophyll metabolism+ko00970//Aminoacyl-tRNA biosynthesis+ko01100//Metabolic pathways+ko01110//Biosynthesis of secondary m…
isoform_100692	1.06	0.023	0.94	1.42	0.82	0	0.07	0	-5.20906	6.66e-10	3.01e-11	XP_020550292.1|6.5e-178|pleiotropic drug resistance protein 1-like, partial [Sesamum indicum]	K21396//ATP-binding cassette, subfamily G (WHITE), eye pigment precursor transporter;K21396//ATP-binding cassette, subfamily G (WHITE), eye pigment precursor transporter;K21396//ATP-binding cassette, subfamily G (WHITE), eye pigment precursor transporter;K21396//ATP-binding cassette, subfamily G (WHITE), eye pigment precursor transporter;K21396//ATP-binding cassette, subfamily G (WHITE), eye pigm…
isoform_100694	6.006	0.733	3.96	7.5	6.56	0.54	1.14	0.52	-3.03329	2.77e-09	1.35e-10	OEL36941.1|1.6e-06|hypothetical protein BAE44_0002040 [Dichanthelium oligosanthes]
isoform_100700	0	1.906	0	0	0	1.41	2.53	1.78	5.51207	5.92e-06	4.53e-07	XP_012828621.1|9.0e-17|PREDICTED: actin-depolymerizing factor [Erythranthe guttata]	K05765//cofilin;K05765//cofilin;K05765//cofilin;K05765//cofilin;K05765//cofilin
isoform_100701	2.873	0.383	2.85	2.64	3.13	0	0.55	0.6	-2.5771	0.0216346	0.00378065
isoform_100726	2.896	0.136	1.93	4.08	2.68	0.41	0	0	-3.8875	0.000346224	3.64e-05
isoform_100730	0.39	0.836	0.42	0.38	0.37	0.95	0.8	0.76	1.02148	0.00678398	0.000986275	XP_021723638.1|4.7e-31|uncharacterized protein LOC110691008 [Chenopodium quinoa]	K05391//cyclic nucleotide gated channel, plant+ko04626//Plant-pathogen interaction
isoform_100732	3.566	10.01	4.42	3	3.28	12.75	8.09	9.19	1.40139	0.000166161	1.64e-05	RRT50097.1|2.3e-09|hypothetical protein B296_00014186, partial [Ensete ventricosum]
isoform_10074	8.35	20.126	8.29	8.98	7.78	21.51	20.11	18.76	1.1941	7.6e-24	8.99e-26	XP_023742764.1|7.6e-208|polyubiquitin-like [Lactuca sativa]	K08770//ubiquitin C;K08770//ubiquitin C;K08770//ubiquitin C;K08770//ubiquitin C;K08770//ubiquitin C
isoform_10075	2.976	0	1.76	4.32	2.85	0	0	0	-7.5525	5.96e-13	1.92e-14	PIN08929.1|7.7e-277|Cellulase [Handroanthus impetiginosus]	K01179//endoglucanase [EC:3.2.1.4]+ko01100//Metabolic pathways+ko00500//Starch and sucrose metabolism;K01179//endoglucanase [EC:3.2.1.4]+ko01100//Metabolic pathways+ko00500//Starch and sucrose metabolism;K01179//endoglucanase [EC:3.2.1.4]+ko01100//Metabolic pathways+ko00500//Starch and sucrose metabolism;K01179//endoglucanase [EC:3.2.1.4]+ko01100//Metabolic pathways+ko00500//Starch and sucrose me…
isoform_100751	0.35	2.05	0.23	0.23	0.59	1.83	1.86	2.46	2.55124	0.000124508	1.2e-05
isoform_100753	2.48	0	3.82	1.65	1.97	0	0	0	-4.6189	0.000648588	7.22e-05
isoform_100755	3.343	1.47	2.97	3.78	3.28	1.38	1.56	1.47	-1.24994	0.0016355	0.000199615	OSX76667.1|2.7e-08|hypothetical protein BU14_0180s0014, partial [Porphyra umbilicalis]
isoform_100784	2.656	0.133	1.97	3.87	2.13	0.32	0.08	0	-3.85899	4.09e-05	3.6e-06	XP_012856020.1|1.0e-190|PREDICTED: indole-3-pyruvate monooxygenase YUCCA2-like [Erythranthe guttata]	K11816//indole-3-pyruvate monooxygenase [EC:1.14.13.168]+ko00380//Tryptophan metabolism+ko01100//Metabolic pathways;K11816//indole-3-pyruvate monooxygenase [EC:1.14.13.168]+ko00380//Tryptophan metabolism+ko01100//Metabolic pathways;K11816//indole-3-pyruvate monooxygenase [EC:1.14.13.168]+ko00380//Tryptophan metabolism+ko01100//Metabolic pathways;K11816//indole-3-pyruvate monooxygenase [EC:1.14.13…
isoform_100792	0	2.646	0	0	0	3.88	2.14	1.92	6.76783	8.04e-10	3.67e-11	XP_011072262.1|2.9e-152|caffeoylshikimate esterase [Sesamum indicum]	K18368//caffeoylshikimate esterase [EC:3.1.1.-]+ko01100//Metabolic pathways+ko01110//Biosynthesis of secondary metabolites+ko00940//Phenylpropanoid biosynthesis;K18368//caffeoylshikimate esterase [EC:3.1.1.-]+ko01100//Metabolic pathways+ko01110//Biosynthesis of secondary metabolites+ko00940//Phenylpropanoid biosynthesis;K18368//caffeoylshikimate esterase [EC:3.1.1.-]+ko01100//Metabolic pathways+k…
isoform_10080	0	2.196	0	0	0	0	1.37	5.22	4.34665	0.00436461	0.000598354	XP_021729126.1|8.9e-100|uncharacterized protein LOC110696145 [Chenopodium quinoa]	K17609//nucleoredoxin [EC:1.8.1.8];K17609//nucleoredoxin [EC:1.8.1.8];K17609//nucleoredoxin [EC:1.8.1.8];K17609//nucleoredoxin [EC:1.8.1.8];K17609//nucleoredoxin [EC:1.8.1.8]
isoform_100812	1.843	0.23	1.87	1.81	1.85	0.11	0.25	0.33	-3.03262	7.38e-10	3.35e-11	XP_012836526.1|1.8e-42|PREDICTED: uncharacterized protein LOC105957141 [Erythranthe guttata]
isoform_10082	5.88	0.75	6.33	5	6.31	1.56	0.69	0	-2.56218	0.0407549	0.00800959	XP_012839212.1|1.3e-276|PREDICTED: L-ascorbate oxidase homolog [Erythranthe guttata]	K19791//iron transport multicopper oxidase;K19791//iron transport multicopper oxidase;K19791//iron transport multicopper oxidase;K00423//L-ascorbate oxidase [EC:1.10.3.3]+ko01100//Metabolic pathways+ko00053//Ascorbate and aldarate metabolism
isoform_10083	2.98	0.716	2.82	3.3	2.82	1.06	0.72	0.37	-2.10019	3.7e-06	2.74e-07	PIN19095.1|1.8e-84|hypothetical protein CDL12_08226 [Handroanthus impetiginosus]
isoform_100839	1.24	3.456	0.82	1.73	1.17	4.04	2.55	3.78	1.42644	0.010667	0.00165873
isoform_10084	5.31	0	5.66	9.09	1.18	0	0	0	-7.75164	1.37e-12	4.62e-14	XP_011081956.1|4.8e-284|3-ketoacyl-CoA synthase 10 [Sesamum indicum]	K15397//3-ketoacyl-CoA synthase [EC:2.3.1.199]+ko01100//Metabolic pathways+ko01110//Biosynthesis of secondary metabolites+ko00062//Fatty acid elongation;K15397//3-ketoacyl-CoA synthase [EC:2.3.1.199]+ko01100//Metabolic pathways+ko01110//Biosynthesis of secondary metabolites+ko00062//Fatty acid elongation;K15397//3-ketoacyl-CoA synthase [EC:2.3.1.199]+ko01100//Metabolic pathways+ko01110//Biosynthe…
isoform_100844	0.296	0.08	0.26	0.3	0.33	0.1	0.05	0.09	-1.96235	0.0417535	0.00824725
isoform_100853	2.17	0.71	1.82	1.45	3.24	0.86	0.8	0.47	-1.68223	0.0320692	0.00601601
isoform_100854	5.47	2.023	3.61	5.16	7.64	1.66	1.84	2.57	-1.48082	0.00023185	2.35e-05	XP_020553437.1|6.0e-16|protein ARABIDILLO 1 isoform X1 [Sesamum indicum]	K10268//F-box and leucine-rich repeat protein 2/20
isoform_100859	1.266	0.04	1.39	1.28	1.13	0	0.12	0	-4.31384	0.000124493	1.2e-05
isoform_100868	4.643	0.096	6.27	3.73	3.93	0	0.29	0	-4.71601	1.21e-05	9.72e-07	XP_011079144.1|3.5e-195|regulation of nuclear pre-mRNA domain-containing protein 1B [Sesamum indicum]	K15559//regulator of Ty1 transposition protein 103;K15559//regulator of Ty1 transposition protein 103;K15559//regulator of Ty1 transposition protein 103;K15559//regulator of Ty1 transposition protein 103;K15559//regulator of Ty1 transposition protein 103
isoform_100877	0	1.2	0	0	0	1.41	0.7	1.49	5.11738	5.76e-05	5.21e-06	XP_009605637.1|1.5e-58|PREDICTED: transcription initiation factor TFIID subunit 13-like [Nicotiana tomentosiformis]	K03127//transcription initiation factor TFIID subunit 13+ko03022//Basal transcription factors;K03127//transcription initiation factor TFIID subunit 13+ko03022//Basal transcription factors;K03127//transcription initiation factor TFIID subunit 13+ko03022//Basal transcription factors;K03127//transcription initiation factor TFIID subunit 13+ko03022//Basal transcription factors;K03127//transcription i…
isoform_100881	11.53	4.746	8.15	13.64	12.8	4.12	7.23	2.89	-1.31955	0.0150327	0.00246343
isoform_100883	5.746	2.596	5.77	5.26	6.21	3.65	1.95	2.19	-1.21566	0.000188779	1.88e-05	XP_011096196.1|3.4e-277|protein TRANSPORT INHIBITOR RESPONSE 1-like [Sesamum indicum]	K14485//transport inhibitor response 1+ko04075//Plant hormone signal transduction;K14485//transport inhibitor response 1+ko04075//Plant hormone signal transduction;K14485//transport inhibitor response 1+ko04075//Plant hormone signal transduction;K14485//transport inhibitor response 1+ko04075//Plant hormone signal transduction;K14485//transport inhibitor response 1+ko04075//Plant hormone signal tr…
isoform_100893	1.053	0	0.34	1.58	1.24	0	0	0	-4.64743	0.000668906	7.46e-05
isoform_10091	0.426	0.076	0.3	0.37	0.61	0	0.11	0.12	-2.37538	0.0243631	0.00434958	XP_020547613.1|3.2e-49|LOW QUALITY PROTEIN: uncharacterized protein LOC105156320 [Sesamum indicum]	K02350//DNA polymerase zeta [EC:2.7.7.7];K02350//DNA polymerase zeta [EC:2.7.7.7];K02350//DNA polymerase zeta [EC:2.7.7.7];K02350//DNA polymerase zeta [EC:2.7.7.7];K02350//DNA polymerase zeta [EC:2.7.7.7]
isoform_100926	2.646	1.056	2.1	2.68	3.16	0.96	1.24	0.97	-1.37467	0.000555374	6.1e-05	XP_012828530.1|8.0e-52|PREDICTED: uncharacterized protein LOC105949758 [Erythranthe guttata]	K04730//interleukin-1 receptor-associated kinase 1 [EC:2.7.11.1];K03283//heat shock 70kDa protein 1/2/6/8+ko03040//Spliceosome+ko04144//Endocytosis+ko04141//Protein processing in endoplasmic reticulum;K03283//heat shock 70kDa protein 1/2/6/8+ko03040//Spliceosome+ko04144//Endocytosis+ko04141//Protein processing in endoplasmic reticulum;K03283//heat shock 70kDa protein 1/2/6/8+ko03040//Spliceosome+…
isoform_100930	2.106	0	2.1	1.42	2.8	0	0	0	-5.91881	4.95e-07	3.24e-08
isoform_100948	0	3.066	0	0	0	4.05	2.75	2.4	6.51229	5.02e-09	2.52e-10	XP_010675818.1|1.0e-15|PREDICTED: 60 kDa jasmonate-induced protein [Beta vulgaris subsp. vulgaris]
isoform_100988	0.573	0.293	0.64	0.55	0.53	0.28	0.28	0.32	-1.0365	0.041868	0.00827492	XP_019102886.1|2.8e-21|PREDICTED: uncharacterized protein LOC109133694 [Beta vulgaris subsp. vulgaris]	K19791//iron transport multicopper oxidase;K19791//iron transport multicopper oxidase;K19791//iron transport multicopper oxidase;K19791//iron transport multicopper oxidase;K19791//iron transport multicopper oxidase
isoform_100990	0	1.736	0	0	0	2.02	2.17	1.02	6.5689	4.56e-09	2.28e-10	PIN22730.1|1.4e-48|hypothetical protein CDL12_04547 [Handroanthus impetiginosus]	K15203//general transcription factor 3C polypeptide 6;K15203//general transcription factor 3C polypeptide 6;K15203//general transcription factor 3C polypeptide 6;K15203//general transcription factor 3C polypeptide 6;K15203//general transcription factor 3C polypeptide 6
isoform_1010	62.783	32.266	60.55	59.55	68.25	27.73	34.91	34.16	-1.02951	1.04e-11	3.86e-13	PIN21613.1|0.0e+00|Cellulose synthase (UDP-forming) [Handroanthus impetiginosus]	K10999//cellulose synthase A [EC:2.4.1.12];K10999//cellulose synthase A [EC:2.4.1.12];K10999//cellulose synthase A [EC:2.4.1.12];K10999//cellulose synthase A [EC:2.4.1.12];K10999//cellulose synthase A [EC:2.4.1.12]
isoform_101000	0	2.946	0	0	0	3.21	2.64	2.99	7.54486	1.91e-13	5.85e-15	PIN04461.1|1.0e-105|Iron/ascorbate family oxidoreductase, partial [Handroanthus impetiginosus]	K13229//2,4-dihydroxy-1,4-benzoxazin-3-one-glucoside dioxygenase [EC:1.14.11.59]+ko00402//Benzoxazinoid biosynthesis;K13229//2,4-dihydroxy-1,4-benzoxazin-3-one-glucoside dioxygenase [EC:1.14.11.59]+ko00402//Benzoxazinoid biosynthesis;K13229//2,4-dihydroxy-1,4-benzoxazin-3-one-glucoside dioxygenase [EC:1.14.11.59]+ko00402//Benzoxazinoid biosynthesis;K13229//2,4-dihydroxy-1,4-benzoxazin-3-one-gluco…
isoform_101010	1.603	3.593	1.45	1.54	1.82	3.45	3.43	3.9	1.09476	4.26e-09	2.12e-10	XP_011074794.1|3.4e-68|F-box protein SKP2A isoform X1 [Sesamum indicum]	K03875//F-box and leucine-rich repeat protein 1 (S-phase kinase-associated protein 2)+ko04120//Ubiquitin mediated proteolysis;K03875//F-box and leucine-rich repeat protein 1 (S-phase kinase-associated protein 2)+ko04120//Ubiquitin mediated proteolysis;K03875//F-box and leucine-rich repeat protein 1 (S-phase kinase-associated protein 2)+ko04120//Ubiquitin mediated proteolysis;K03875//F-box and leu…
isoform_101011	0.133	12.766	0.13	0	0.27	13.88	11.97	12.45	5.99244	1.31e-16	2.92e-18	PKI47648.1|1.4e-10|hypothetical protein CRG98_031934 [Punica granatum]
isoform_101018	0.896	2.043	1.09	0.67	0.93	2.29	2.16	1.68	1.1148	0.0148572	0.00242954	XP_011096516.1|7.7e-47|UDP-N-acetylglucosamine transferase subunit ALG14 homolog isoform X2 [Sesamum indicum]	K07441//beta-1,4-N-acetylglucosaminyltransferase [EC:2.4.1.141]+ko00510//N-Glycan biosynthesis+ko01100//Metabolic pathways;K07441//beta-1,4-N-acetylglucosaminyltransferase [EC:2.4.1.141]+ko00510//N-Glycan biosynthesis+ko01100//Metabolic pathways;K07441//beta-1,4-N-acetylglucosaminyltransferase [EC:2.4.1.141]+ko00510//N-Glycan biosynthesis+ko01100//Metabolic pathways;K07441//beta-1,4-N-acetylgluco…
isoform_101029	0	0.513	0	0	0	0.42	0.63	0.49	4.13293	0.00365198	0.000489503
isoform_10104	0.26	19.363	0.39	0.39	0	19.61	15.9	22.58	5.72647	1.67e-15	4.15e-17	XP_011085695.1|3.6e-266|SNF1-related protein kinase catalytic subunit alpha KIN10 [Sesamum indicum]	K07198//5'-AMP-activated protein kinase, catalytic alpha subunit [EC:2.7.11.11];K07198//5'-AMP-activated protein kinase, catalytic alpha subunit [EC:2.7.11.11];K07198//5'-AMP-activated protein kinase, catalytic alpha subunit [EC:2.7.11.11];K07198//5'-AMP-activated protein kinase, catalytic alpha subunit [EC:2.7.11.11];K07198//5'-AMP-activated protein kinase, catalytic alpha subunit [EC:2.7.11.11]
isoform_101050	1.12	3.463	1.4	1.37	0.59	3.6	3.47	3.32	1.52365	0.000361184	3.81e-05	XP_011087584.1|7.4e-303|DEAD-box ATP-dependent RNA helicase 3, chloroplastic [Sesamum indicum]	K16911//ATP-dependent RNA helicase DDX21 [EC:3.6.4.13];K16911//ATP-dependent RNA helicase DDX21 [EC:3.6.4.13];K16911//ATP-dependent RNA helicase DDX21 [EC:3.6.4.13];K16911//ATP-dependent RNA helicase DDX21 [EC:3.6.4.13];K16911//ATP-dependent RNA helicase DDX21 [EC:3.6.4.13]
isoform_101054	10.723	2.35	8.77	11.19	12.21	2.36	2.09	2.6	-2.2551	1.18e-34	6.07e-37	PIN12325.1|1.2e-15|hypothetical protein CDL12_15065 [Handroanthus impetiginosus]
isoform_101056	0.003	0.526	0	0.01	0	0.55	0	1.03	3.38131	0.0432087	0.00860169	XP_011093738.1|4.4e-154|CRM-domain containing factor CFM3, chloroplastic/mitochondrial [Sesamum indicum]	K20367//endoplasmic reticulum-Golgi intermediate compartment protein 3
isoform_101062	0.023	1.2	0.04	0.03	0	1.27	1.05	1.28	5.05415	8.25e-07	5.57e-08	XP_011071072.1|1.5e-25|AP-1 complex subunit gamma-2 [Sesamum indicum]	K12391//AP-1 complex subunit gamma-1;K12391//AP-1 complex subunit gamma-1;K12391//AP-1 complex subunit gamma-1;K12391//AP-1 complex subunit gamma-1
isoform_101063	8.61	0	10.15	8.37	7.31	0	0	0	-9.62256	2.03e-25	2.11e-27	XP_011081473.1|4.5e-45|uncharacterized protein LOC105164519 [Sesamum indicum]	K02641//ferredoxin--NADP+ reductase [EC:1.18.1.2]+ko01100//Metabolic pathways+ko00195//Photosynthesis;K18195//rhamnogalacturonan endolyase [EC:4.2.2.23];K22804//structural maintenance of chromosomes protein 6
isoform_101077	0.223	0	0.38	0.06	0.23	0	0	0	-3.26852	0.0472006	0.00956996	YP_009108266.1|6.0e-212|hypothetical hloroplast RF21 [Cistanche phelypaea]	K10747//DNA ligase 1 [EC:6.5.1.1 6.5.1.6 6.5.1.7]+ko03420//Nucleotide excision repair+ko03030//DNA replication+ko03410//Base excision repair+ko03430//Mismatch repair;K09286//EREBP-like factor
isoform_101083	1.75	0.833	1.69	2.16	1.4	0.63	1.09	0.78	-1.13438	0.00506805	0.000708176	PIN09806.1|8.7e-30|Endoplasmic reticulum protein EP58, contains filamin rod domain and KDEL motif [Handroanthus impetiginosus]	K13667//protein glucosyltransferase [EC:2.4.1.-]+ko00514//Other types of O-glycan biosynthesis;K13667//protein glucosyltransferase [EC:2.4.1.-]+ko00514//Other types of O-glycan biosynthesis;K13667//protein glucosyltransferase [EC:2.4.1.-]+ko00514//Other types of O-glycan biosynthesis;K13667//protein glucosyltransferase [EC:2.4.1.-]+ko00514//Other types of O-glycan biosynthesis;K13667//protein glu…
isoform_101084	1.226	3.463	1.26	1.17	1.25	3.21	2.5	4.68	1.40919	5.92e-06	4.53e-07	XP_011097960.1|1.2e-123|ubiquitin carboxyl-terminal hydrolase 14 [Sesamum indicum]	K11836//ubiquitin carboxyl-terminal hydrolase 5/13 [EC:3.4.19.12];K11836//ubiquitin carboxyl-terminal hydrolase 5/13 [EC:3.4.19.12];K11836//ubiquitin carboxyl-terminal hydrolase 5/13 [EC:3.4.19.12];K11836//ubiquitin carboxyl-terminal hydrolase 5/13 [EC:3.4.19.12];K11836//ubiquitin carboxyl-terminal hydrolase 5/13 [EC:3.4.19.12]
isoform_101086	4.853	1.84	4.33	7.48	2.75	2.19	2.44	0.89	-1.40282	0.0430736	0.00856653
isoform_10109	0	7.096	0	0	0	8.34	11.22	1.73	8.11576	2.71e-14	7.58e-16	XP_021729126.1|8.9e-100|uncharacterized protein LOC110696145 [Chenopodium quinoa]	K17609//nucleoredoxin [EC:1.8.1.8];K17609//nucleoredoxin [EC:1.8.1.8];K17609//nucleoredoxin [EC:1.8.1.8];K17609//nucleoredoxin [EC:1.8.1.8];K17609//nucleoredoxin [EC:1.8.1.8]
isoform_101094	0	9.1	0	0	0	8.51	8.61	10.18	8.35926	1.25e-17	2.53e-19	XP_011084543.1|4.0e-164|vacuolar protein sorting-associated protein 26A [Sesamum indicum]	K18466//vacuolar protein sorting-associated protein 26+ko04144//Endocytosis;K18466//vacuolar protein sorting-associated protein 26+ko04144//Endocytosis;K18466//vacuolar protein sorting-associated protein 26+ko04144//Endocytosis;K18466//vacuolar protein sorting-associated protein 26+ko04144//Endocytosis;K18466//vacuolar protein sorting-associated protein 26+ko04144//Endocytosis
isoform_101106	0.18	1.456	0	0.19	0.35	1.52	1.57	1.28	2.65261	0.0084834	0.00127457	XP_011073843.1|1.8e-122|SWI/SNF-related matrix-associated actin-dependent regulator of chromatin subfamily A-like protein 1 isoform X2 [Sesamum indicum]	K14440//SWI/SNF-related matrix-associated actin-dependent regulator of chromatin subfamily A-like protein 1 [EC:3.6.4.12];K14440//SWI/SNF-related matrix-associated actin-dependent regulator of chromatin subfamily A-like protein 1 [EC:3.6.4.12];K14440//SWI/SNF-related matrix-associated actin-dependent regulator of chromatin subfamily A-like protein 1 [EC:3.6.4.12];K14440//SWI/SNF-related matrix-as…
isoform_101114	0	0.733	0	0	0	0.82	0.55	0.83	4.18788	0.00299132	0.000391266
isoform_101120	2.986	1.053	1.89	3.33	3.74	0.75	0.67	1.74	-1.52259	0.0254725	0.00458423
isoform_101124	7.38	19.853	7.51	3.77	10.86	21.21	18.84	19.51	1.32086	0.00378951	0.000509946	XP_011096078.1|1.4e-287|UPF0051 protein ABCI8, chloroplastic [Sesamum indicum]	K07033//uncharacterized protein;K09015//Fe-S cluster assembly protein SufD;K09015//Fe-S cluster assembly protein SufD;K09015//Fe-S cluster assembly protein SufD;K09015//Fe-S cluster assembly protein SufD
isoform_101132	0.8	0.1	0.53	0.93	0.94	0.14	0	0.16	-2.75099	0.00411559	0.000559283	OLQ03689.1|4.8e-07|hypothetical protein AK812_SmicGene13363 [Symbiodinium microadriaticum]	K01193//beta-fructofuranosidase [EC:3.2.1.26]+ko01100//Metabolic pathways+ko00052//Galactose metabolism+ko00500//Starch and sucrose metabolism
isoform_101136	8.96	0	11.05	10.59	5.24	0	0	0	-8.31425	1.23e-16	2.72e-18	XP_011095967.1|1.5e-182|LOW QUALITY PROTEIN: transcription initiation factor IIF subunit alpha [Sesamum indicum]	K03138//transcription initiation factor TFIIF subunit alpha+ko03022//Basal transcription factors;K03138//transcription initiation factor TFIIF subunit alpha+ko03022//Basal transcription factors;K03138//transcription initiation factor TFIIF subunit alpha+ko03022//Basal transcription factors;K03138//transcription initiation factor TFIIF subunit alpha+ko03022//Basal transcription factors;K03138//tra…
isoform_101152	0.236	1.826	0.23	0.3	0.18	1.99	1.65	1.84	2.92264	1.67e-13	5.09e-15
isoform_101160	0.843	2.136	0.78	0.92	0.83	2.21	2.1	2.1	1.28261	3.75e-05	3.27e-06
isoform_101161	0.06	9.8	0.09	0.09	0	9.73	8.63	11.04	7.07664	3.45e-29	2.62e-31		K00787//farnesyl diphosphate synthase [EC:2.5.1.1 2.5.1.10]+ko00900//Terpenoid backbone biosynthesis+ko01100//Metabolic pathways+ko01110//Biosynthesis of secondary metabolites;K00787//farnesyl diphosphate synthase [EC:2.5.1.1 2.5.1.10]+ko00900//Terpenoid backbone biosynthesis+ko01100//Metabolic pathways+ko01110//Biosynthesis of secondary metabolites
isoform_101168	0.413	0.033	0.18	0.76	0.3	0	0	0.1	-3.11887	0.0315593	0.00590417
isoform_101170	10.4	0	8.68	10.78	11.74	0	0	0	-9.07885	6.04e-22	8.36e-24	XP_011075874.1|1.4e-183|NAC domain-containing protein 62 [Sesamum indicum]	K00521//ferric-chelate reductase [EC:1.16.1.7];K00521//ferric-chelate reductase [EC:1.16.1.7];K13126//polyadenylate-binding protein+ko03015//mRNA surveillance pathway+ko03018//RNA degradation+ko03013//RNA transport;K16296//serine carboxypeptidase-like clade I [EC:3.4.16.-]
isoform_101182	10.726	0	13.63	8.76	9.79	0	0	0	-7.73883	4.4e-14	1.26e-15	XP_022882919.1|3.4e-58|enoyl-[acyl-carrier-protein] reductase [NADH], chloroplastic-like [Olea europaea var. sylvestris]	K00208//enoyl-[acyl-carrier protein] reductase I [EC:1.3.1.9 1.3.1.10]+ko01100//Metabolic pathways+ko00061//Fatty acid biosynthesis+ko01212//Fatty acid metabolism+ko00780//Biotin metabolism;K00208//enoyl-[acyl-carrier protein] reductase I [EC:1.3.1.9 1.3.1.10]+ko01100//Metabolic pathways+ko00061//Fatty acid biosynthesis+ko01212//Fatty acid metabolism+ko00780//Biotin metabolism;K00208//enoyl-[acyl…
isoform_101183	4.296	0.09	3.46	3.11	6.32	0.2	0.07	0	-5.54476	1.34e-09	6.29e-11
isoform_1012	0.28	1.16	0.24	0.26	0.34	1.67	0.73	1.08	1.93599	0.000171622	1.69e-05	PIN06750.1|0.0e+00|hypothetical protein CDL12_20693 [Handroanthus impetiginosus]	K11649//SWI/SNF related-matrix-associated actin-dependent regulator of chromatin subfamily C;K11649//SWI/SNF related-matrix-associated actin-dependent regulator of chromatin subfamily C;K11649//SWI/SNF related-matrix-associated actin-dependent regulator of chromatin subfamily C;K11649//SWI/SNF related-matrix-associated actin-dependent regulator of chromatin subfamily C;K11649//SWI/SNF related-mat…
isoform_101211	5.596	2.93	4.36	5.82	6.61	2.82	2.85	3.12	-1.0018	1.73e-06	1.22e-07	XP_012829519.1|8.8e-101|PREDICTED: protein LIKE COV 2-like [Erythranthe guttata]
isoform_101212	1.233	0	1.86	1.15	0.69	0	0	0	-5.96539	5.04e-07	3.31e-08	XP_021636267.1|3.0e-110|ultraviolet-B receptor UVR8 isoform X7 [Hevea brasiliensis]	K10614//E3 ubiquitin-protein ligase HERC3 [EC:2.3.2.26]+ko04120//Ubiquitin mediated proteolysis;K10614//E3 ubiquitin-protein ligase HERC3 [EC:2.3.2.26]+ko04120//Ubiquitin mediated proteolysis;K10614//E3 ubiquitin-protein ligase HERC3 [EC:2.3.2.26]+ko04120//Ubiquitin mediated proteolysis;K10615//E3 ubiquitin-protein ligase HERC4 [EC:2.3.2.26]+ko04120//Ubiquitin mediated proteolysis
isoform_101242	0.996	4.146	1.07	0.97	0.95	4.8	3.47	4.17	1.96538	1.39e-15	3.43e-17	PIN19639.1|1.3e-17|4-alpha-glucanotransferase [Handroanthus impetiginosus]	K00705//4-alpha-glucanotransferase [EC:2.4.1.25]+ko01100//Metabolic pathways+ko00500//Starch and sucrose metabolism+ko01110//Biosynthesis of secondary metabolites;K00705//4-alpha-glucanotransferase [EC:2.4.1.25]+ko01100//Metabolic pathways+ko00500//Starch and sucrose metabolism+ko01110//Biosynthesis of secondary metabolites;K00705//4-alpha-glucanotransferase [EC:2.4.1.25]+ko01100//Metabolic pathw…
isoform_101250	0.676	0.133	0.52	0.8	0.71	0.27	0.09	0.04	-2.19214	0.0184981	0.00313977
isoform_101265	0	1.916	0	0	0	0.74	3.06	1.95	5.89353	1.09e-06	7.52e-08	XP_021714707.1|2.4e-27|uncharacterized protein LOC110682685 [Chenopodium quinoa]
isoform_101280	1.553	4.376	0.9	2.17	1.59	4.24	4.61	4.28	1.41959	0.000118158	1.13e-05	XP_012844796.1|3.3e-100|PREDICTED: cyclin-T1-3-like [Erythranthe guttata]	K15188//cyclin T;K15188//cyclin T;K15188//cyclin T;K15188//cyclin T;K15188//cyclin T
isoform_101282	0.836	0.153	1.7	0.59	0.22	0.19	0.08	0.19	-2.32778	0.0172237	0.00288832	XP_010678623.1|1.2e-78|PREDICTED: glutathione S-transferase T3-like [Beta vulgaris subsp. vulgaris]	K09391//transcription factor E2F7/8;K09391//transcription factor E2F7/8;K09391//transcription factor E2F7/8;K09391//transcription factor E2F7/8;K09391//transcription factor E2F7/8
isoform_101285	1.026	3.14	1.05	1.04	0.99	3.12	3.02	3.28	1.53911	2.85e-11	1.11e-12	KNA22319.1|2.7e-56|hypothetical protein SOVF_035290 [Spinacia oleracea]
isoform_101301	0.31	0.84	0.32	0.38	0.23	0.93	0.64	0.95	1.31945	0.0164802	0.00274178
isoform_101303	2.893	0	2.18	3.44	3.06	0	0	0	-5.80177	8.53e-07	5.77e-08	EOY18125.1|4.0e-09|Dead box ATP-dependent RNA helicase, putative isoform 2 [Theobroma cacao]	K12811//ATP-dependent RNA helicase DDX46/PRP5 [EC:3.6.4.13]+ko03040//Spliceosome;K13091//RNA-binding protein 39;K12811//ATP-dependent RNA helicase DDX46/PRP5 [EC:3.6.4.13]+ko03040//Spliceosome;K13091//RNA-binding protein 39
isoform_101305	0.22	1.57	0.49	0.17	0	2.14	1.09	1.48	2.45746	0.0275255	0.00501892	XP_022928823.1|3.1e-63|tetraspanin-10-like isoform X2 [Cucurbita moschata]	K17356//tetraspanin-13/31
isoform_101310	0	0.783	0	0	0	0.69	0.73	0.93	5.87299	4.96e-07	3.25e-08	XP_011071042.1|2.9e-66|uncharacterized protein LOC105156569 [Sesamum indicum]	K13122//protein FRG1
isoform_101325	1.89	0	2.26	2.83	0.58	0	0	0	-5.31081	3.45e-05	2.99e-06	KMT04878.1|4.0e-36|hypothetical protein BVRB_7g170450 [Beta vulgaris subsp. vulgaris]
isoform_101333	17.486	6.39	11.75	18.52	22.19	5.24	6.26	7.67	-1.50106	1.77e-06	1.25e-07	XP_020548990.1|9.1e-178|UDP-glycosyltransferase 88B1-like [Sesamum indicum]	K22845//phlorizin synthase [EC:2.4.1.357]+ko01110//Biosynthesis of secondary metabolites+ko00941//Flavonoid biosynthesis;K22845//phlorizin synthase [EC:2.4.1.357]+ko01110//Biosynthesis of secondary metabolites+ko00941//Flavonoid biosynthesis;K22845//phlorizin synthase [EC:2.4.1.357]+ko01110//Biosynthesis of secondary metabolites+ko00941//Flavonoid biosynthesis;K22845//phlorizin synthase [EC:2.4.1…
isoform_101335	0.143	0	0.14	0.15	0.14	0	0	0	-3.51935	0.0237993	0.00423207	XP_011080962.1|6.2e-106|WAT1-related protein At2g39510 [Sesamum indicum]	K17500//integrin-linked kinase-associated serine/threonine phosphatase 2C [EC:3.1.3.16];K17500//integrin-linked kinase-associated serine/threonine phosphatase 2C [EC:3.1.3.16]
isoform_101338	0.573	1.886	0.89	0.18	0.65	1.68	2.06	1.92	1.57861	0.0448891	0.00901179
isoform_10135	11.243	23.93	9.41	11.49	12.83	26.47	22.47	22.85	1.01636	7.97e-12	2.91e-13	PIN07449.1|3.0e-15|hypothetical protein CDL12_19979 [Handroanthus impetiginosus]	K04650//nuclear receptor co-repressor 1;K04650//nuclear receptor co-repressor 1;K04650//nuclear receptor co-repressor 1
isoform_101358	1.323	0	0.95	1.38	1.64	0	0	0	-5.68892	1.85e-06	1.31e-07	PIN23217.1|1.4e-26|Spliceosome subunit [Handroanthus impetiginosus]
isoform_10136	5.593	0.04	8.72	0.66	7.4	0	0	0.12	-5.80391	2.63e-07	1.65e-08	XP_020547438.1|9.1e-238|LOW QUALITY PROTEIN: ADP-ribosylation factor-binding protein GGA3 [Sesamum indicum]	K12182//hepatocyte growth factor-regulated tyrosine kinase substrate+ko04144//Endocytosis+ko04145//Phagosome;K13141//integrator complex subunit 4;K13126//polyadenylate-binding protein+ko03015//mRNA surveillance pathway+ko03018//RNA degradation+ko03013//RNA transport
isoform_101363	0.153	2.44	0	0	0.46	2.59	2.25	2.48	3.37347	0.00417612	0.000568813	XP_011099227.1|1.9e-45|salicylic acid-binding protein 2-like [Sesamum indicum]	K20802//(R)-mandelonitrile lyase [EC:4.1.2.10]+ko01110//Biosynthesis of secondary metabolites+ko00460//Cyanoamino acid metabolism;K20802//(R)-mandelonitrile lyase [EC:4.1.2.10]+ko01110//Biosynthesis of secondary metabolites+ko00460//Cyanoamino acid metabolism;K20802//(R)-mandelonitrile lyase [EC:4.1.2.10]+ko01110//Biosynthesis of secondary metabolites+ko00460//Cyanoamino acid metabolism;K20802//(…
isoform_10138	0.903	0	1.99	0.72	0	0	0	0	-3.94734	0.0123797	0.00196916	PWZ24559.1|4.0e-209|Polyubiquitin-A [Zea mays]	K08770//ubiquitin C;K08770//ubiquitin C;K08770//ubiquitin C;K08770//ubiquitin C;K08770//ubiquitin C
isoform_101381	0	2.476	0	0	0	1.13	3.54	2.76	4.85853	0.000231937	2.35e-05
isoform_101386	1.23	5.03	0.34	0.97	2.38	6.05	4.12	4.92	1.87355	0.0258735	0.00467026
isoform_1014	1.403	0.666	1.36	1.63	1.22	0.8	0.56	0.64	-1.14018	0.00016371	1.61e-05	EYU28798.1|1.0e-39|hypothetical protein MIMGU_mgv1a005013mg [Erythranthe guttata]
isoform_10140	0	3.85	0	0	0	3.2	3.72	4.63	7.90476	4.57e-15	1.18e-16	XP_020551928.1|7.2e-283|sodium/proton antiporter 1-like [Sesamum indicum]
isoform_101400	0.246	1.94	0.56	0.18	0	1.62	2.44	1.76	2.51677	0.022668	0.003999	XP_011099186.1|8.0e-58|U3 small nucleolar ribonucleoprotein protein IMP4 [Sesamum indicum]	K14561//U3 small nucleolar ribonucleoprotein protein IMP4+ko03008//Ribosome biogenesis in eukaryotes;K14561//U3 small nucleolar ribonucleoprotein protein IMP4+ko03008//Ribosome biogenesis in eukaryotes;K14561//U3 small nucleolar ribonucleoprotein protein IMP4+ko03008//Ribosome biogenesis in eukaryotes;K14561//U3 small nucleolar ribonucleoprotein protein IMP4+ko03008//Ribosome biogenesis in eukary…
isoform_101406	0.21	0	0.1	0.21	0.32	0	0	0	-3.42352	0.031412	0.00586991	PIN04406.1|2.2e-43|hypothetical protein CDL12_23054 [Handroanthus impetiginosus]
isoform_101409	1.03	0	0.49	1.54	1.06	0	0	0	-5.19821	4.38e-05	3.87e-06	XP_012831444.1|4.1e-103|PREDICTED: protein ECERIFERUM 1-like isoform X1 [Erythranthe guttata]	K15404//aldehyde decarbonylase [EC:4.1.99.5]+ko01110//Biosynthesis of secondary metabolites+ko00073//Cutin, suberine and wax biosynthesis;K15404//aldehyde decarbonylase [EC:4.1.99.5]+ko01110//Biosynthesis of secondary metabolites+ko00073//Cutin, suberine and wax biosynthesis;K15404//aldehyde decarbonylase [EC:4.1.99.5]+ko01110//Biosynthesis of secondary metabolites+ko00073//Cutin, suberine and wa…
isoform_101425	2.386	0	2.57	2.26	2.33	0	0	0	-5.84748	5.85e-07	3.87e-08	BAT91538.1|4.4e-10|hypothetical protein VIGAN_07014100, partial [Vigna angularis var. angularis]	K13091//RNA-binding protein 39;K15923//alpha-L-fucosidase 2 [EC:3.2.1.51]+ko00511//Other glycan degradation;K10624//E3 ubiquitin-protein ligase RBBP6 [EC:2.3.2.27];K13091//RNA-binding protein 39
isoform_101428	0.666	0	0.85	1.15	0	0	0	0	-3.587	0.0280344	0.00513062	KNA07077.1|8.6e-59|hypothetical protein SOVF_175280, partial [Spinacia oleracea]	K04733//interleukin-1 receptor-associated kinase 4 [EC:2.7.11.1]
isoform_101447	0.75	6.54	0.88	0.67	0.7	6.56	6.28	6.78	3.0458	3e-20	4.79e-22
isoform_101451	0.213	0.99	0.23	0.2	0.21	0.95	0.87	1.15	2.12116	0.000111833	1.07e-05	GAV71956.1|7.4e-41|peroxidase domain-containing protein [Cephalotus follicularis]	K00434//L-ascorbate peroxidase [EC:1.11.1.11]+ko00053//Ascorbate and aldarate metabolism+ko00480//Glutathione metabolism;K00434//L-ascorbate peroxidase [EC:1.11.1.11]+ko00053//Ascorbate and aldarate metabolism+ko00480//Glutathione metabolism;K00434//L-ascorbate peroxidase [EC:1.11.1.11]+ko00053//Ascorbate and aldarate metabolism+ko00480//Glutathione metabolism;K00434//L-ascorbate peroxidase [EC:1…
isoform_101458	0.003	6.77	0	0.01	0	4.88	8.44	6.99	7.55336	3.3e-13	1.04e-14	PIN01266.1|5.5e-105|Alternative splicing factor ASF/SF2 (RRM superfamily) [Handroanthus impetiginosus]	K12890//splicing factor, arginine/serine-rich 1+ko03040//Spliceosome;K12890//splicing factor, arginine/serine-rich 1+ko03040//Spliceosome;K12890//splicing factor, arginine/serine-rich 1+ko03040//Spliceosome;K12890//splicing factor, arginine/serine-rich 1+ko03040//Spliceosome;K12890//splicing factor, arginine/serine-rich 1+ko03040//Spliceosome
isoform_10147	17.723	7.44	24.18	16.63	12.36	9.68	7.42	5.22	-1.31612	0.00173424	0.000213057	XP_011078406.1|3.5e-258|putative clathrin assembly protein At5g35200 [Sesamum indicum]	K20043//clathrin coat assembly protein AP180
isoform_101471	0.013	2.513	0.04	0	0	2.46	2.4	2.68	6.06189	8.85e-11	3.64e-12	PIN12325.1|1.4e-07|hypothetical protein CDL12_15065 [Handroanthus impetiginosus]
isoform_101474	0.17	0	0.05	0.23	0.23	0	0	0	-4.35522	0.00205185	0.000256903
isoform_101486	2.64	0	1.77	3.04	3.11	0	0	0	-6.64185	1.73e-09	8.22e-11	XP_011077839.1|4.1e-149|mitochondrial fission protein ELM1 isoform X1 [Sesamum indicum]
isoform_101488	1.863	0	1.2	2.32	2.07	0	0	0	-4.10491	0.00424316	0.000579359
isoform_101495	0	0.71	0	0	0	0.91	0.22	1	3.44706	0.0315778	0.00590908
isoform_101501	0.473	1.676	0.6	0.45	0.37	1.66	1.8	1.57	1.74704	1.35e-06	9.42e-08	XP_022864164.1|1.5e-07|LOW QUALITY PROTEIN: mitogen-activated protein kinase kinase kinase YODA-like, partial [Olea europaea var. sylvestris]	K20717//mitogen-activated protein kinase kinase kinase YODA [EC:2.7.11.25]+ko04016//MAPK signaling pathway - plant;K20717//mitogen-activated protein kinase kinase kinase YODA [EC:2.7.11.25]+ko04016//MAPK signaling pathway - plant;K20717//mitogen-activated protein kinase kinase kinase YODA [EC:2.7.11.25]+ko04016//MAPK signaling pathway - plant;K20717//mitogen-activated protein kinase kinase kinase…
isoform_10152	1.616	0	0.11	3.68	1.06	0	0	0	-5.68298	1.39e-05	1.13e-06	XP_011102300.1|3.5e-250|amino acid permease 3 isoform X1 [Sesamum indicum]	K14209//solute carrier family 36 (proton-coupled amino acid transporter);K14209//solute carrier family 36 (proton-coupled amino acid transporter);K14209//solute carrier family 36 (proton-coupled amino acid transporter);K14209//solute carrier family 36 (proton-coupled amino acid transporter);K14209//solute carrier family 36 (proton-coupled amino acid transporter)
isoform_101528	1.083	12.296	2.34	0.7	0.21	14.71	9.52	12.66	3.11428	0.000166931	1.64e-05	XP_021844842.1|4.6e-52|uncharacterized protein LOC110784697 [Spinacia oleracea]
isoform_101532	0.75	0.073	0.94	0.41	0.9	0	0	0.22	-2.83246	0.0375667	0.00726757	XP_011101132.1|3.0e-73|probable calcium-binding protein CML13 [Sesamum indicum]	K13448//calcium-binding protein CML+ko04626//Plant-pathogen interaction;K13448//calcium-binding protein CML+ko04626//Plant-pathogen interaction;K13448//calcium-binding protein CML+ko04626//Plant-pathogen interaction;K13448//calcium-binding protein CML+ko04626//Plant-pathogen interaction;K13448//calcium-binding protein CML+ko04626//Plant-pathogen interaction
isoform_101548	9.473	0.11	8.27	11.1	9.05	0	0.15	0.18	-6.40388	2.78e-38	1.12e-40	XP_012835229.1|7.3e-142|PREDICTED: pentatricopeptide repeat-containing protein At5g48730, chloroplastic [Erythranthe guttata]	K17964//leucine-rich PPR motif-containing protein, mitochondrial;K17964//leucine-rich PPR motif-containing protein, mitochondrial;K17964//leucine-rich PPR motif-containing protein, mitochondrial;K17964//leucine-rich PPR motif-containing protein, mitochondrial
isoform_101564	0.173	2.1	0.24	0.12	0.16	2.4	1.27	2.63	3.354	2.13e-10	9.14e-12	XP_024195635.1|2.8e-55|zinc finger MYM-type protein 1-like [Rosa chinensis]
isoform_10157	4.983	2.51	4.64	5.58	4.73	2.28	2.76	2.49	-1.0568	2.39e-08	1.3e-09
isoform_101575	0.523	0.183	0.65	0.36	0.56	0.28	0.09	0.18	-1.51411	0.0255418	0.0045992	YP_009316409.1|3.3e-240|ATP synthase F1 subunit alpha (mitochondrion) [Castilleja paramensis]	K02132//F-type H+-transporting ATPase subunit alpha+ko01100//Metabolic pathways+ko00190//Oxidative phosphorylation;K02132//F-type H+-transporting ATPase subunit alpha+ko01100//Metabolic pathways+ko00190//Oxidative phosphorylation;K02132//F-type H+-transporting ATPase subunit alpha+ko01100//Metabolic pathways+ko00190//Oxidative phosphorylation;K02132//F-type H+-transporting ATPase subunit alpha+ko…
isoform_101580	0.34	1.833	0.22	0.65	0.15	1.86	1.68	1.96	2.32255	0.00713043	0.00104445
isoform_101586	3.276	8.186	2.88	3.35	3.6	7.84	8.24	8.48	1.25034	1.81e-26	1.73e-28	XP_022846525.1|9.8e-45|probable pre-mRNA-splicing factor ATP-dependent RNA helicase DEAH4 isoform X2 [Olea europaea var. sylvestris]	K12818//ATP-dependent RNA helicase DHX8/PRP22 [EC:3.6.4.13]+ko03040//Spliceosome;K12818//ATP-dependent RNA helicase DHX8/PRP22 [EC:3.6.4.13]+ko03040//Spliceosome;K12818//ATP-dependent RNA helicase DHX8/PRP22 [EC:3.6.4.13]+ko03040//Spliceosome;K12818//ATP-dependent RNA helicase DHX8/PRP22 [EC:3.6.4.13]+ko03040//Spliceosome
isoform_101593	1.556	6.356	1.24	2.16	1.27	6.21	6.17	6.69	1.95213	8.71e-13	2.87e-14	XP_011073131.1|1.2e-118|sialyltransferase-like protein 2 [Sesamum indicum]	K03368//beta-galactoside alpha-2,3-sialyltransferase (sialyltransferase 4B) [EC:2.4.99.4]+ko00603//Glycosphingolipid biosynthesis - globo and isoglobo series+ko00604//Glycosphingolipid biosynthesis - ganglio series+ko01100//Metabolic pathways;K03368//beta-galactoside alpha-2,3-sialyltransferase (sialyltransferase 4B) [EC:2.4.99.4]+ko00603//Glycosphingolipid biosynthesis - globo and isoglobo serie…
isoform_101611	1.99	0.85	1.6	2.29	2.08	1.14	0.63	0.78	-1.2879	0.0012953	0.000154345	PIN12999.1|1.1e-93|hypothetical protein CDL12_14385 [Handroanthus impetiginosus]	K09286//EREBP-like factor;K09286//EREBP-like factor;K09286//EREBP-like factor;K09286//EREBP-like factor;K09286//EREBP-like factor
isoform_101630	0	0.633	0	0	0	0.43	0.78	0.69	4.37994	0.00152115	0.000184238	XP_012848819.1|1.0e-62|PREDICTED: protein TRANSPARENT TESTA 12-like [Erythranthe guttata]	K03327//multidrug resistance protein, MATE family;K03327//multidrug resistance protein, MATE family;K03327//multidrug resistance protein, MATE family;K03327//multidrug resistance protein, MATE family;K03327//multidrug resistance protein, MATE family
isoform_101653	0.946	0.15	0.9	1.24	0.7	0.21	0.24	0	-2.61418	0.0277721	0.00507349
isoform_101654	1.436	0	1.14	1.36	1.81	0	0	0	-6.75279	5.98e-10	2.69e-11	XP_021759693.1|4.3e-54|uncharacterized protein LOC110724585 [Chenopodium quinoa]
isoform_101660	13.523	0.153	11.05	16.27	13.25	0	0.46	0	-5.65426	1.37e-09	6.44e-11
isoform_101669	0.12	1.323	0.03	0.03	0.3	0.93	1.53	1.51	3.03926	0.00224271	0.000283618	XP_012850146.1|1.3e-12|PREDICTED: dnaJ homolog subfamily B member 1-like [Erythranthe guttata]	K09519//DnaJ homolog subfamily B member 13;K09519//DnaJ homolog subfamily B member 13;K04733//interleukin-1 receptor-associated kinase 4 [EC:2.7.11.1];K09519//DnaJ homolog subfamily B member 13;K04733//interleukin-1 receptor-associated kinase 4 [EC:2.7.11.1]
isoform_101670	1.406	4.706	1.3	1.72	1.2	4.62	3.78	5.72	1.65763	1.76e-07	1.08e-08	XP_012831009.1|5.7e-45|PREDICTED: uncharacterized protein LOC105952050 [Erythranthe guttata]
isoform_101671	8.443	0	12.56	5.79	6.98	0	0	0	-8.05041	3.43e-15	8.78e-17	XP_011079675.1|1.8e-86|uncharacterized protein LOC105163135 [Sesamum indicum]	K14839//nucleolar protein 16;K14839//nucleolar protein 16;K14839//nucleolar protein 16;K14839//nucleolar protein 16;K14839//nucleolar protein 16
isoform_101679	1.09	0.116	0.9	1.33	1.04	0.07	0.21	0.07	-2.931	0.00107082	0.000124905
isoform_101680	0.133	0.46	0.17	0.08	0.15	0.63	0.36	0.39	1.75451	0.0231561	0.00409672	XP_010675123.1|1.8e-24|PREDICTED: uncharacterized protein LOC104891162 [Beta vulgaris subsp. vulgaris]	K09753//cinnamoyl-CoA reductase [EC:1.2.1.44]+ko01100//Metabolic pathways+ko01110//Biosynthesis of secondary metabolites+ko00940//Phenylpropanoid biosynthesis;K11982//E3 ubiquitin-protein ligase RNF115/126 [EC:2.3.2.27]
isoform_10169	0	0.933	0	0	0	2.52	0	0.28	3.57936	0.0296832	0.00549004	XP_011086186.1|5.0e-260|calcium-dependent protein kinase [Sesamum indicum]	K13412//calcium-dependent protein kinase [EC:2.7.11.1]+ko04626//Plant-pathogen interaction;K13412//calcium-dependent protein kinase [EC:2.7.11.1]+ko04626//Plant-pathogen interaction;K13412//calcium-dependent protein kinase [EC:2.7.11.1]+ko04626//Plant-pathogen interaction;K13412//calcium-dependent protein kinase [EC:2.7.11.1]+ko04626//Plant-pathogen interaction;K13412//calcium-dependent protein k…
isoform_101691	0.273	1.34	0.38	0.12	0.32	1.08	1.4	1.54	2.11215	0.00312327	0.00041064	XP_011099805.1|5.5e-79|uncharacterized protein LOC105178130 [Sesamum indicum]
isoform_101693	0	2.876	0	0	0	2.85	3.39	2.39	7.65914	7.22e-14	2.11e-15	XP_011073414.1|8.0e-211|E3 ubiquitin-protein ligase KEG [Sesamum indicum]	K16279//E3 ubiquitin-protein ligase KEG [EC:2.7.11.1 2.3.2.27];K16279//E3 ubiquitin-protein ligase KEG [EC:2.7.11.1 2.3.2.27];K16279//E3 ubiquitin-protein ligase KEG [EC:2.7.11.1 2.3.2.27];K16279//E3 ubiquitin-protein ligase KEG [EC:2.7.11.1 2.3.2.27];K16279//E3 ubiquitin-protein ligase KEG [EC:2.7.11.1 2.3.2.27]
isoform_101703	2.156	1	1.76	2.22	2.49	0.73	1.29	0.98	-1.17853	0.00342926	0.000456283	PIN00878.1|5.6e-42|hypothetical protein CDL12_26614 [Handroanthus impetiginosus]	K21804//protein N-lysine methyltransferase METTL21A [EC:2.1.1.-];K21804//protein N-lysine methyltransferase METTL21A [EC:2.1.1.-];K21804//protein N-lysine methyltransferase METTL21A [EC:2.1.1.-];K21804//protein N-lysine methyltransferase METTL21A [EC:2.1.1.-];K21804//protein N-lysine methyltransferase METTL21A [EC:2.1.1.-]
isoform_101709	3.176	10.053	4.37	1.54	3.62	12.45	10.01	7.7	1.53197	0.00377742	0.000508102	PIN05425.1|7.7e-169|tRNA and rRNA cytosine-C5-methylase (nucleolar protein NOL1/NOP2) [Handroanthus impetiginosus]	K14835//25S rRNA (cytosine2870-C5)-methyltransferase [EC:2.1.1.310];K14835//25S rRNA (cytosine2870-C5)-methyltransferase [EC:2.1.1.310];K14835//25S rRNA (cytosine2870-C5)-methyltransferase [EC:2.1.1.310];K14835//25S rRNA (cytosine2870-C5)-methyltransferase [EC:2.1.1.310];K14835//25S rRNA (cytosine2870-C5)-methyltransferase [EC:2.1.1.310]
isoform_101711	1.066	0.006	1.31	1.03	0.86	0.02	0	0	-6.4673	3.52e-12	1.24e-13	KMT11168.1|4.0e-18|hypothetical protein BVRB_5g110980 [Beta vulgaris subsp. vulgaris]
isoform_101712	0.07	0.92	0	0.21	0	0.68	0.93	1.15	2.90457	0.0315902	0.0059125	PIN00832.1|1.7e-179|RNA splicing factor - Slu7p [Handroanthus impetiginosus]	K12819//pre-mRNA-processing factor SLU7+ko03040//Spliceosome;K12819//pre-mRNA-processing factor SLU7+ko03040//Spliceosome;K12819//pre-mRNA-processing factor SLU7+ko03040//Spliceosome;K12819//pre-mRNA-processing factor SLU7+ko03040//Spliceosome;K12819//pre-mRNA-processing factor SLU7+ko03040//Spliceosome
isoform_101744	2.32	5.836	2.17	2.14	2.65	5.89	5.11	6.51	1.2508	7.76e-11	3.17e-12	XP_010675123.1|1.3e-57|PREDICTED: uncharacterized protein LOC104891162 [Beta vulgaris subsp. vulgaris]	K01265//methionyl aminopeptidase [EC:3.4.11.18];K05349//beta-glucosidase [EC:3.2.1.21]+ko01100//Metabolic pathways+ko00500//Starch and sucrose metabolism+ko01110//Biosynthesis of secondary metabolites+ko00460//Cyanoamino acid metabolism+ko00940//Phenylpropanoid biosynthesis;K03136//transcription initiation factor TFIIE subunit alpha+ko03022//Basal transcription factors;K11593//eukaryotic translat…
isoform_101748	1.103	3.78	0.84	1.17	1.3	5.81	1.96	3.57	1.68569	0.0314832	0.00588558	XP_011075018.1|6.2e-24|uncharacterized protein LOC105159602 [Sesamum indicum]
isoform_101757	1.24	0.043	1.11	1.47	1.14	0.13	0	0	-4.70006	4.12e-08	2.33e-09
isoform_101759	13.563	2.08	18.48	4.72	17.49	2.19	1.9	2.15	-2.68267	1.32e-05	1.07e-06	XP_011087118.1|2.2e-62|uncharacterized protein LOC105168684 [Sesamum indicum]	K13448//calcium-binding protein CML+ko04626//Plant-pathogen interaction
isoform_101760	3.21	1.123	1.67	3.74	4.22	0.44	1.24	1.69	-1.49292	0.0468837	0.00949382	XP_011096778.1|1.1e-186|uncharacterized protein LOC105175855 [Sesamum indicum]
isoform_101764	1.396	5.096	0.98	1.53	1.68	5.19	5.5	4.6	1.79732	6.88e-12	2.5e-13	XP_012841262.1|6.6e-101|PREDICTED: sucrose transport protein SUC4 [Erythranthe guttata]	K15378//solute carrier family 45, member 1/2/4;K15378//solute carrier family 45, member 1/2/4;K15378//solute carrier family 45, member 1/2/4;K15378//solute carrier family 45, member 1/2/4;K15378//solute carrier family 45, member 1/2/4
isoform_101766	5.823	2.18	4.99	7.25	5.23	1.1	2.8	2.64	-1.44978	0.00138396	0.000166059	XP_020550292.1|8.4e-225|pleiotropic drug resistance protein 1-like, partial [Sesamum indicum]	K05681//ATP-binding cassette, subfamily G (WHITE), member 2+ko02010//ABC transporters;K21396//ATP-binding cassette, subfamily G (WHITE), eye pigment precursor transporter;K05681//ATP-binding cassette, subfamily G (WHITE), member 2+ko02010//ABC transporters;K05681//ATP-binding cassette, subfamily G (WHITE), member 2+ko02010//ABC transporters
isoform_101789	1.293	5.86	1.18	0.33	2.37	5.62	7.3	4.66	1.97749	0.0109624	0.0017113	XP_011097362.1|3.6e-224|E3 ubiquitin-protein ligase RGLG2-like [Sesamum indicum]	K16280//E3 ubiquitin-protein ligase RGLG [EC:2.3.2.27];K16280//E3 ubiquitin-protein ligase RGLG [EC:2.3.2.27];K16280//E3 ubiquitin-protein ligase RGLG [EC:2.3.2.27];K16280//E3 ubiquitin-protein ligase RGLG [EC:2.3.2.27];K16280//E3 ubiquitin-protein ligase RGLG [EC:2.3.2.27]
isoform_101799	0.51	0.07	0.64	0.33	0.56	0	0.16	0.05	-2.63494	0.0227578	0.00401654	XP_011086205.1|9.4e-43|protein STRUBBELIG-RECEPTOR FAMILY 8 [Sesamum indicum]	K04733//interleukin-1 receptor-associated kinase 4 [EC:2.7.11.1];K04733//interleukin-1 receptor-associated kinase 4 [EC:2.7.11.1];K04733//interleukin-1 receptor-associated kinase 4 [EC:2.7.11.1];K04733//interleukin-1 receptor-associated kinase 4 [EC:2.7.11.1];K04733//interleukin-1 receptor-associated kinase 4 [EC:2.7.11.1]
isoform_10180	0.92	0	1.26	0	1.5	0	0	0	-4.06968	0.00891844	0.00135011	XP_011092632.1|1.5e-216|uncharacterized protein LOC105172754 [Sesamum indicum]	K13217//pre-mRNA-processing factor 39
isoform_101801	1.813	0	2.04	3.4	0	0	0	0	-4.24025	0.00568482	0.000807009	XP_011075874.1|9.2e-120|NAC domain-containing protein 62 [Sesamum indicum]
isoform_101804	0.226	3.356	0.1	0	0.58	1.57	3.86	4.64	3.29714	0.00391782	0.000529579	PIN04709.1|2.8e-144|Ypt/Rab-specific GTPase-activating protein GYP7 [Handroanthus impetiginosus]	K20168//TBC1 domain family member 15;K20168//TBC1 domain family member 15;K20168//TBC1 domain family member 15;K20168//TBC1 domain family member 15;K20168//TBC1 domain family member 15
isoform_101805	0.06	13.7	0	0	0.18	12.41	13.79	14.9	5.61552	6.72e-06	5.2e-07	XP_011098721.1|0.0e+00|ATP-dependent zinc metalloprotease FTSH 4, mitochondrial-like [Sesamum indicum]	K08955//ATP-dependent metalloprotease [EC:3.4.24.-];K08955//ATP-dependent metalloprotease [EC:3.4.24.-];K08955//ATP-dependent metalloprotease [EC:3.4.24.-];K08955//ATP-dependent metalloprotease [EC:3.4.24.-]
isoform_101807	0.426	0.016	0.29	0.54	0.45	0	0	0.05	-4.14646	5.83e-05	5.27e-06	XP_021715647.1|1.5e-77|uncharacterized protein LOC110683552 [Chenopodium quinoa]
isoform_101812	7.823	0.4	6.11	9.43	7.93	0	0.64	0.56	-3.8733	4.18e-05	3.68e-06	XP_012848066.1|2.3e-23|PREDICTED: subtilisin-like protease SBT1.7 [Erythranthe guttata]	K14682//amino-acid N-acetyltransferase [EC:2.3.1.1]+ko00220//Arginine biosynthesis+ko01230//Biosynthesis of amino acids+ko01100//Metabolic pathways+ko01110//Biosynthesis of secondary metabolites+ko01210//2-Oxocarboxylic acid metabolism;K14682//amino-acid N-acetyltransferase [EC:2.3.1.1]+ko00220//Arginine biosynthesis+ko01230//Biosynthesis of amino acids+ko01100//Metabolic pathways+ko01110//Biosyn…
isoform_101840	0.55	0.186	0.5	0.64	0.51	0.11	0.23	0.22	-1.60448	0.0287767	0.00529053	XP_011087061.1|2.6e-103|zinc finger CCCH domain-containing protein 14 isoform X1 [Sesamum indicum]
isoform_101847	0.63	2.26	0.41	0.52	0.96	2.45	2.38	1.95	1.79901	0.00687832	0.00100174	XP_011081630.1|3.9e-32|uncharacterized protein LOC105164634 isoform X2 [Sesamum indicum]
isoform_101858	0	1.05	0	0	0	0.86	1.37	0.92	5.8281	7.73e-07	5.2e-08	XP_011088242.1|1.5e-205|U-box domain-containing protein 26 [Sesamum indicum]	K08332//vacuolar protein 8;K04733//interleukin-1 receptor-associated kinase 4 [EC:2.7.11.1]
isoform_101867	7.906	0.033	5.88	7.81	10.03	0	0.07	0.03	-7.62609	8.19e-28	6.99e-30	XP_011084868.1|3.8e-66|DEAD-box ATP-dependent RNA helicase 18 [Sesamum indicum]	K14809//ATP-dependent RNA helicase DDX55/SPB4 [EC:3.6.4.13];K14809//ATP-dependent RNA helicase DDX55/SPB4 [EC:3.6.4.13];K14809//ATP-dependent RNA helicase DDX55/SPB4 [EC:3.6.4.13];K14809//ATP-dependent RNA helicase DDX55/SPB4 [EC:3.6.4.13];K14809//ATP-dependent RNA helicase DDX55/SPB4 [EC:3.6.4.13]
isoform_101868	1.123	2.7	1.08	1.42	0.87	2.23	2.25	3.62	1.18088	0.00590391	0.000843012	XP_011070024.1|7.3e-192|uncharacterized protein LOC105155775 [Sesamum indicum]	K00770//1,4-beta-D-xylan synthase [EC:2.4.2.24]+ko00520//Amino sugar and nucleotide sugar metabolism+ko01100//Metabolic pathways;K14306//nuclear pore complex protein Nup62+ko03013//RNA transport
isoform_10188	0.94	0	0.51	1.3	1.01	0	0	0	-6.08602	1.8e-07	1.11e-08	PIN01895.1|8.0e-141|hypothetical protein CDL12_25594 [Handroanthus impetiginosus]
isoform_101883	0.53	0	0.44	0.51	0.64	0	0	0	-4.37975	0.00146565	0.000176781
isoform_101888	2.306	0.113	2.04	2.59	2.29	0.14	0.07	0.13	-4.4531	3.19e-13	1e-14
isoform_101893	2.636	0.586	1.46	2.09	4.36	1.04	0.19	0.53	-2.0923	0.0127436	0.00203516	EYU39081.1|3.3e-95|hypothetical protein MIMGU_mgv1a023099mg [Erythranthe guttata]	K14209//solute carrier family 36 (proton-coupled amino acid transporter);K14209//solute carrier family 36 (proton-coupled amino acid transporter);K14209//solute carrier family 36 (proton-coupled amino acid transporter);K14209//solute carrier family 36 (proton-coupled amino acid transporter);K14209//solute carrier family 36 (proton-coupled amino acid transporter)
isoform_101901	1.53	0.793	1.59	1.28	1.72	0.91	0.71	0.76	-1.00688	0.00730495	0.00107394	XP_021742163.1|2.2e-18|uncharacterized protein LOC110708347 isoform X2 [Chenopodium quinoa]
isoform_101908	1.636	4.203	0.64	2.76	1.51	4.6	3.77	4.24	1.26675	0.0481477	0.0098053	XP_020548945.1|7.5e-58|uncharacterized protein LOC105160316 [Sesamum indicum]	K22733//magnesium transporter;K22733//magnesium transporter;K06180//23S rRNA pseudouridine1911/1915/1917 synthase [EC:5.4.99.23];K01176//alpha-amylase [EC:3.2.1.1]+ko01100//Metabolic pathways+ko00500//Starch and sucrose metabolism
isoform_101926	0.49	0	0.64	0.62	0.21	0	0	0	-3.57633	0.0215631	0.00376599	XP_012855736.1|1.3e-48|PREDICTED: GDSL esterase/lipase At5g62930 [Erythranthe guttata]
isoform_101927	0.34	0.166	0.41	0.34	0.27	0.18	0.17	0.15	-1.15507	0.0441584	0.00883147	XP_019179003.1|5.8e-21|PREDICTED: uncharacterized protein LOC109174202 [Ipomoea nil]	K15255//ATP-dependent DNA helicase PIF1 [EC:3.6.4.12];K15255//ATP-dependent DNA helicase PIF1 [EC:3.6.4.12];K15255//ATP-dependent DNA helicase PIF1 [EC:3.6.4.12];K15255//ATP-dependent DNA helicase PIF1 [EC:3.6.4.12];K15255//ATP-dependent DNA helicase PIF1 [EC:3.6.4.12]
isoform_101931	0	1.936	0	0	0	1.68	2.66	1.47	6.7609	7.52e-10	3.42e-11	XP_010688210.1|1.0e-59|PREDICTED: protein FAR1-RELATED SEQUENCE 6-like [Beta vulgaris subsp. vulgaris]	K17604//zinc finger SWIM domain-containing protein 3;K17604//zinc finger SWIM domain-containing protein 3;K17604//zinc finger SWIM domain-containing protein 3;K17604//zinc finger SWIM domain-containing protein 3;K17604//zinc finger SWIM domain-containing protein 3
isoform_101948	1.25	0.41	0.75	1.48	1.52	0.4	0.22	0.61	-1.6278	0.00650904	0.000941914	PIN20359.1|1.1e-16|hypothetical protein CDL12_06950 [Handroanthus impetiginosus]	K04708//3-dehydrosphinganine reductase [EC:1.1.1.102]+ko00600//Sphingolipid metabolism+ko01100//Metabolic pathways;K04708//3-dehydrosphinganine reductase [EC:1.1.1.102]+ko00600//Sphingolipid metabolism+ko01100//Metabolic pathways;K04708//3-dehydrosphinganine reductase [EC:1.1.1.102]+ko00600//Sphingolipid metabolism+ko01100//Metabolic pathways;K04708//3-dehydrosphinganine reductase [EC:1.1.1.102]+…
isoform_10195	4.566	0.886	4.55	4.77	4.38	0.55	0.92	1.19	-2.42113	1.46e-13	4.4e-15	PIN21632.1|2.9e-228|hypothetical protein CDL12_05668 [Handroanthus impetiginosus]	K19589//release factor glutamine methyltransferase [EC:2.1.1.297];K19589//release factor glutamine methyltransferase [EC:2.1.1.297];K03452//magnesium/proton exchanger;K15271//ATP-dependent DNA helicase HFM1/MER3 [EC:3.6.4.12];K15271//ATP-dependent DNA helicase HFM1/MER3 [EC:3.6.4.12]
isoform_101953	0	1.786	0	0	0	2.51	1.17	1.68	4.52799	0.000848041	9.67e-05
isoform_101960	0.92	0	0.53	0.74	1.49	0	0	0	-5.90669	7.27e-07	4.87e-08	XP_027152111.1|1.6e-63|zinc finger MYM-type protein 1-like [Coffea eugenioides]	K02925//large subunit ribosomal protein L3e+ko03010//Ribosome;K01188//beta-glucosidase [EC:3.2.1.21]+ko01100//Metabolic pathways+ko00500//Starch and sucrose metabolism+ko01110//Biosynthesis of secondary metabolites+ko00460//Cyanoamino acid metabolism+ko00940//Phenylpropanoid biosynthesis;K13126//polyadenylate-binding protein+ko03015//mRNA surveillance pathway+ko03018//RNA degradation+ko03013//RNA…
isoform_101967	1.086	2.893	1.24	1.09	0.93	2.84	2.82	3.02	1.33542	8.88e-09	4.6e-10	XP_011073310.1|8.2e-234|E4 SUMO-protein ligase PIAL2 [Sesamum indicum]	K04706//E3 SUMO-protein ligase PIAS1 [EC:2.3.2.-]+ko04120//Ubiquitin mediated proteolysis;K04706//E3 SUMO-protein ligase PIAS1 [EC:2.3.2.-]+ko04120//Ubiquitin mediated proteolysis;K04706//E3 SUMO-protein ligase PIAS1 [EC:2.3.2.-]+ko04120//Ubiquitin mediated proteolysis;K04706//E3 SUMO-protein ligase PIAS1 [EC:2.3.2.-]+ko04120//Ubiquitin mediated proteolysis;K04706//E3 SUMO-protein ligase PIAS1 [E…
isoform_101982	1.153	0	2.34	1.12	0	0	0	0	-3.69503	0.022246	0.00390892	XP_012839659.1|1.2e-89|PREDICTED: 50S ribosomal protein L11, chloroplastic [Erythranthe guttata]	K02867//large subunit ribosomal protein L11+ko03010//Ribosome;K02867//large subunit ribosomal protein L11+ko03010//Ribosome;K02867//large subunit ribosomal protein L11+ko03010//Ribosome;K02867//large subunit ribosomal protein L11+ko03010//Ribosome;K02867//large subunit ribosomal protein L11+ko03010//Ribosome
isoform_101992	1.6	6.573	1.13	0.91	2.76	6.82	6.31	6.59	1.92083	0.000572538	6.3e-05
isoform_101999	0	3.08	0	0	0	4.06	2.31	2.87	6.01631	2.15e-07	1.34e-08
isoform_102009	0	0.526	0	0	0	0.46	0.66	0.46	4.54357	0.000749854	8.45e-05	KMT07840.1|2.4e-123|hypothetical protein BVRB_6g146510 isoform B [Beta vulgaris subsp. vulgaris]	K00586//diphthine methyl ester synthase [EC:2.1.1.314];K00586//diphthine methyl ester synthase [EC:2.1.1.314];K00586//diphthine methyl ester synthase [EC:2.1.1.314];K00586//diphthine methyl ester synthase [EC:2.1.1.314];K00586//diphthine methyl ester synthase [EC:2.1.1.314]
isoform_102013	1.92	4.16	1.79	1.9	2.07	4.31	3.83	4.34	1.04162	8.6e-14	2.54e-15	KHN37797.1|1.6e-55|Protein MOR1 [Glycine soja]	K16803//cytoskeleton-associated protein 5;K16803//cytoskeleton-associated protein 5;K16803//cytoskeleton-associated protein 5;K16803//cytoskeleton-associated protein 5;K16803//cytoskeleton-associated protein 5
isoform_102021	6.053	15.94	4.58	8.2	5.38	16.78	14.29	16.75	1.32208	1.91e-06	1.36e-07	XP_009786497.1|8.0e-52|PREDICTED: histidine-containing phosphotransfer protein 1-like [Nicotiana sylvestris]	K14490//histidine-containing phosphotransfer peotein+ko04075//Plant hormone signal transduction;K14490//histidine-containing phosphotransfer peotein+ko04075//Plant hormone signal transduction;K14490//histidine-containing phosphotransfer peotein+ko04075//Plant hormone signal transduction;K14490//histidine-containing phosphotransfer peotein+ko04075//Plant hormone signal transduction;K14490//histidi…
isoform_102029	4.35	0	5.11	4.79	3.15	0	0	0	-7.78368	2.69e-14	7.53e-16	XP_011092298.1|2.1e-61|stromal 70 kDa heat shock-related protein, chloroplastic [Sesamum indicum]	K03283//heat shock 70kDa protein 1/2/6/8+ko03040//Spliceosome+ko04144//Endocytosis+ko04141//Protein processing in endoplasmic reticulum;K03283//heat shock 70kDa protein 1/2/6/8+ko03040//Spliceosome+ko04144//Endocytosis+ko04141//Protein processing in endoplasmic reticulum;K03283//heat shock 70kDa protein 1/2/6/8+ko03040//Spliceosome+ko04144//Endocytosis+ko04141//Protein processing in endoplasmic r…
isoform_102036	0.886	2.566	1.07	0.9	0.69	2.71	2.14	2.85	1.45607	1.67e-05	1.37e-06	XP_011090938.1|1.0e-97|uncharacterized protein LOC105171497 [Sesamum indicum]
isoform_102042	2.42	5.666	2.3	2.18	2.78	6.25	5	5.75	1.15052	8.61e-10	3.94e-11	XP_009801112.1|6.5e-122|PREDICTED: casein kinase I-like [Nicotiana sylvestris]	K08960//casein kinase 1, epsilon [EC:2.7.11.1];K08960//casein kinase 1, epsilon [EC:2.7.11.1];K08959//casein kinase 1, delta [EC:2.7.11.1];K08960//casein kinase 1, epsilon [EC:2.7.11.1];K08960//casein kinase 1, epsilon [EC:2.7.11.1]
isoform_102047	37.23	0.586	26.08	40.53	45.08	1.05	0	0.71	-5.93505	4.57e-23	5.73e-25
isoform_10205	0	6.056	0	0	0	7.12	5.21	5.84	8.49131	2.65e-18	5.05e-20	XP_011076560.1|1.0e-132|uncharacterized protein LOC105160776 [Sesamum indicum]	K05658//ATP-binding cassette, subfamily B (MDR/TAP), member 1 [EC:7.6.2.2]+ko02010//ABC transporters
isoform_102050	16.87	0	12.11	15.6	22.9	0	0	0	-8.79134	1.12e-19	1.9e-21	XP_011071378.1|3.1e-132|ATP-citrate synthase beta chain protein 2 [Sesamum indicum]	K01648//ATP citrate (pro-S)-lyase [EC:2.3.3.8]+ko00020//Citrate cycle (TCA cycle)+ko01100//Metabolic pathways+ko01110//Biosynthesis of secondary metabolites;K01648//ATP citrate (pro-S)-lyase [EC:2.3.3.8]+ko00020//Citrate cycle (TCA cycle)+ko01100//Metabolic pathways+ko01110//Biosynthesis of secondary metabolites;K01648//ATP citrate (pro-S)-lyase [EC:2.3.3.8]+ko00020//Citrate cycle (TCA cycle)+ko0…
isoform_102062	0	1.73	0	0	0	1.36	2.06	1.77	5.31537	1.7e-05	1.4e-06
isoform_102066	3.443	0.796	3.01	3.46	3.86	0.99	0.88	0.52	-2.20634	4.25e-08	2.4e-09	XP_011072303.2|6.7e-08|probable polygalacturonase At3g15720 [Sesamum indicum]	K01184//polygalacturonase [EC:3.2.1.15]+ko00040//Pentose and glucuronate interconversions+ko01100//Metabolic pathways;K01184//polygalacturonase [EC:3.2.1.15]+ko00040//Pentose and glucuronate interconversions+ko01100//Metabolic pathways;K01184//polygalacturonase [EC:3.2.1.15]+ko00040//Pentose and glucuronate interconversions+ko01100//Metabolic pathways
isoform_102067	4.24	1	1.99	5.56	5.17	1.97	0.58	0.45	-1.99302	0.0281429	0.0051534
isoform_102077	0.76	1.666	0.46	0.87	0.95	1.67	2.11	1.22	1.06675	0.0361774	0.00695145	XP_011089589.1|3.5e-247|FRIGIDA-like protein 3 [Sesamum indicum]	K20553//5'-3' exoribonuclease 4 [EC:3.1.13.-]+ko04016//MAPK signaling pathway - plant;K20553//5'-3' exoribonuclease 4 [EC:3.1.13.-]+ko04016//MAPK signaling pathway - plant;K20553//5'-3' exoribonuclease 4 [EC:3.1.13.-]+ko04016//MAPK signaling pathway - plant;K08867//WNK lysine deficient protein kinase [EC:2.7.11.1];K18626//trichohyalin
isoform_102086	1.31	0.156	0.7	1.41	1.82	0.18	0.29	0	-2.76333	0.0111054	0.00173746	ABA99910.2|2.0e-77|retrotransposon protein, putative, unclassified [Oryza sativa Japonica Group]	K14175//(3S,6E)-nerolidol synthase [EC:4.2.3.48]+ko00909//Sesquiterpenoid and triterpenoid biosynthesis+ko01100//Metabolic pathways;K07393//glutathionyl-hydroquinone reductase [EC:1.8.5.7];K13457//disease resistance protein RPM1+ko04626//Plant-pathogen interaction;K01183//chitinase [EC:3.2.1.14]+ko00520//Amino sugar and nucleotide sugar metabolism+ko01100//Metabolic pathways;K15687//E3 ubiquitin-…
isoform_102095	1.696	0	0	2.47	2.62	0	0	0	-4.25594	0.00540073	0.000761013	XP_011072238.1|1.7e-92|DNA replication complex GINS protein PSF1 isoform X2 [Sesamum indicum]	K10732//GINS complex subunit 1;K10732//GINS complex subunit 1;K10732//GINS complex subunit 1;K10732//GINS complex subunit 1;K10732//GINS complex subunit 1
isoform_102097	6.543	2.646	4.89	7.9	6.84	2.75	3.21	1.98	-1.35901	3.44e-05	2.98e-06
isoform_102098	0	9.486	0	0	0	13.95	6.22	8.29	7.01322	1.02e-10	4.23e-12	PIN12699.1|2.2e-17|hypothetical protein CDL12_14684 [Handroanthus impetiginosus]	K03255//protein TIF31;K03255//protein TIF31;K03255//protein TIF31;K03255//protein TIF31;K03255//protein TIF31
isoform_102102	0	7.966	0	0	0	11.42	5.44	7.04	7.8767	1.47e-14	4.01e-16	XP_012831848.1|7.5e-82|PREDICTED: protein transport protein Sec24-like At3g07100 [Erythranthe guttata]	K14007//protein transport protein SEC24+ko04141//Protein processing in endoplasmic reticulum;K14007//protein transport protein SEC24+ko04141//Protein processing in endoplasmic reticulum;K14007//protein transport protein SEC24+ko04141//Protein processing in endoplasmic reticulum;K14007//protein transport protein SEC24+ko04141//Protein processing in endoplasmic reticulum;K14007//protein transport p…
isoform_102115	0.066	1.826	0	0.1	0.1	2.01	2.07	1.4	4.218	1.63e-07	9.98e-09	XP_011091190.1|1.5e-42|1-aminocyclopropane-1-carboxylate oxidase homolog 1 isoform X1 [Sesamum indicum]	K13229//2,4-dihydroxy-1,4-benzoxazin-3-one-glucoside dioxygenase [EC:1.14.11.59]+ko00402//Benzoxazinoid biosynthesis;K13229//2,4-dihydroxy-1,4-benzoxazin-3-one-glucoside dioxygenase [EC:1.14.11.59]+ko00402//Benzoxazinoid biosynthesis;K13229//2,4-dihydroxy-1,4-benzoxazin-3-one-glucoside dioxygenase [EC:1.14.11.59]+ko00402//Benzoxazinoid biosynthesis;K13525//transitional endoplasmic reticulum ATPas…
isoform_102124	0	0.656	0	0	0	1.29	0.51	0.17	5.32212	4.29e-05	3.79e-06	PIN11671.1|1.2e-18|Transcription factor MEIS1 [Handroanthus impetiginosus]	K17278//membrane-associated progesterone receptor component;K17278//membrane-associated progesterone receptor component
isoform_102143	0.256	0	0	0.43	0.34	0	0	0	-3.30699	0.049721	0.0102045	XP_021837861.1|6.6e-45|uncharacterized protein LOC110777568 [Spinacia oleracea]	K00028//malate dehydrogenase (decarboxylating) [EC:1.1.1.39]+ko01100//Metabolic pathways+ko00710//Carbon fixation in photosynthetic organisms+ko00620//Pyruvate metabolism+ko01200//Carbon metabolism
isoform_102144	5.87	14.51	5.1	6.62	5.89	14.35	14.12	15.06	1.23502	5.45e-32	3.4e-34	XP_019106806.1|3.1e-72|PREDICTED: uncharacterized protein LOC104901309 [Beta vulgaris subsp. vulgaris]	K10400//kinesin family member 15;K03283//heat shock 70kDa protein 1/2/6/8+ko03040//Spliceosome+ko04144//Endocytosis+ko04141//Protein processing in endoplasmic reticulum;K15198//transcription factor TFIIIB component B'';K10406//kinesin family member C2/C3;K01873//valyl-tRNA synthetase [EC:6.1.1.9]+ko00970//Aminoacyl-tRNA biosynthesis
isoform_102157	0.786	2.2	0.85	0.61	0.9	2.75	1.68	2.17	1.39145	0.000573812	6.32e-05	PIN25133.1|4.6e-183|hypothetical protein CDL12_02123 [Handroanthus impetiginosus]	K10892//fanconi anemia group E protein;K10892//fanconi anemia group E protein
isoform_10216	0	0.196	0	0	0	0.32	0.07	0.2	3.80943	0.0120072	0.00190173	XP_011069982.1|2.5e-54|protein PHYTOCHROME KINASE SUBSTRATE 4 [Sesamum indicum]
isoform_102163	3.763	0	2.64	4.24	4.41	0	0	0	-7.90516	5.73e-15	1.51e-16	PIN02382.1|1.5e-261|putative protein, contains PA domain [Handroanthus impetiginosus]	K09597//signal peptide peptidase-like 2B [EC:3.4.23.-];K09597//signal peptide peptidase-like 2B [EC:3.4.23.-];K09597//signal peptide peptidase-like 2B [EC:3.4.23.-];K09597//signal peptide peptidase-like 2B [EC:3.4.23.-];K09597//signal peptide peptidase-like 2B [EC:3.4.23.-]
isoform_102165	3.903	11.603	5.99	1.6	4.12	9.47	10.51	14.83	1.42564	0.0211263	0.00367527	XP_010695193.1|2.1e-56|PREDICTED: serine/threonine-protein phosphatase 7 long form homolog [Beta vulgaris subsp. vulgaris]	K04460//serine/threonine-protein phosphatase 5 [EC:3.1.3.16];K12448//UDP-arabinose 4-epimerase [EC:5.1.3.5]+ko00520//Amino sugar and nucleotide sugar metabolism+ko01100//Metabolic pathways;K00134//glyceraldehyde 3-phosphate dehydrogenase [EC:1.2.1.12]+ko00010//Glycolysis / Gluconeogenesis+ko01230//Biosynthesis of amino acids+ko01100//Metabolic pathways+ko01110//Biosynthesis of secondary metabolit…
isoform_102167	0	6.12	0	0	0	8.16	6.46	3.74	5.832	8.98e-07	6.1e-08
isoform_102173	0.203	2.853	0.61	0	0	1.73	3.32	3.51	2.83404	0.0473071	0.00959498	XP_010244823.1|4.2e-20|PREDICTED: THO complex subunit 3 [Nelumbo nucifera]	K12880//THO complex subunit 3+ko03040//Spliceosome+ko03013//RNA transport;K12880//THO complex subunit 3+ko03040//Spliceosome+ko03013//RNA transport;K12880//THO complex subunit 3+ko03040//Spliceosome+ko03013//RNA transport;K12880//THO complex subunit 3+ko03040//Spliceosome+ko03013//RNA transport;K12880//THO complex subunit 3+ko03040//Spliceosome+ko03013//RNA transport
isoform_10218	8.886	0	4.16	15.85	6.65	0	0	0	-8.72075	4.75e-18	9.27e-20	XP_012832000.1|3.7e-146|PREDICTED: uncharacterized protein LOC105952947 [Erythranthe guttata]
isoform_1022	3.26	0.07	3.37	3.21	3.2	0.07	0.1	0.04	-5.40643	2.57e-40	9.05e-43	XP_010687097.1|2.0e-99|PREDICTED: zinc finger MYM-type protein 1-like [Beta vulgaris subsp. vulgaris]	K22366//thioredoxin reductase-like selenoprotein T
isoform_102206	0.106	1.27	0	0	0.32	1.09	0.75	1.97	2.86092	0.0351799	0.00672146	XP_006588844.1|3.5e-43|U4/U6.U5 tri-snRNP-associated protein 2 isoform X2 [Glycine max]	K12847//U4/U6.U5 tri-snRNP-associated protein 2+ko03040//Spliceosome;K12847//U4/U6.U5 tri-snRNP-associated protein 2+ko03040//Spliceosome;K12847//U4/U6.U5 tri-snRNP-associated protein 2+ko03040//Spliceosome;K12847//U4/U6.U5 tri-snRNP-associated protein 2+ko03040//Spliceosome;K12847//U4/U6.U5 tri-snRNP-associated protein 2+ko03040//Spliceosome
isoform_102209	0	1.37	0	0	0	2.87	0.18	1.06	5.41484	3.72e-05	3.25e-06	XP_012844033.1|7.0e-108|PREDICTED: probable protein S-acyltransferase 7 [Erythranthe guttata]	K16675//palmitoyltransferase ZDHHC9/14/18 [EC:2.3.1.225];K16675//palmitoyltransferase ZDHHC9/14/18 [EC:2.3.1.225];K16675//palmitoyltransferase ZDHHC9/14/18 [EC:2.3.1.225];K16675//palmitoyltransferase ZDHHC9/14/18 [EC:2.3.1.225];K16675//palmitoyltransferase ZDHHC9/14/18 [EC:2.3.1.225]
isoform_102212	0.39	0	0	0.3	0.87	0	0	0	-3.33025	0.0480875	0.00978944	XP_021729126.1|9.3e-45|uncharacterized protein LOC110696145 [Chenopodium quinoa]	K17609//nucleoredoxin [EC:1.8.1.8];K17609//nucleoredoxin [EC:1.8.1.8];K17609//nucleoredoxin [EC:1.8.1.8];K17609//nucleoredoxin [EC:1.8.1.8];K17609//nucleoredoxin [EC:1.8.1.8]
isoform_102218	5.296	0.733	4.6	5.64	5.65	0.93	0.85	0.42	-2.89642	6.19e-19	1.12e-20	XP_011073037.1|4.6e-104|uncharacterized protein LOC105158097 [Sesamum indicum]	K21867//potassium channel;K17398//DNA (cytosine-5)-methyltransferase 3A [EC:2.1.1.37]+ko01100//Metabolic pathways+ko00270//Cysteine and methionine metabolism;K01147//exoribonuclease II [EC:3.1.13.1];K02350//DNA polymerase zeta [EC:2.7.7.7];K22686//pro-apoptotic serine protease NMA111 [EC:3.4.21.-]
isoform_102219	0.306	0	0.43	0.32	0.17	0	0	0	-3.873	0.00933221	0.00142289	XP_011102096.1|6.1e-31|D-aminoacyl-tRNA deacylase-like isoform X2 [Sesamum indicum]	K09716//D-aminoacyl-tRNA deacylase [EC:3.1.1.96];K09716//D-aminoacyl-tRNA deacylase [EC:3.1.1.96];K09716//D-aminoacyl-tRNA deacylase [EC:3.1.1.96];K09716//D-aminoacyl-tRNA deacylase [EC:3.1.1.96];K09716//D-aminoacyl-tRNA deacylase [EC:3.1.1.96]
isoform_102241	0.763	0.173	0.68	0.89	0.72	0.22	0.17	0.13	-2.17805	3.1e-06	2.27e-07	XP_012848921.1|1.5e-20|PREDICTED: uncharacterized protein LOC105968798 [Erythranthe guttata]
isoform_102255	4.703	12.62	5.83	5.64	2.64	12.53	9.89	15.44	1.32073	0.00951434	0.00145486	XP_012843532.1|2.6e-22|PREDICTED: poly(rC)-binding protein 3-like [Erythranthe guttata]	K21444//poly(rC)-binding protein 3/4;K21444//poly(rC)-binding protein 3/4;K21444//poly(rC)-binding protein 3/4;K21444//poly(rC)-binding protein 3/4;K21444//poly(rC)-binding protein 3/4
isoform_102263	0.333	1.106	0.32	0.24	0.44	0.94	1.02	1.36	1.62267	0.00216408	0.000272726	XP_011088456.1|6.2e-81|WD repeat-containing protein 13 [Sesamum indicum]	K14963//COMPASS component SWD3;K14963//COMPASS component SWD3;K14963//COMPASS component SWD3;K14963//COMPASS component SWD3;K14963//COMPASS component SWD3
isoform_102271	1.986	0.02	1.67	1.69	2.6	0.06	0	0	-5.45992	5.46e-08	3.13e-09
isoform_102278	2.33	0.31	2.75	2.04	2.2	0.5	0.11	0.32	-2.97465	3.24e-06	2.38e-07	XP_012844360.1|2.5e-64|PREDICTED: ribonucleoside-diphosphate reductase small chain [Erythranthe guttata]	K10808//ribonucleoside-diphosphate reductase subunit M2 [EC:1.17.4.1]+ko00230//Purine metabolism+ko01100//Metabolic pathways+ko00240//Pyrimidine metabolism+ko00480//Glutathione metabolism;K10808//ribonucleoside-diphosphate reductase subunit M2 [EC:1.17.4.1]+ko00230//Purine metabolism+ko01100//Metabolic pathways+ko00240//Pyrimidine metabolism+ko00480//Glutathione metabolism;K10808//ribonucleoside-…
isoform_10229	4.086	1.643	3.78	4.4	4.08	1.49	1.17	2.27	-1.37048	2.74e-05	2.33e-06	PIN11890.1|3.9e-23|hypothetical protein CDL12_15503 [Handroanthus impetiginosus]	K12598//ATP-dependent RNA helicase DOB1 [EC:3.6.4.13]+ko03018//RNA degradation
isoform_102293	2.88	0.06	2.75	2.96	2.93	0.18	0	0	-5.3544	7.48e-08	4.36e-09	XP_010677312.1|2.8e-06|PREDICTED: uncharacterized protein LOC104892982 [Beta vulgaris subsp. vulgaris]
isoform_102296	2.836	6.316	2.4	3.17	2.94	6.62	6.13	6.2	1.079	4.46e-12	1.59e-13	XP_010668124.1|3.1e-93|PREDICTED: uncharacterized protein LOC104885112 [Beta vulgaris subsp. vulgaris]
isoform_102297	2.606	0	2.29	3.31	2.22	0	0	0	-6.28302	2.77e-08	1.53e-09	XP_012846471.1|1.2e-113|PREDICTED: probable ethanolamine kinase [Erythranthe guttata]	K00894//ethanolamine kinase [EC:2.7.1.82]+ko01100//Metabolic pathways+ko00564//Glycerophospholipid metabolism;K00894//ethanolamine kinase [EC:2.7.1.82]+ko01100//Metabolic pathways+ko00564//Glycerophospholipid metabolism;K00894//ethanolamine kinase [EC:2.7.1.82]+ko01100//Metabolic pathways+ko00564//Glycerophospholipid metabolism;K00894//ethanolamine kinase [EC:2.7.1.82]+ko01100//Metabolic pathways…
isoform_102310	0.16	0.843	0.24	0.24	0	0.84	0.9	0.79	2.2812	0.0254526	0.00457933	PIN02720.1|1.6e-44|Nardilysin [Handroanthus impetiginosus]	K01411//nardilysin [EC:3.4.24.61];K01411//nardilysin [EC:3.4.24.61];K01411//nardilysin [EC:3.4.24.61];K01411//nardilysin [EC:3.4.24.61];K01411//nardilysin [EC:3.4.24.61]
isoform_102320	0.603	0	1.25	0.44	0.12	0	0	0	-5.20032	9.21e-05	8.64e-06	XP_021715544.1|7.8e-66|uncharacterized protein LOC110683475 [Chenopodium quinoa]
isoform_102328	0.623	0	0.47	0	1.4	0	0	0	-3.4457	0.038269	0.00743036	XP_011087780.1|3.7e-203|uncharacterized protein LOC105169159 isoform X1 [Sesamum indicum]	K05539//tRNA-dihydrouridine synthase A [EC:1.-.-.-];K05539//tRNA-dihydrouridine synthase A [EC:1.-.-.-];K05539//tRNA-dihydrouridine synthase A [EC:1.-.-.-];K05539//tRNA-dihydrouridine synthase A [EC:1.-.-.-];K05539//tRNA-dihydrouridine synthase A [EC:1.-.-.-]
isoform_10234	0.83	0	1.32	0	1.17	0	0	0	-4.00861	0.0104279	0.00161632	XP_011095170.1|3.8e-151|proteoglycan 4 [Sesamum indicum]	K03006//DNA-directed RNA polymerase II subunit RPB1 [EC:2.7.7.6]+ko03020//RNA polymerase;K01530//phospholipid-translocating ATPase [EC:7.6.2.1];K01765//inositol-1,3,4-trisphosphate 5/6-kinase [EC:2.7.1.159]+ko01100//Metabolic pathways+ko00562//Inositol phosphate metabolism;K01765//inositol-1,3,4-trisphosphate 5/6-kinase [EC:2.7.1.159]+ko01100//Metabolic pathways+ko00562//Inositol phosphate metabo…
isoform_102347	0.05	0.373	0	0.05	0.1	0.16	0.58	0.38	2.63222	0.0373798	0.00722496	PIN02149.1|5.1e-30|Cytochrome P450 CYP4/CYP19/CYP26 subfamily [Handroanthus impetiginosus]	K07425//long-chain fatty acid omega-monooxygenase [EC:1.14.14.80]+ko00590//Arachidonic acid metabolism+ko01100//Metabolic pathways+ko00071//Fatty acid degradation;K07425//long-chain fatty acid omega-monooxygenase [EC:1.14.14.80]+ko00590//Arachidonic acid metabolism+ko01100//Metabolic pathways+ko00071//Fatty acid degradation;K07425//long-chain fatty acid omega-monooxygenase [EC:1.14.14.80]+ko00590…
isoform_102369	16.5	0.063	15.8	15.94	17.76	0	0	0.19	-7.88874	7.66e-50	1.69e-52	XP_011069575.1|6.2e-185|polyadenylate-binding protein-interacting protein 7-like [Sesamum indicum]
isoform_102380	10.633	25.536	10.69	10.06	11.15	23.32	26.44	26.85	1.18895	1.16e-23	1.39e-25	XP_011074267.1|0.0e+00|putative leucine-rich repeat-containing protein DDB_G0290503 [Sesamum indicum]	K20283//golgin subfamily A member 4;K20283//golgin subfamily A member 4;K20283//golgin subfamily A member 4;K20283//golgin subfamily A member 4
isoform_102382	0	1.193	0	0	0	1.6	1.32	0.66	6.03753	2.52e-07	1.58e-08	PIN11673.1|5.7e-169|Mitochondrial solute carrier protein [Handroanthus impetiginosus]	K14684//solute carrier family 25 (mitochondrial phosphate transporter), member 23/24/25/41;K14684//solute carrier family 25 (mitochondrial phosphate transporter), member 23/24/25/41;K14684//solute carrier family 25 (mitochondrial phosphate transporter), member 23/24/25/41;K14684//solute carrier family 25 (mitochondrial phosphate transporter), member 23/24/25/41;K14684//solute carrier family 25 (m…
isoform_102383	3.76	1.603	4	2.99	4.29	1.66	1.58	1.57	-1.30283	1.08e-07	6.42e-09	XP_012835580.1|1.5e-31|PREDICTED: uncharacterized protein LOC105956282 [Erythranthe guttata]
isoform_102399	2.623	0.3	1.34	2.25	4.28	0.08	0.34	0.48	-2.94991	0.000809444	9.19e-05
isoform_10240	5.053	2.036	3.2	5.96	6	2.07	1.61	2.43	-1.36225	0.000174601	1.73e-05	XP_021754850.1|4.7e-16|MLO-like protein 11 [Chenopodium quinoa]	K08472//mlo protein;K08472//mlo protein;K08472//mlo protein;K08472//mlo protein;K08472//mlo protein
isoform_102400	0.18	4.036	0.27	0.11	0.16	4.56	3.62	3.93	4.23828	4.81e-15	1.25e-16
isoform_102408	5.7	2.763	4.91	6.16	6.03	1.99	2.78	3.52	-1.10845	0.000200468	2.01e-05	XP_021858173.1|1.7e-60|putative F-box/FBD/LRR-repeat protein At5g62970 isoform X1 [Spinacia oleracea]	K00423//L-ascorbate oxidase [EC:1.10.3.3]+ko01100//Metabolic pathways+ko00053//Ascorbate and aldarate metabolism
isoform_102413	3.446	1.653	3.99	3.25	3.1	1.47	1.57	1.92	-1.13973	3.22e-05	2.78e-06	XP_011091176.1|4.6e-222|uncharacterized protein LOC105171682 [Sesamum indicum]	K18081//myotubularin-related protein 1/2 [EC:3.1.3.64 3.1.3.95]+ko01100//Metabolic pathways+ko04070//Phosphatidylinositol signaling system+ko00562//Inositol phosphate metabolism;K18081//myotubularin-related protein 1/2 [EC:3.1.3.64 3.1.3.95]+ko01100//Metabolic pathways+ko04070//Phosphatidylinositol signaling system+ko00562//Inositol phosphate metabolism;K12812//ATP-dependent RNA helicase UAP56/SU…
isoform_102427	4.056	1.1	8.16	2.54	1.47	1.04	1.04	1.22	-1.84781	0.0326931	0.00615359	XP_012831756.1|3.0e-103|PREDICTED: protein MIZU-KUSSEI 1 [Erythranthe guttata]
isoform_10243	0	10.683	0	0	0	14.29	11.42	6.34	9.06194	5.77e-21	8.65e-23	KHN06134.1|1.9e-73|Beta-1,3-galactosyltransferase 7 [Glycine soja]	K20855//beta-1,3-galactosyltransferase 1/2/3/4/5/7/8 [EC:2.4.1.-];K20855//beta-1,3-galactosyltransferase 1/2/3/4/5/7/8 [EC:2.4.1.-];K20855//beta-1,3-galactosyltransferase 1/2/3/4/5/7/8 [EC:2.4.1.-];K20855//beta-1,3-galactosyltransferase 1/2/3/4/5/7/8 [EC:2.4.1.-];K20855//beta-1,3-galactosyltransferase 1/2/3/4/5/7/8 [EC:2.4.1.-]
isoform_102449	5.843	12.83	5.39	5.02	7.12	14.15	13.48	10.86	1.0562	8.51e-06	6.68e-07	KMT09962.1|5.6e-10|hypothetical protein BVRB_5g121780 [Beta vulgaris subsp. vulgaris]
isoform_102450	3.813	0	4.72	3.19	3.53	0	0	0	-6.4823	6.23e-09	3.16e-10
isoform_102451	3.416	0	3.18	3.8	3.27	0	0	0	-8.13999	1.92e-16	4.34e-18	XP_011086060.1|1.1e-88|exportin-7 isoform X2 [Sesamum indicum]	K18460//exportin-7;K18460//exportin-7;K18460//exportin-7;K18460//exportin-7;K18460//exportin-7
isoform_102456	0.85	2.393	0.92	0.68	0.95	2.78	2.36	2.04	1.39772	2.1e-05	1.75e-06	XP_011084293.1|6.1e-72|golgin candidate 2 [Sesamum indicum]
isoform_102470	2.226	0.043	3.01	1.69	1.98	0	0	0.13	-4.38125	0.000134061	1.3e-05
isoform_10248	19.78	8.356	30.59	8.89	19.86	5.9	6.96	12.21	-1.28746	0.0484435	0.00988314	XP_011089012.2|0.0e+00|uncharacterized protein LOC105170099 [Sesamum indicum]	K05349//beta-glucosidase [EC:3.2.1.21]+ko01100//Metabolic pathways+ko00500//Starch and sucrose metabolism+ko01110//Biosynthesis of secondary metabolites+ko00460//Cyanoamino acid metabolism+ko00940//Phenylpropanoid biosynthesis;K05349//beta-glucosidase [EC:3.2.1.21]+ko01100//Metabolic pathways+ko00500//Starch and sucrose metabolism+ko01110//Biosynthesis of secondary metabolites+ko00460//Cyanoamino…
isoform_102482	1.623	0.066	1.37	1.71	1.79	0.1	0	0.1	-4.40897	8.88e-13	2.92e-14	PIN26443.1|3.6e-189|putative membrane protein, predicted efflux pump [Handroanthus impetiginosus]	K03327//multidrug resistance protein, MATE family;K03327//multidrug resistance protein, MATE family;K03327//multidrug resistance protein, MATE family;K03327//multidrug resistance protein, MATE family;K03327//multidrug resistance protein, MATE family
isoform_102484	0.01	0.513	0	0	0.03	0.3	0.57	0.67	5.09808	1.76e-06	1.25e-07	XP_020548123.1|0.0e+00|chloride channel protein CLC-d isoform X4 [Sesamum indicum]	K05016//chloride channel 7;K05016//chloride channel 7;K05016//chloride channel 7;K05016//chloride channel 7;K05016//chloride channel 7
isoform_102498	0.673	3.21	1.02	0.52	0.48	3.28	3.24	3.11	2.15353	4.57e-06	3.44e-07
isoform_102499	0.343	2.423	0.49	0	0.54	1.29	4.03	1.95	2.40444	0.0456524	0.00919476	PIN03047.1|5.4e-38|Histone deacetylase complex, SIN3 component [Handroanthus impetiginosus]	K11644//paired amphipathic helix protein Sin3a;K11644//paired amphipathic helix protein Sin3a;K11644//paired amphipathic helix protein Sin3a;K11644//paired amphipathic helix protein Sin3a;K11644//paired amphipathic helix protein Sin3a
isoform_102508	10.866	5.38	13.02	9.6	9.98	4.47	6.82	4.85	-1.07748	0.00256483	0.000329367	XP_011092150.1|1.9e-64|uncharacterized protein LOC105172430 [Sesamum indicum]	K21842//protein EFR3;K21842//protein EFR3;K21842//protein EFR3;K21842//protein EFR3;K21842//protein EFR3
isoform_102521	0.756	6.026	0.69	1.3	0.28	7.92	4.84	5.32	2.87712	1.24e-05	9.98e-07
isoform_102543	0.03	12.27	0	0	0.09	12.27	12.05	12.49	8.30228	1e-30	6.86e-33	XP_011100008.1|8.5e-131|protein CLP1 homolog [Sesamum indicum]	K14399//polyribonucleotide 5'-hydroxyl-kinase [EC:2.7.1.78]+ko03015//mRNA surveillance pathway;K14399//polyribonucleotide 5'-hydroxyl-kinase [EC:2.7.1.78]+ko03015//mRNA surveillance pathway;K14399//polyribonucleotide 5'-hydroxyl-kinase [EC:2.7.1.78]+ko03015//mRNA surveillance pathway;K14399//polyribonucleotide 5'-hydroxyl-kinase [EC:2.7.1.78]+ko03015//mRNA surveillance pathway;K14399//polyribonuc…
isoform_102552	0.673	1.71	0.49	0.84	0.69	1.54	2.28	1.31	1.26395	0.0155022	0.00255288	PIN12965.1|1.4e-31|hypothetical protein CDL12_14425 [Handroanthus impetiginosus]	K10663//E3 ubiquitin-protein ligase ATL4 [EC:2.3.2.27];K10663//E3 ubiquitin-protein ligase ATL4 [EC:2.3.2.27];K10663//E3 ubiquitin-protein ligase ATL4 [EC:2.3.2.27];K10663//E3 ubiquitin-protein ligase ATL4 [EC:2.3.2.27];K10663//E3 ubiquitin-protein ligase ATL4 [EC:2.3.2.27]
isoform_102555	0.333	2.09	0.32	0.53	0.15	2.17	1.88	2.22	2.5064	1.29e-05	1.04e-06	PIN21487.1|2.5e-30|Fetal globin-inducing factor (contains ankyrin repeats) [Handroanthus impetiginosus]	K02133//F-type H+-transporting ATPase subunit beta [EC:7.1.2.2]+ko01100//Metabolic pathways+ko00190//Oxidative phosphorylation;K02133//F-type H+-transporting ATPase subunit beta [EC:7.1.2.2]+ko01100//Metabolic pathways+ko00190//Oxidative phosphorylation;K02133//F-type H+-transporting ATPase subunit beta [EC:7.1.2.2]+ko01100//Metabolic pathways+ko00190//Oxidative phosphorylation;K02133//F-type H+-…
isoform_102556	0	0.866	0	0	0	0.8	0.61	1.19	5.5992	3.6e-06	2.66e-07	XP_011098522.1|4.2e-65|peroxidase 31 [Sesamum indicum]	K00430//peroxidase [EC:1.11.1.7]+ko01100//Metabolic pathways+ko01110//Biosynthesis of secondary metabolites+ko00940//Phenylpropanoid biosynthesis;K00430//peroxidase [EC:1.11.1.7]+ko01100//Metabolic pathways+ko01110//Biosynthesis of secondary metabolites+ko00940//Phenylpropanoid biosynthesis;K00430//peroxidase [EC:1.11.1.7]+ko01100//Metabolic pathways+ko01110//Biosynthesis of secondary metabolites…
isoform_102557	16.42	6.37	16.21	7.83	25.22	4.69	9.83	4.59	-1.38335	0.0326601	0.00614606	XP_022881501.1|1.6e-133|aspartyl protease family protein At5g10770-like [Olea europaea var. sylvestris]	K01381//saccharopepsin [EC:3.4.23.25];K01381//saccharopepsin [EC:3.4.23.25];K01381//saccharopepsin [EC:3.4.23.25];K01381//saccharopepsin [EC:3.4.23.25];K01381//saccharopepsin [EC:3.4.23.25]
isoform_102559	0.793	2.6	0.4	1.09	0.89	3.55	2.62	1.63	1.60319	0.005603	0.000793715	PIN15174.1|4.6e-199|Phosphatidylinositol transfer protein SEC14 [Handroanthus impetiginosus]	K02433//aspartyl-tRNA(Asn)/glutamyl-tRNA(Gln) amidotransferase subunit A [EC:6.3.5.6 6.3.5.7]+ko00970//Aminoacyl-tRNA biosynthesis+ko01100//Metabolic pathways
isoform_102568	0	2.256	0	0	0	2.25	1.04	3.48	5.18177	5.15e-05	4.61e-06	XP_022933247.1|1.1e-06|tetraspanin-2-like isoform X2 [Cucurbita moschata]
isoform_102574	2.603	0	3.29	2.34	2.18	0	0	0	-5.34765	1.51e-05	1.24e-06
isoform_10259	15.076	6.523	10.1	21.37	13.76	10.04	6.46	3.07	-1.23423	0.0387411	0.00754347	KZV32377.1|6.7e-63|hypothetical protein F511_03660 [Dorcoceras hygrometricum]	K14493//gibberellin receptor GID1 [EC:3.-.-.-]+ko04075//Plant hormone signal transduction;K14493//gibberellin receptor GID1 [EC:3.-.-.-]+ko04075//Plant hormone signal transduction;K14493//gibberellin receptor GID1 [EC:3.-.-.-]+ko04075//Plant hormone signal transduction;K14493//gibberellin receptor GID1 [EC:3.-.-.-]+ko04075//Plant hormone signal transduction;K14493//gibberellin receptor GID1 [EC:3…
isoform_102592	3.016	1.066	2.4	2.8	3.85	1.43	0.5	1.27	-1.5404	0.00581291	0.000828108	XP_012851946.1|9.0e-43|PREDICTED: uncharacterized protein LOC105971639 [Erythranthe guttata]	K23113//structural maintenance of chromosomes flexible hinge domain-containing protein 1;K23113//structural maintenance of chromosomes flexible hinge domain-containing protein 1;K23113//structural maintenance of chromosomes flexible hinge domain-containing protein 1;K23113//structural maintenance of chromosomes flexible hinge domain-containing protein 1;K23113//structural maintenance of chromosom…
isoform_102594	0.63	0.106	0.89	0.49	0.51	0	0.21	0.11	-2.49068	0.046181	0.00932533	XP_027179601.1|1.3e-114|probable pectinesterase 53 isoform X2 [Coffea eugenioides]	K01051//pectinesterase [EC:3.1.1.11]+ko00040//Pentose and glucuronate interconversions+ko01100//Metabolic pathways;K01051//pectinesterase [EC:3.1.1.11]+ko00040//Pentose and glucuronate interconversions+ko01100//Metabolic pathways;K01051//pectinesterase [EC:3.1.1.11]+ko00040//Pentose and glucuronate interconversions+ko01100//Metabolic pathways;K01051//pectinesterase [EC:3.1.1.11]+ko00040//Pentose …
isoform_102598	0.81	0.03	0.97	0.66	0.8	0.02	0	0.07	-4.52185	1.93e-08	1.04e-09	XP_012842806.1|2.6e-35|PREDICTED: proteasome subunit alpha type-1-B-like [Erythranthe guttata]	K02725//20S proteasome subunit alpha 6 [EC:3.4.25.1]+ko03050//Proteasome;K02725//20S proteasome subunit alpha 6 [EC:3.4.25.1]+ko03050//Proteasome;K02725//20S proteasome subunit alpha 6 [EC:3.4.25.1]+ko03050//Proteasome;K02725//20S proteasome subunit alpha 6 [EC:3.4.25.1]+ko03050//Proteasome;K02725//20S proteasome subunit alpha 6 [EC:3.4.25.1]+ko03050//Proteasome
isoform_1026	0.5	2.023	0.19	0.54	0.77	2.44	1.78	1.85	1.90827	0.00120156	0.000141984
isoform_102603	2.676	0	3.34	3.92	0.77	0	0	0	-5.64854	5.88e-06	4.5e-07	XP_022857621.1|7.8e-74|heat shock cognate protein 80 [Olea europaea var. sylvestris]	K04079//molecular chaperone HtpG+ko04141//Protein processing in endoplasmic reticulum+ko04626//Plant-pathogen interaction;K04079//molecular chaperone HtpG+ko04141//Protein processing in endoplasmic reticulum+ko04626//Plant-pathogen interaction;K04079//molecular chaperone HtpG+ko04141//Protein processing in endoplasmic reticulum+ko04626//Plant-pathogen interaction;K04079//molecular chaperone HtpG+…
isoform_102605	0	0.87	0	0	0	1.4	0	1.21	3.76274	0.0189078	0.00322282	PIN00209.1|1.5e-80|tRNA(adenine(34)) deaminase [Handroanthus impetiginosus]	K15442//tRNA-specific adenosine deaminase 3;K15442//tRNA-specific adenosine deaminase 3;K15442//tRNA-specific adenosine deaminase 3;K15442//tRNA-specific adenosine deaminase 3;K15442//tRNA-specific adenosine deaminase 3
isoform_102612	12.71	0.356	16.2	12.39	9.54	0.3	0.51	0.26	-5.1373	1.07e-33	5.89e-36	PIN23131.1|6.7e-25|Ca2+ binding protein, contains EF-hand motif [Handroanthus impetiginosus]	K22827//calcium uptake protein 1, mitochondrial;K22827//calcium uptake protein 1, mitochondrial;K22827//calcium uptake protein 1, mitochondrial;K22827//calcium uptake protein 1, mitochondrial
isoform_102614	1.276	0.523	0.89	1.36	1.58	0.37	0.61	0.59	-1.34546	0.0110858	0.00173395	XP_021744396.1|6.5e-139|uncharacterized protein LOC110710412 [Chenopodium quinoa]	K18195//rhamnogalacturonan endolyase [EC:4.2.2.23];K22804//structural maintenance of chromosomes protein 6;K12879//THO complex subunit 2+ko03040//Spliceosome+ko03013//RNA transport;K13447//respiratory burst oxidase [EC:1.6.3.- 1.11.1.-]+ko04016//MAPK signaling pathway - plant+ko04626//Plant-pathogen interaction;K19026//spatacsin
isoform_102616	0.453	0.086	0.29	0.4	0.67	0.16	0.1	0	-2.52924	0.0427243	0.00847718	PIN06818.1|1.2e-33|hypothetical protein CDL12_20626 [Handroanthus impetiginosus]
isoform_10264	42.516	11.043	71.84	18.56	37.15	17.01	13.08	3.04	-1.90555	0.0210343	0.00365708	XP_011082819.1|4.8e-284|calnexin homolog 1 [Sesamum indicum]	K08054//calnexin+ko04145//Phagosome+ko04141//Protein processing in endoplasmic reticulum;K08054//calnexin+ko04145//Phagosome+ko04141//Protein processing in endoplasmic reticulum;K08054//calnexin+ko04145//Phagosome+ko04141//Protein processing in endoplasmic reticulum;K08054//calnexin+ko04145//Phagosome+ko04141//Protein processing in endoplasmic reticulum;K08054//calnexin+ko04145//Phagosome+ko04141…
isoform_10265	2.03	0	3.48	0	2.61	0	0	0	-4.54474	0.00237098	0.000301671	XP_011074420.1|1.2e-232|uncharacterized protein LOC105159160 [Sesamum indicum]	K22455//estrogen receptor-binding fragment-associated gene 9 protein;K22455//estrogen receptor-binding fragment-associated gene 9 protein;K22455//estrogen receptor-binding fragment-associated gene 9 protein;K22455//estrogen receptor-binding fragment-associated gene 9 protein;K22455//estrogen receptor-binding fragment-associated gene 9 protein
isoform_102661	0	0.786	0	0	0	0.52	0.91	0.93	4.69577	0.000402197	4.28e-05	PIM98781.1|3.6e-18|hypothetical protein CDL12_28732 [Handroanthus impetiginosus]
isoform_102663	0.093	0.9	0.06	0	0.22	0.82	0.97	0.91	2.85092	0.00791919	0.00117752	XP_012834703.1|9.3e-125|PREDICTED: uncharacterized protein LOC105955513 [Erythranthe guttata]	K10643//CCR4-NOT transcription complex subunit 4 [EC:2.3.2.27]+ko03018//RNA degradation;K10643//CCR4-NOT transcription complex subunit 4 [EC:2.3.2.27]+ko03018//RNA degradation;K10643//CCR4-NOT transcription complex subunit 4 [EC:2.3.2.27]+ko03018//RNA degradation;K10643//CCR4-NOT transcription complex subunit 4 [EC:2.3.2.27]+ko03018//RNA degradation;K10643//CCR4-NOT transcription complex subunit …
isoform_10267	0.576	0	0.57	0	1.16	0	0	0	-3.73486	0.020291	0.00350339	PIN14459.1|6.8e-31|hypothetical protein CDL12_12920 [Handroanthus impetiginosus]	K12819//pre-mRNA-processing factor SLU7+ko03040//Spliceosome;K12819//pre-mRNA-processing factor SLU7+ko03040//Spliceosome;K12819//pre-mRNA-processing factor SLU7+ko03040//Spliceosome;K12819//pre-mRNA-processing factor SLU7+ko03040//Spliceosome;K12819//pre-mRNA-processing factor SLU7+ko03040//Spliceosome
isoform_102679	2.806	23.833	1.79	2.22	4.41	22.39	22.22	26.89	2.98964	1.28e-15	3.13e-17	XP_012842131.1|2.7e-38|PREDICTED: non-specific lipid transfer protein GPI-anchored 1 [Erythranthe guttata]
isoform_102696	8.61	0.506	3.67	15.27	6.89	0.97	0.41	0.14	-3.71331	2.02e-05	1.68e-06
isoform_10270	10.76	2.826	5.7	9.26	17.32	2.7	2.58	3.2	-1.94803	2.25e-05	1.9e-06	XP_011093340.1|6.5e-236|LOW QUALITY PROTEIN: receptor-like protein kinase HSL1 [Sesamum indicum]	K00924//kinase [EC:2.7.1.-];K00924//kinase [EC:2.7.1.-];K00924//kinase [EC:2.7.1.-];K00924//kinase [EC:2.7.1.-];K00924//kinase [EC:2.7.1.-]
isoform_102706	14.183	6.576	10.86	15.42	16.27	5.31	6.49	7.93	-1.16603	2.24e-05	1.88e-06	PIN07782.1|2.7e-11|hypothetical protein CDL12_19649 [Handroanthus impetiginosus]
isoform_102739	3.123	9.253	3.09	2.66	3.62	12.4	8.95	6.41	1.47628	2.17e-05	1.81e-06	PIN11641.1|1.5e-121|Phosphodiesterase I [Handroanthus impetiginosus]	K15363//fanconi-associated nuclease 1 [EC:3.1.21.- 3.1.4.1];K15363//fanconi-associated nuclease 1 [EC:3.1.21.- 3.1.4.1];K15363//fanconi-associated nuclease 1 [EC:3.1.21.- 3.1.4.1];K15363//fanconi-associated nuclease 1 [EC:3.1.21.- 3.1.4.1];K15363//fanconi-associated nuclease 1 [EC:3.1.21.- 3.1.4.1]
isoform_10274	0.083	4.65	0.25	0	0	2.62	6.43	4.9	4.76115	1.49e-05	1.22e-06	XP_012857439.1|6.8e-217|PREDICTED: vacuolar amino acid transporter 1 [Erythranthe guttata]	K15015//solute carrier family 32 (vesicular inhibitory amino acid transporter);K15015//solute carrier family 32 (vesicular inhibitory amino acid transporter);K15015//solute carrier family 32 (vesicular inhibitory amino acid transporter);K15015//solute carrier family 32 (vesicular inhibitory amino acid transporter)
isoform_102756	45.703	10.026	32.46	48.46	56.19	9.32	11.31	9.45	-2.23655	6.12e-22	8.48e-24	XP_011087684.1|3.3e-250|uncharacterized protein LOC105169093 [Sesamum indicum]	K11721//bromodomain-containing protein 3;K11721//bromodomain-containing protein 3;K22184//bromodomain-containing protein 9;K06062//histone acetyltransferase [EC:2.3.1.48];K11721//bromodomain-containing protein 3
isoform_102757	4.526	0	3.98	3.56	6.04	0	0	0	-8.84927	4.45e-20	7.23e-22	XP_011080971.1|0.0e+00|FT-interacting protein 1 [Sesamum indicum]	K00549//5-methyltetrahydropteroyltriglutamate--homocysteine methyltransferase [EC:2.1.1.14]+ko01230//Biosynthesis of amino acids+ko00450//Selenocompound metabolism+ko01100//Metabolic pathways+ko01110//Biosynthesis of secondary metabolites+ko00270//Cysteine and methionine metabolism;K04733//interleukin-1 receptor-associated kinase 4 [EC:2.7.11.1]
isoform_102763	1.583	0.633	1.45	2.06	1.24	0.46	0.93	0.51	-1.3678	0.005046	0.000704862	XP_020993223.1|1.1e-09|DEAD-box ATP-dependent RNA helicase 42 [Arachis duranensis]	K12811//ATP-dependent RNA helicase DDX46/PRP5 [EC:3.6.4.13]+ko03040//Spliceosome;K12811//ATP-dependent RNA helicase DDX46/PRP5 [EC:3.6.4.13]+ko03040//Spliceosome;K12811//ATP-dependent RNA helicase DDX46/PRP5 [EC:3.6.4.13]+ko03040//Spliceosome;K13091//RNA-binding protein 39
isoform_102767	1.103	2.63	1.17	1.26	0.88	2.49	2.52	2.88	1.17904	0.00589476	0.000841298
isoform_102800	104.363	27.023	80.91	121.06	111.12	12.48	32.58	36.01	-1.96279	2.43e-05	2.05e-06	XP_022846375.1|5.1e-28|uncharacterized protein LOC111369126 [Olea europaea var. sylvestris]	K15255//ATP-dependent DNA helicase PIF1 [EC:3.6.4.12];K07466//replication factor A1+ko03420//Nucleotide excision repair+ko03030//DNA replication+ko03440//Homologous recombination+ko03430//Mismatch repair;K15255//ATP-dependent DNA helicase PIF1 [EC:3.6.4.12];K15255//ATP-dependent DNA helicase PIF1 [EC:3.6.4.12];K15255//ATP-dependent DNA helicase PIF1 [EC:3.6.4.12]
isoform_102828	8.306	0	4.47	7.93	12.52	0	0	0	-6.8336	6.68e-10	3.02e-11	XP_020551517.1|4.7e-09|common plant regulatory factor 1 isoform X4 [Sesamum indicum]	K09060//plant G-box-binding factor
isoform_102834	4.726	0.783	2.89	6.54	4.75	0.46	0.85	1.04	-2.59332	7.89e-07	5.32e-08
isoform_10284	6.85	1.056	6.98	7.01	6.56	0.39	1.26	1.52	-2.68072	1.34e-07	8.08e-09	XP_003634618.2|2.2e-13|PREDICTED: LOW QUALITY PROTEIN: mannan endo-1,4-beta-mannosidase 5-like [Vitis vinifera]	K19355//mannan endo-1,4-beta-mannosidase [EC:3.2.1.78]+ko00051//Fructose and mannose metabolism;K19355//mannan endo-1,4-beta-mannosidase [EC:3.2.1.78]+ko00051//Fructose and mannose metabolism;K19355//mannan endo-1,4-beta-mannosidase [EC:3.2.1.78]+ko00051//Fructose and mannose metabolism;K19355//mannan endo-1,4-beta-mannosidase [EC:3.2.1.78]+ko00051//Fructose and mannose metabolism;K19355//mannan …
isoform_102845	0	1.29	0	0	0	0.73	2.19	0.95	5.10773	7.46e-05	6.88e-06	XP_021718200.1|3.2e-29|heat shock 70 kDa protein 18-like [Chenopodium quinoa]	K03283//heat shock 70kDa protein 1/2/6/8+ko03040//Spliceosome+ko04144//Endocytosis+ko04141//Protein processing in endoplasmic reticulum;K03283//heat shock 70kDa protein 1/2/6/8+ko03040//Spliceosome+ko04144//Endocytosis+ko04141//Protein processing in endoplasmic reticulum;K03283//heat shock 70kDa protein 1/2/6/8+ko03040//Spliceosome+ko04144//Endocytosis+ko04141//Protein processing in endoplasmic r…
isoform_102850	0	4.546	0	0	0	4.88	4.72	4.04	8.93579	4.62e-21	6.86e-23	KMS95849.1|7.2e-79|hypothetical protein BVRB_004500 [Beta vulgaris subsp. vulgaris]	K17609//nucleoredoxin [EC:1.8.1.8];K17609//nucleoredoxin [EC:1.8.1.8];K17609//nucleoredoxin [EC:1.8.1.8];K17609//nucleoredoxin [EC:1.8.1.8];K17609//nucleoredoxin [EC:1.8.1.8]
isoform_102855	7.07	2.79	6.68	8.2	6.33	2.89	2.5	2.98	-1.41048	2.85e-15	7.25e-17
isoform_102862	0.676	3.88	1.07	0.31	0.65	4.66	2.63	4.35	2.33608	6.51e-05	5.94e-06	XP_019107672.1|6.0e-114|PREDICTED: uncharacterized protein LOC109136237 [Beta vulgaris subsp. vulgaris]	K03283//heat shock 70kDa protein 1/2/6/8+ko03040//Spliceosome+ko04144//Endocytosis+ko04141//Protein processing in endoplasmic reticulum;K06630//14-3-3 protein epsilon;K22419//Delta4-3-oxosteroid 5beta-reductase [EC:1.3.1.3];K10406//kinesin family member C2/C3;K02324//DNA polymerase epsilon subunit 1 [EC:2.7.7.7]+ko03420//Nucleotide excision repair+ko03030//DNA replication+ko03410//Base excision r…
isoform_102870	3.803	0.96	2.84	5.17	3.4	0.8	1.68	0.4	-1.95631	0.00277819	0.00036053	PIN11511.1|7.4e-228|Aspartyl protease [Handroanthus impetiginosus]	K22683//aspartyl protease family protein [EC:3.4.23.-];K22683//aspartyl protease family protein [EC:3.4.23.-];K22683//aspartyl protease family protein [EC:3.4.23.-];K22683//aspartyl protease family protein [EC:3.4.23.-];K22683//aspartyl protease family protein [EC:3.4.23.-]
isoform_102877	1.163	2.916	1.05	1.05	1.39	2.32	2.78	3.65	1.24996	0.00147812	0.000178482	PIN07831.1|1.5e-44|hypothetical protein CDL12_19600 [Handroanthus impetiginosus]
isoform_10288	0.88	0.116	1.27	0.97	0.4	0.15	0.06	0.14	-2.90815	0.000426176	4.56e-05	PIN13691.1|1.1e-121|Acyl-CoA synthetase [Handroanthus impetiginosus]	K18660//malonyl-CoA/methylmalonyl-CoA synthetase [EC:6.2.1.-]+ko00280//Valine, leucine and isoleucine degradation;K18660//malonyl-CoA/methylmalonyl-CoA synthetase [EC:6.2.1.-]+ko00280//Valine, leucine and isoleucine degradation;K18660//malonyl-CoA/methylmalonyl-CoA synthetase [EC:6.2.1.-]+ko00280//Valine, leucine and isoleucine degradation;K18660//malonyl-CoA/methylmalonyl-CoA synthetase [EC:6.2.…
isoform_102883	4.606	0.03	7.42	6.4	0	0	0	0.09	-4.17621	0.00674161	0.000979571	PKU86937.1|3.5e-45|RING-box protein 1a [Dendrobium catenatum]	K03868//RING-box protein 1 [EC:2.3.2.32]+ko04141//Protein processing in endoplasmic reticulum+ko03420//Nucleotide excision repair+ko04120//Ubiquitin mediated proteolysis;K03868//RING-box protein 1 [EC:2.3.2.32]+ko04141//Protein processing in endoplasmic reticulum+ko03420//Nucleotide excision repair+ko04120//Ubiquitin mediated proteolysis;K03868//RING-box protein 1 [EC:2.3.2.32]+ko04141//Protein p…
isoform_102892	0.96	2.52	0.61	1.5	0.77	2.16	3.44	1.96	1.30084	0.0272733	0.00496523
isoform_102911	0.063	1.806	0	0	0.19	2.04	0.53	2.85	3.61737	0.00680808	0.00099025	XP_011086630.1|4.7e-204|ABC transporter B family member 26, chloroplastic isoform X1 [Sesamum indicum]	K05656//ATP-binding cassette, subfamily B (MDR/TAP), member 9+ko02010//ABC transporters;K05656//ATP-binding cassette, subfamily B (MDR/TAP), member 9+ko02010//ABC transporters;K05656//ATP-binding cassette, subfamily B (MDR/TAP), member 9+ko02010//ABC transporters;K05656//ATP-binding cassette, subfamily B (MDR/TAP), member 9+ko02010//ABC transporters;K05656//ATP-binding cassette, subfamily B (MDR/…
isoform_102922	4.36	0	5.1	4.14	3.84	0	0	0	-7.60618	1.32e-13	3.97e-15
isoform_10293	0.443	0.11	0.37	0.42	0.54	0.2	0.07	0.06	-2.09387	0.016007	0.00265152
isoform_102942	0	1.316	0	0	0	2.19	0	1.76	3.72493	0.0206191	0.00357062	XP_011083641.1|1.4e-76|uncharacterized protein LOC105166108 isoform X1 [Sesamum indicum]	K11674//microspherule protein 1;K11674//microspherule protein 1;K11674//microspherule protein 1;K11674//microspherule protein 1;K11674//microspherule protein 1
isoform_102943	0.35	0	0.35	0.36	0.34	0	0	0	-5.38011	1.1e-05	8.78e-07
isoform_10295	65.723	0	154.28	26.84	16.05	0	0	0	-9.03285	2.72e-15	6.91e-17	PIN04117.1|8.4e-305|Mitochondrial chaperonin, Cpn60/Hsp60p [Handroanthus impetiginosus]	K04077//chaperonin GroEL+ko03018//RNA degradation;K04077//chaperonin GroEL+ko03018//RNA degradation;K04077//chaperonin GroEL+ko03018//RNA degradation;K04077//chaperonin GroEL+ko03018//RNA degradation;K04077//chaperonin GroEL+ko03018//RNA degradation
isoform_102964	6.5	1.993	4.91	6.82	7.77	2.86	1.27	1.85	-1.7406	1e-05	7.96e-07	XP_012845597.1|9.1e-113|PREDICTED: AT-hook motif nuclear-localized protein 22 [Erythranthe guttata]	K23047//E3 ubiquitin-protein ligase UNKL [EC:2.3.2.27]
isoform_10297	0.573	0.073	0.57	0.72	0.43	0.05	0.17	0	-2.85776	0.00939091	0.00143285	PIN26443.1|6.7e-79|putative membrane protein, predicted efflux pump [Handroanthus impetiginosus]	K03327//multidrug resistance protein, MATE family;K03327//multidrug resistance protein, MATE family;K03327//multidrug resistance protein, MATE family;K03327//multidrug resistance protein, MATE family;K03327//multidrug resistance protein, MATE family
isoform_102970	0	35.976	0	0	0	41.54	36.66	29.73	9.00175	2.4e-21	3.49e-23	XP_011087763.1|3.3e-70|ankyrin repeat domain-containing protein 2B [Sesamum indicum]	K16726//ankyrin repeat domain-containing protein 17;K06694//26S proteasome non-ATPase regulatory subunit 10;K06694//26S proteasome non-ATPase regulatory subunit 10
isoform_102972	6.3	0	7.6	6.76	4.54	0	0	0	-6.40199	1.29e-08	6.84e-10	XP_012843703.1|4.9e-15|PREDICTED: F-box protein At5g07610-like isoform X1 [Erythranthe guttata]
isoform_102978	0.036	1.52	0.11	0	0	1.23	2.02	1.31	4.76354	1.16e-07	6.97e-09	PIN23672.1|7.7e-83|Intracellular Cl- channel CLIC, contains GST domain [Handroanthus impetiginosus]	K21888//glutathione dehydrogenase/transferase [EC:1.8.5.1 2.5.1.18]+ko01100//Metabolic pathways+ko00053//Ascorbate and aldarate metabolism+ko00480//Glutathione metabolism;K21888//glutathione dehydrogenase/transferase [EC:1.8.5.1 2.5.1.18]+ko01100//Metabolic pathways+ko00053//Ascorbate and aldarate metabolism+ko00480//Glutathione metabolism;K21888//glutathione dehydrogenase/transferase [EC:1.8.5.1…
isoform_102981	0.686	2.053	0.72	0.57	0.77	2.12	1.72	2.32	1.46403	0.0226415	0.00399315
isoform_102984	0.346	0	0.42	0	0.62	0	0	0	-3.55502	0.0300868	0.00557856	XP_011093349.1|8.9e-179|uncharacterized protein LOC105173341 [Sesamum indicum]
isoform_102990	0.336	0.006	0.35	0.33	0.33	0.02	0	0	-4.74187	8.35e-06	6.55e-07	XP_021729244.1|6.9e-35|uncharacterized protein LOC110696272 isoform X2 [Chenopodium quinoa]
isoform_102993	0	1.24	0	0	0	1.47	1.44	0.81	5.57114	4.23e-06	3.16e-07	PIN19154.1|1.7e-89|Nucleosome remodeling factor, subunit CAF1/NURF55/MSI1 [Handroanthus impetiginosus]	K10752//histone-binding protein RBBP4;K10752//histone-binding protein RBBP4;K10752//histone-binding protein RBBP4;K10752//histone-binding protein RBBP4;K10752//histone-binding protein RBBP4
isoform_103000	0.543	8.243	0.31	0.58	0.74	8.55	8.48	7.7	3.81874	1.06e-42	3.32e-45	OMO53841.1|4.8e-126|hypothetical protein CCACVL1_28295 [Corchorus capsularis]	K04688//ribosomal protein S6 kinase beta [EC:2.7.11.1];K04688//ribosomal protein S6 kinase beta [EC:2.7.11.1];K04688//ribosomal protein S6 kinase beta [EC:2.7.11.1];K04688//ribosomal protein S6 kinase beta [EC:2.7.11.1];K04688//ribosomal protein S6 kinase beta [EC:2.7.11.1]
isoform_10301	1.053	0	0	1.89	1.27	0	0	0	-4.14904	0.00723219	0.00106151	PIN21858.1|3.6e-290|Karyopherin (importin) alpha [Handroanthus impetiginosus]	K06269//serine/threonine-protein phosphatase PP1 catalytic subunit [EC:3.1.3.16]+ko03015//mRNA surveillance pathway
isoform_103023	0	7.946	0	0	0	9.56	7.87	6.41	8.15175	2.48e-16	5.66e-18	XP_011081567.1|3.6e-157|RNA-dependent RNA polymerase 6 [Sesamum indicum]	K11699//RNA-dependent RNA polymerase [EC:2.7.7.48];K11699//RNA-dependent RNA polymerase [EC:2.7.7.48];K11699//RNA-dependent RNA polymerase [EC:2.7.7.48];K11699//RNA-dependent RNA polymerase [EC:2.7.7.48];K11699//RNA-dependent RNA polymerase [EC:2.7.7.48]
isoform_103027	0.27	1.186	0.46	0.23	0.12	1.49	1.17	0.9	1.94255	0.0196826	0.00337735
isoform_103035	0	1.503	0	0	0	0.86	2.39	1.26	4.20854	0.00309549	0.000406524
isoform_103036	0.803	0	0.4	1.01	1	0	0	0	-3.57823	0.0213435	0.00371961
isoform_103050	4.04	1.873	4.08	4.73	3.31	2.06	1.78	1.78	-1.18126	4.91e-07	3.21e-08
isoform_103052	0.026	0.843	0	0	0.08	0.68	1.1	0.75	4.3953	9.61e-05	9.05e-06	XP_011099227.1|1.6e-23|salicylic acid-binding protein 2-like [Sesamum indicum]
isoform_103053	7.753	0.633	8.14	8.38	6.74	1.24	0	0.66	-3.21045	0.00254738	0.000326817	PIN13964.1|1.5e-72|5-formyltetrahydrofolate cyclo-ligase [Handroanthus impetiginosus]	K03875//F-box and leucine-rich repeat protein 1 (S-phase kinase-associated protein 2)+ko04120//Ubiquitin mediated proteolysis;K03875//F-box and leucine-rich repeat protein 1 (S-phase kinase-associated protein 2)+ko04120//Ubiquitin mediated proteolysis;K03875//F-box and leucine-rich repeat protein 1 (S-phase kinase-associated protein 2)+ko04120//Ubiquitin mediated proteolysis;K03875//F-box and leu…
isoform_103055	23.596	5.203	22.48	28.25	20.06	3.08	6.22	6.31	-2.22099	2.14e-10	9.2e-12	PIN08996.1|8.0e-159|dTDP-4-dehydrorhamnose reductase [Handroanthus impetiginosus]	K12451//3,5-epimerase/4-reductase [EC:5.1.3.- 1.1.1.-]+ko00520//Amino sugar and nucleotide sugar metabolism;K12451//3,5-epimerase/4-reductase [EC:5.1.3.- 1.1.1.-]+ko00520//Amino sugar and nucleotide sugar metabolism;K12451//3,5-epimerase/4-reductase [EC:5.1.3.- 1.1.1.-]+ko00520//Amino sugar and nucleotide sugar metabolism;K12451//3,5-epimerase/4-reductase [EC:5.1.3.- 1.1.1.-]+ko00520//Amino sugar…
isoform_103061	142.62	19.763	142.43	134.65	150.78	23.92	21.08	14.29	-2.90611	2.19e-38	8.71e-41	XP_011082806.1|2.9e-219|trifunctional UDP-glucose 4,6-dehydratase/UDP-4-keto-6-deoxy-D-glucose 3,5-epimerase/UDP-4-keto-L-rhamnose-reductase RHM1 [Sesamum indicum]	K12450//UDP-glucose 4,6-dehydratase [EC:4.2.1.76]+ko00520//Amino sugar and nucleotide sugar metabolism;K12450//UDP-glucose 4,6-dehydratase [EC:4.2.1.76]+ko00520//Amino sugar and nucleotide sugar metabolism;K12450//UDP-glucose 4,6-dehydratase [EC:4.2.1.76]+ko00520//Amino sugar and nucleotide sugar metabolism;K12450//UDP-glucose 4,6-dehydratase [EC:4.2.1.76]+ko00520//Amino sugar and nucleotide suga…
isoform_103077	0.333	0	0.83	0.04	0.13	0	0	0	-3.57818	0.0257393	0.00464159	XP_021835927.1|2.4e-84|keratin, type I cytoskeletal 10-like [Spinacia oleracea]	K14611//solute carrier family 23 (nucleobase transporter), member 1/2
isoform_103082	11.656	2.043	12.15	12.42	10.4	1.8	2.25	2.08	-2.5856	9.94e-47	2.48e-49
isoform_103083	0.403	0.116	0.41	0.38	0.42	0.08	0.14	0.13	-1.78539	0.000702201	7.87e-05	KZV34961.1|1.0e-38|hypothetical protein F511_04935 [Dorcoceras hygrometricum]	K15400//omega-hydroxypalmitate O-feruloyl transferase [EC:2.3.1.188]+ko00073//Cutin, suberine and wax biosynthesis;K22686//pro-apoptotic serine protease NMA111 [EC:3.4.21.-];K10268//F-box and leucine-rich repeat protein 2/20;K04733//interleukin-1 receptor-associated kinase 4 [EC:2.7.11.1];K19882//O-palmitoleoyl-L-serine hydrolase [EC:3.1.1.98]
isoform_103094	8.416	0.04	0.96	20.17	4.12	0.12	0	0	-5.90246	4.41e-07	2.86e-08	XP_011084922.1|1.9e-95|clathrin light chain 2 [Sesamum indicum]	K04645//clathrin light chain B+ko04144//Endocytosis;K04645//clathrin light chain B+ko04144//Endocytosis;K04645//clathrin light chain B+ko04144//Endocytosis;K04645//clathrin light chain B+ko04144//Endocytosis;K04645//clathrin light chain B+ko04144//Endocytosis
isoform_10311	2.386	0	2.54	1.39	3.23	0	0	0	-7.26737	1.12e-11	4.16e-13	XP_011077008.1|3.9e-265|protein disulfide isomerase-like 1-3 [Sesamum indicum]	K09580//protein disulfide-isomerase A1 [EC:5.3.4.1]+ko04141//Protein processing in endoplasmic reticulum;K09580//protein disulfide-isomerase A1 [EC:5.3.4.1]+ko04141//Protein processing in endoplasmic reticulum;K09580//protein disulfide-isomerase A1 [EC:5.3.4.1]+ko04141//Protein processing in endoplasmic reticulum;K09580//protein disulfide-isomerase A1 [EC:5.3.4.1]+ko04141//Protein processing in e…
isoform_103117	1.276	0.27	1.89	1.27	0.67	0.15	0.48	0.18	-2.22475	0.00398667	0.000539902	PIN23190.1|0.0e+00|DNA replication licensing factor, MCM2 component [Handroanthus impetiginosus]	K02540//DNA replication licensing factor MCM2 [EC:3.6.4.12]+ko03030//DNA replication;K02540//DNA replication licensing factor MCM2 [EC:3.6.4.12]+ko03030//DNA replication;K02540//DNA replication licensing factor MCM2 [EC:3.6.4.12]+ko03030//DNA replication;K02540//DNA replication licensing factor MCM2 [EC:3.6.4.12]+ko03030//DNA replication;K02540//DNA replication licensing factor MCM2 [EC:3.6.4.12]…
isoform_103120	3.386	0.5	2.19	4.55	3.42	0	1.14	0.36	-2.44278	0.0471458	0.00955643
isoform_103130	5.34	12.35	5.83	7.39	2.8	13.09	12.77	11.19	1.11515	0.0216996	0.00379409	PHU20959.1|3.3e-10|hypothetical protein BC332_12110 [Capsicum chinense]	K12619//5'-3' exoribonuclease 2 [EC:3.1.13.-]+ko03018//RNA degradation+ko03008//Ribosome biogenesis in eukaryotes;K12619//5'-3' exoribonuclease 2 [EC:3.1.13.-]+ko03018//RNA degradation+ko03008//Ribosome biogenesis in eukaryotes;K12619//5'-3' exoribonuclease 2 [EC:3.1.13.-]+ko03018//RNA degradation+ko03008//Ribosome biogenesis in eukaryotes;K12619//5'-3' exoribonuclease 2 [EC:3.1.13.-]+ko03018//RN…
isoform_103135	0.036	0.79	0.11	0	0	0.83	0.91	0.63	4.10175	0.000395568	4.2e-05	XP_011069830.1|2.1e-19|protein FLX-like 4 [Sesamum indicum]
isoform_103141	2.496	0.3	4.7	1.3	1.49	0.22	0.47	0.21	-2.97527	0.000398416	4.24e-05
isoform_103142	0.003	1.746	0	0.01	0	2.1	3.14	0	3.81863	0.0166593	0.00277762	XP_011095519.1|4.4e-109|DUF21 domain-containing protein At1g55930, chloroplastic isoform X2 [Sesamum indicum]
isoform_103150	3.046	0	4	1.74	3.4	0	0	0	-7.18246	2.67e-11	1.03e-12	XP_021731504.1|2.3e-52|uncharacterized protein LOC110698393 [Chenopodium quinoa]	K14326//regulator of nonsense transcripts 1 [EC:3.6.4.-]+ko03015//mRNA surveillance pathway+ko03013//RNA transport;K17964//leucine-rich PPR motif-containing protein, mitochondrial;K18328//lariat debranching enzyme [EC:3.1.-.-];K01230//mannosyl-oligosaccharide alpha-1,2-mannosidase [EC:3.2.1.113]+ko04141//Protein processing in endoplasmic reticulum+ko00510//N-Glycan biosynthesis+ko01100//Metabolic…
isoform_103154	0.036	3.88	0	0	0.11	2.51	4.71	4.42	6.33885	1.26e-17	2.55e-19	XP_011078474.1|2.1e-91|protein odr-4 homolog [Sesamum indicum]	K18466//vacuolar protein sorting-associated protein 26+ko04144//Endocytosis;K18466//vacuolar protein sorting-associated protein 26+ko04144//Endocytosis;K18466//vacuolar protein sorting-associated protein 26+ko04144//Endocytosis;K18466//vacuolar protein sorting-associated protein 26+ko04144//Endocytosis;K18466//vacuolar protein sorting-associated protein 26+ko04144//Endocytosis
isoform_103158	0.01	0.653	0.03	0	0	0.55	0.89	0.52	4.86476	5.62e-06	4.29e-07	XP_012844314.1|2.3e-60|PREDICTED: histone acetyltransferase MCC1 [Erythranthe guttata]	K22767//histone acetyltransferase MCC1 [EC:2.3.1.48];K22767//histone acetyltransferase MCC1 [EC:2.3.1.48];K22767//histone acetyltransferase MCC1 [EC:2.3.1.48];K22767//histone acetyltransferase MCC1 [EC:2.3.1.48];K22767//histone acetyltransferase MCC1 [EC:2.3.1.48]
isoform_103162	0.07	2.99	0.03	0.09	0.09	3.31	2.38	3.28	5.07151	1.4e-17	2.84e-19	XP_010688126.1|1.4e-32|PREDICTED: mitochondrial inner membrane protease subunit 2 [Beta vulgaris subsp. vulgaris]	K09648//mitochondrial inner membrane protease subunit 2 [EC:3.4.21.-]+ko03060//Protein export;K09648//mitochondrial inner membrane protease subunit 2 [EC:3.4.21.-]+ko03060//Protein export;K09648//mitochondrial inner membrane protease subunit 2 [EC:3.4.21.-]+ko03060//Protein export;K09648//mitochondrial inner membrane protease subunit 2 [EC:3.4.21.-]+ko03060//Protein export;K09648//mitochondrial i…
isoform_10317	20.15	0	15.45	36.52	8.48	0	0	0	-9.65154	3.03e-23	3.74e-25	XP_012828442.1|1.7e-244|PREDICTED: long chain base biosynthesis protein 1 [Erythranthe guttata]	K00654//serine palmitoyltransferase [EC:2.3.1.50]+ko00600//Sphingolipid metabolism+ko01100//Metabolic pathways;K00654//serine palmitoyltransferase [EC:2.3.1.50]+ko00600//Sphingolipid metabolism+ko01100//Metabolic pathways;K00654//serine palmitoyltransferase [EC:2.3.1.50]+ko00600//Sphingolipid metabolism+ko01100//Metabolic pathways;K00654//serine palmitoyltransferase [EC:2.3.1.50]+ko00600//Sphingo…
isoform_103172	0	0.716	0	0	0	0.54	0	1.61	3.69346	0.0224566	0.00395253	XP_011087745.1|1.7e-100|probable kinetochore protein NUF2 [Sesamum indicum]	K11548//kinetochore protein Nuf2;K11548//kinetochore protein Nuf2;K11548//kinetochore protein Nuf2;K11548//kinetochore protein Nuf2;K11548//kinetochore protein Nuf2
isoform_103181	0.006	0.223	0	0.02	0	0.26	0.27	0.14	3.60663	0.00451536	0.000621367	XP_011069653.1|1.1e-16|uncharacterized protein LOC105155475 [Sesamum indicum]
isoform_103185	0.176	16.836	0	0	0.53	15.19	18.61	16.71	5.84388	2e-12	6.85e-14	PIN11920.1|4.5e-63|hypothetical protein CDL12_15463 [Handroanthus impetiginosus]	K16833//protein phosphatase inhibitor 2;K16833//protein phosphatase inhibitor 2;K16833//protein phosphatase inhibitor 2;K16833//protein phosphatase inhibitor 2;K16833//protein phosphatase inhibitor 2
isoform_103195	1.113	10.553	0.94	0.44	1.96	9.32	10.13	12.21	3.07367	1.42e-08	7.58e-10	XP_021746014.1|1.9e-66|uncharacterized protein LOC110711878 [Chenopodium quinoa]
isoform_103199	14.916	1.966	13.82	16.47	14.46	1.73	2.5	1.67	-2.98545	1.09e-45	2.9e-48	PIN09021.1|2.7e-28|Protein containing adaptin N-terminal region [Handroanthus impetiginosus]
isoform_10320	0.54	1.186	0.52	0.66	0.44	1.25	0.8	1.51	1.05691	0.0483251	0.00984727	XP_011096061.1|7.7e-27|starch synthase 3, chloroplastic/amyloplastic [Sesamum indicum]	K00703//starch synthase [EC:2.4.1.21]+ko01100//Metabolic pathways+ko00500//Starch and sucrose metabolism+ko01110//Biosynthesis of secondary metabolites;K00703//starch synthase [EC:2.4.1.21]+ko01100//Metabolic pathways+ko00500//Starch and sucrose metabolism+ko01110//Biosynthesis of secondary metabolites;K00703//starch synthase [EC:2.4.1.21]+ko01100//Metabolic pathways+ko00500//Starch and sucrose m…
isoform_103202	4.833	0.313	5.43	5.99	3.08	0.26	0.57	0.11	-3.87018	3.91e-10	1.72e-11	XP_011077338.1|1.1e-311|phenylalanine ammonia-lyase [Sesamum indicum]	K10775//phenylalanine ammonia-lyase [EC:4.3.1.24]+ko01100//Metabolic pathways+ko01110//Biosynthesis of secondary metabolites+ko00940//Phenylpropanoid biosynthesis+ko00360//Phenylalanine metabolism;K10775//phenylalanine ammonia-lyase [EC:4.3.1.24]+ko01100//Metabolic pathways+ko01110//Biosynthesis of secondary metabolites+ko00940//Phenylpropanoid biosynthesis+ko00360//Phenylalanine metabolism;K1077…
isoform_103209	0.48	1.036	0.61	0.5	0.33	1.09	0.99	1.03	1.03405	0.0233145	0.00413118	XP_020551732.1|8.0e-144|UDP-glucose:glycoprotein glucosyltransferase [Sesamum indicum]	K11718//UDP-glucose:glycoprotein glucosyltransferase [EC:2.4.1.-]+ko04141//Protein processing in endoplasmic reticulum;K11718//UDP-glucose:glycoprotein glucosyltransferase [EC:2.4.1.-]+ko04141//Protein processing in endoplasmic reticulum;K11718//UDP-glucose:glycoprotein glucosyltransferase [EC:2.4.1.-]+ko04141//Protein processing in endoplasmic reticulum;K11718//UDP-glucose:glycoprotein glucosylt…
isoform_103251	0.37	1.49	0.66	0.16	0.29	1.36	1.72	1.39	1.85115	0.00822647	0.00123014	XP_011089239.2|2.6e-72|LOW QUALITY PROTEIN: 4-coumarate--CoA ligase-like 7 [Sesamum indicum]	K01904//4-coumarate--CoA ligase [EC:6.2.1.12]+ko00130//Ubiquinone and other terpenoid-quinone biosynthesis+ko01100//Metabolic pathways+ko01110//Biosynthesis of secondary metabolites+ko00940//Phenylpropanoid biosynthesis+ko00360//Phenylalanine metabolism;K01904//4-coumarate--CoA ligase [EC:6.2.1.12]+ko00130//Ubiquinone and other terpenoid-quinone biosynthesis+ko01100//Metabolic pathways+ko01110//B…
isoform_103256	3.013	0.09	1.04	3.6	4.4	0.27	0	0	-4.1968	0.000215635	2.17e-05
isoform_103259	0.193	1.14	0.25	0.14	0.19	1.08	1.32	1.02	2.51763	3.58e-09	1.77e-10	XP_011098130.1|1.6e-71|cleavage stimulating factor 64 [Sesamum indicum]	K14407//cleavage stimulation factor subunit 2+ko03015//mRNA surveillance pathway;K14407//cleavage stimulation factor subunit 2+ko03015//mRNA surveillance pathway;K14407//cleavage stimulation factor subunit 2+ko03015//mRNA surveillance pathway;K14407//cleavage stimulation factor subunit 2+ko03015//mRNA surveillance pathway;K14407//cleavage stimulation factor subunit 2+ko03015//mRNA surveillance pa…
isoform_103260	6.98	2.626	5.84	6.1	9	2.32	4.03	1.53	-1.4373	0.0117456	0.00185407	XP_021744433.1|6.2e-30|uncharacterized protein LOC110710449 [Chenopodium quinoa]
isoform_103276	1.006	3.59	0.74	1.28	1	3.07	3.53	4.17	1.74989	9.79e-06	7.76e-07	XP_021858171.1|3.4e-33|callose synthase 9 [Spinacia oleracea]	K11000//callose synthase [EC:2.4.1.-];K11000//callose synthase [EC:2.4.1.-];K11000//callose synthase [EC:2.4.1.-];K11000//callose synthase [EC:2.4.1.-]
isoform_103283	0.583	2.866	0.31	0.58	0.86	2.69	2.79	3.12	2.20978	2.41e-07	1.51e-08	XP_012828530.1|2.5e-35|PREDICTED: uncharacterized protein LOC105949758 [Erythranthe guttata]	K04730//interleukin-1 receptor-associated kinase 1 [EC:2.7.11.1];K03283//heat shock 70kDa protein 1/2/6/8+ko03040//Spliceosome+ko04144//Endocytosis+ko04141//Protein processing in endoplasmic reticulum;K03283//heat shock 70kDa protein 1/2/6/8+ko03040//Spliceosome+ko04144//Endocytosis+ko04141//Protein processing in endoplasmic reticulum;K14442//ATP-dependent RNA helicase DHX36 [EC:3.6.4.13]+ko03018…
isoform_103288	0.58	1.713	0.36	0.71	0.67	1.71	1.77	1.66	1.49146	2.98e-05	2.56e-06	XP_011074374.1|1.2e-34|transcription elongation factor SPT4 homolog 2 [Sesamum indicum]	K15171//transcription elongation factor SPT4;K15171//transcription elongation factor SPT4;K15171//transcription elongation factor SPT4;K15171//transcription elongation factor SPT4;K15171//transcription elongation factor SPT4
isoform_103295	0.153	0.426	0.1	0.24	0.12	0.45	0.49	0.34	1.39527	0.024448	0.0043673	XP_011087737.1|1.3e-81|importin-4 isoform X1 [Sesamum indicum]	K20221//importin-4;K20221//importin-4;K20221//importin-4;K20221//importin-4;K20221//importin-4
isoform_103303	0	14.933	0	0	0	16.5	14.22	14.08	7.49183	3.33e-13	1.05e-14	PIN13192.1|6.3e-34|5,10-methylenetetrahydrofolate reductase [Handroanthus impetiginosus]	K00297//methylenetetrahydrofolate reductase (NADPH) [EC:1.5.1.20]+ko00670//One carbon pool by folate+ko01100//Metabolic pathways+ko01200//Carbon metabolism;K00297//methylenetetrahydrofolate reductase (NADPH) [EC:1.5.1.20]+ko00670//One carbon pool by folate+ko01100//Metabolic pathways+ko01200//Carbon metabolism;K00297//methylenetetrahydrofolate reductase (NADPH) [EC:1.5.1.20]+ko00670//One carbon p…
isoform_103307	1.176	3.633	1.06	1.13	1.34	3.34	2.87	4.69	1.57501	0.00255753	0.000328252
isoform_103321	0	0.256	0	0	0	0.15	0.27	0.35	4.67249	0.000478251	5.18e-05	XP_021851065.1|2.6e-08|uncharacterized membrane protein At4g09580 [Spinacia oleracea]
isoform_103327	0.836	0	1.04	0.65	0.82	0	0	0	-6.11443	1.12e-07	6.73e-09	XP_019107856.1|3.8e-40|PREDICTED: uncharacterized protein LOC109136322 [Beta vulgaris subsp. vulgaris]
isoform_103339	1.423	3.05	1.47	1.43	1.37	3.41	3	2.74	1.0161	1.17e-05	9.35e-07	XP_002510017.1|7.5e-07|inositol-tetrakisphosphate 1-kinase 3 isoform X1 [Ricinus communis]
isoform_103340	0.106	1.453	0	0.32	0	1.81	1.12	1.43	3.02551	0.0119393	0.00188974	XP_018819229.1|3.4e-08|PREDICTED: cytochrome c oxidase-assembly factor COX23, mitochondrial [Juglans regia]	K18185//cytochrome c oxidase assembly protein subunit 23;K18185//cytochrome c oxidase assembly protein subunit 23;K18185//cytochrome c oxidase assembly protein subunit 23;K18185//cytochrome c oxidase assembly protein subunit 23;K18185//cytochrome c oxidase assembly protein subunit 23
isoform_10335	0.363	1.283	0.2	0.5	0.39	1.25	0.87	1.73	1.74802	0.00420998	0.000574125	XP_005792690.1|5.7e-06|hypothetical protein EMIHUDRAFT_460360, partial [Emiliania huxleyi CCMP1516]
isoform_103372	1.74	35.773	1.37	1.49	2.36	41.22	35.24	30.86	4.27523	9.84e-62	1.32e-64	XP_022890250.1|7.8e-106|ras-related protein RABD2a-like [Olea europaea var. sylvestris]	K07874//Ras-related protein Rab-1A;K07874//Ras-related protein Rab-1A;K07874//Ras-related protein Rab-1A;K07874//Ras-related protein Rab-1A;K07874//Ras-related protein Rab-1A
isoform_103373	2.996	1.253	2.74	3.18	3.07	1.29	1.35	1.12	-1.33524	0.00134303	0.000160659	PIN21827.1|5.8e-51|hypothetical protein CDL12_05460 [Handroanthus impetiginosus]	K03794//sirohydrochlorin ferrochelatase [EC:4.99.1.4]+ko00860//Porphyrin and chlorophyll metabolism+ko01100//Metabolic pathways+ko01110//Biosynthesis of secondary metabolites;K03794//sirohydrochlorin ferrochelatase [EC:4.99.1.4]+ko00860//Porphyrin and chlorophyll metabolism+ko01100//Metabolic pathways+ko01110//Biosynthesis of secondary metabolites;K03794//sirohydrochlorin ferrochelatase [EC:4.99.…
isoform_103384	2.803	6.11	2.64	3.73	2.04	5.99	5.91	6.43	1.04442	0.0130639	0.00209463
isoform_10340	0.91	0	1.44	0	1.29	0	0	0	-4.04617	0.0094713	0.00144784	XP_011094167.1|2.2e-34|uncharacterized protein LOC105173941 [Sesamum indicum]	K10614//E3 ubiquitin-protein ligase HERC3 [EC:2.3.2.26]+ko04120//Ubiquitin mediated proteolysis;K10614//E3 ubiquitin-protein ligase HERC3 [EC:2.3.2.26]+ko04120//Ubiquitin mediated proteolysis;K10614//E3 ubiquitin-protein ligase HERC3 [EC:2.3.2.26]+ko04120//Ubiquitin mediated proteolysis;K10614//E3 ubiquitin-protein ligase HERC3 [EC:2.3.2.26]+ko04120//Ubiquitin mediated proteolysis;K10614//E3 ubiq…
isoform_103403	0.206	2.546	0.23	0.21	0.18	2.77	2.73	2.14	3.58133	7.59e-16	1.81e-17
isoform_103413	0.58	3.1	0.98	0.31	0.45	2.33	3.43	3.54	2.23074	0.00108655	0.00012696
isoform_103414	2.846	7.373	2.36	3.97	2.21	4.44	7.51	10.17	1.28025	0.00790346	0.001175	XP_012835010.1|1.7e-138|PREDICTED: proline dehydrogenase 2, mitochondrial [Erythranthe guttata]	K00318//proline dehydrogenase [EC:1.5.-.-]+ko00330//Arginine and proline metabolism+ko01100//Metabolic pathways+ko01110//Biosynthesis of secondary metabolites;K00318//proline dehydrogenase [EC:1.5.-.-]+ko00330//Arginine and proline metabolism+ko01100//Metabolic pathways+ko01110//Biosynthesis of secondary metabolites;K00318//proline dehydrogenase [EC:1.5.-.-]+ko00330//Arginine and proline metaboli…
isoform_103432	0	10.153	0	0	0	10.65	10.01	9.8	8.89788	6.57e-21	9.91e-23	XP_011075425.1|2.3e-130|transcription factor TGA2.3 isoform X1 [Sesamum indicum]	K14431//transcription factor TGA+ko04075//Plant hormone signal transduction;K14431//transcription factor TGA+ko04075//Plant hormone signal transduction;K14431//transcription factor TGA+ko04075//Plant hormone signal transduction;K14431//transcription factor TGA+ko04075//Plant hormone signal transduction;K14431//transcription factor TGA+ko04075//Plant hormone signal transduction
isoform_103434	0.803	0	0.5	1.08	0.83	0	0	0	-6.43776	1.12e-08	5.91e-10	XP_011089962.1|0.0e+00|DNA ligase 1 [Sesamum indicum]	K10747//DNA ligase 1 [EC:6.5.1.1 6.5.1.6 6.5.1.7]+ko03420//Nucleotide excision repair+ko03030//DNA replication+ko03410//Base excision repair+ko03430//Mismatch repair;K10747//DNA ligase 1 [EC:6.5.1.1 6.5.1.6 6.5.1.7]+ko03420//Nucleotide excision repair+ko03030//DNA replication+ko03410//Base excision repair+ko03430//Mismatch repair;K10747//DNA ligase 1 [EC:6.5.1.1 6.5.1.6 6.5.1.7]+ko03420//Nucleoti…
isoform_103437	2.206	49.346	0.61	4.08	1.93	47.95	49.75	50.34	4.24688	1.53e-13	4.63e-15	XP_011087845.1|6.7e-205|F-box/kelch-repeat protein At1g22040 [Sesamum indicum]	K17535//serine/threonine-protein kinase TNNI3K [EC:2.7.11.1];K10457//kelch-like protein 20;K10443//kelch-like protein 2/3;K10454//kelch-like protein 17 (actinfilin)
isoform_10344	5.823	0.723	5.23	3.28	8.96	0.57	0.65	0.95	-2.99131	1.83e-09	8.74e-11	XP_011089687.1|1.5e-280|BTB/POZ domain-containing protein At5g48800-like isoform X2 [Sesamum indicum]
isoform_103445	1.43	0	0.33	1.24	2.72	0	0	0	-3.98913	0.00747463	0.00110254
isoform_103446	0.153	3.783	0	0.1	0.36	3.04	3.52	4.79	4.16334	6.32e-07	4.2e-08	XP_011097714.1|7.6e-118|histone-lysine N-methyltransferase ASHR1 isoform X1 [Sesamum indicum]	K11426//SET and MYND domain-containing protein;K11426//SET and MYND domain-containing protein;K11426//SET and MYND domain-containing protein;K11426//SET and MYND domain-containing protein;K11426//SET and MYND domain-containing protein
isoform_103476	0.103	158.36	0	0.31	0	166.81	158.15	150.12	9.82535	9.28e-37	4.13e-39	XP_023533056.1|6.6e-43|histone H1-II-like [Cucurbita pepo subsp. pepo]	K11252//histone H2B;K11252//histone H2B;K11252//histone H2B;K11252//histone H2B;K11252//histone H2B
isoform_103482	0.083	1.553	0.12	0.04	0.09	1.8	1.18	1.68	4.11165	2.64e-17	5.5e-19	XP_011094167.1|2.4e-127|uncharacterized protein LOC105173941 [Sesamum indicum]	K10615//E3 ubiquitin-protein ligase HERC4 [EC:2.3.2.26]+ko04120//Ubiquitin mediated proteolysis;K10614//E3 ubiquitin-protein ligase HERC3 [EC:2.3.2.26]+ko04120//Ubiquitin mediated proteolysis;K10614//E3 ubiquitin-protein ligase HERC3 [EC:2.3.2.26]+ko04120//Ubiquitin mediated proteolysis;K10614//E3 ubiquitin-protein ligase HERC3 [EC:2.3.2.26]+ko04120//Ubiquitin mediated proteolysis;K10614//E3 ubiq…
isoform_103483	4.573	0.7	4.28	4.32	5.12	0.15	0.9	1.05	-2.64508	0.00020533	2.06e-05	PIN17021.1|6.2e-263|Galactose oxidase [Handroanthus impetiginosus]
isoform_10350	1.2	0	0	2.19	1.41	0	0	0	-4.2175	0.00601684	0.000861427	XP_012848517.1|7.3e-256|PREDICTED: internal alternative NAD(P)H-ubiquinone oxidoreductase A2, mitochondrial-like [Erythranthe guttata]	K17871//NADH:ubiquinone reductase (non-electrogenic) [EC:1.6.5.9];K17871//NADH:ubiquinone reductase (non-electrogenic) [EC:1.6.5.9];K17871//NADH:ubiquinone reductase (non-electrogenic) [EC:1.6.5.9];K17871//NADH:ubiquinone reductase (non-electrogenic) [EC:1.6.5.9];K17871//NADH:ubiquinone reductase (non-electrogenic) [EC:1.6.5.9]
isoform_103506	7.336	2.503	7.54	5.73	8.74	2.42	0.91	4.18	-1.57144	0.0142138	0.00230605	XP_011078423.1|3.1e-247|bifunctional purple acid phosphatase 26 isoform X2 [Sesamum indicum]	K22390//acid phosphatase type 7;K22390//acid phosphatase type 7;K22390//acid phosphatase type 7;K22390//acid phosphatase type 7;K22390//acid phosphatase type 7
isoform_103524	0.186	24.526	0	0	0.56	24.81	23.49	25.28	3.81318	0.0153501	0.00252344	PIN26001.1|2.7e-90|Bilirubin oxidase [Handroanthus impetiginosus]
isoform_103539	0	1.123	0	0	0	1.38	0.46	1.53	5.30597	2.82e-05	2.41e-06	XP_011092536.1|2.3e-137|protein unc-50 homolog [Sesamum indicum]
isoform_103540	0.79	0.02	0.89	1.08	0.4	0	0.06	0	-4.66676	6.63e-06	5.12e-07
isoform_103541	0.743	1.82	0.66	0.94	0.63	1.65	1.66	2.15	1.21583	0.000229717	2.33e-05	XP_011070741.1|1.7e-263|nuclear poly(A) polymerase 1 [Sesamum indicum]	K14376//poly(A) polymerase [EC:2.7.7.19]+ko03015//mRNA surveillance pathway;K14376//poly(A) polymerase [EC:2.7.7.19]+ko03015//mRNA surveillance pathway;K14376//poly(A) polymerase [EC:2.7.7.19]+ko03015//mRNA surveillance pathway;K14376//poly(A) polymerase [EC:2.7.7.19]+ko03015//mRNA surveillance pathway;K14376//poly(A) polymerase [EC:2.7.7.19]+ko03015//mRNA surveillance pathway
isoform_103556	1.223	2.606	1.18	1.17	1.32	2.51	3.1	2.21	1.01323	0.0133406	0.00214538	XP_011095111.1|3.7e-57|prosaposin isoform X1 [Sesamum indicum]	K12382//saposin;K12382//saposin;K12382//saposin;K12382//saposin;K12382//saposin
isoform_103557	4.01	10.446	3.62	4.19	4.22	10.7	10.18	10.46	1.31066	3.37e-38	1.36e-40	PIN12325.1|1.2e-44|hypothetical protein CDL12_15065 [Handroanthus impetiginosus]	K04733//interleukin-1 receptor-associated kinase 4 [EC:2.7.11.1]
isoform_103558	5.066	0.176	2.52	5.87	6.81	0.53	0	0	-3.86187	0.00236056	0.000300154	BAT91538.1|2.3e-13|hypothetical protein VIGAN_07014100, partial [Vigna angularis var. angularis]	K12811//ATP-dependent RNA helicase DDX46/PRP5 [EC:3.6.4.13]+ko03040//Spliceosome;K13091//RNA-binding protein 39;K12811//ATP-dependent RNA helicase DDX46/PRP5 [EC:3.6.4.13]+ko03040//Spliceosome;K12811//ATP-dependent RNA helicase DDX46/PRP5 [EC:3.6.4.13]+ko03040//Spliceosome
isoform_103563	2.636	1.073	2.3	3.56	2.05	1.35	0.93	0.94	-1.34225	0.00816891	0.00122031	XP_011082695.1|2.4e-23|uncharacterized protein LOC105165398 [Sesamum indicum]
isoform_103571	34.053	0.353	19.2	40.4	42.56	0.94	0.12	0	-5.87542	1.58e-10	6.69e-12	XP_011101921.1|6.0e-132|aquaporin NIP1-1 [Sesamum indicum]	K09874//aquaporin NIP;K09874//aquaporin NIP;K09874//aquaporin NIP;K09874//aquaporin NIP;K09874//aquaporin NIP
isoform_103582	0	2.453	0	0	0	1.91	2.51	2.94	5.63174	2.6e-06	1.89e-07	XP_011070977.1|4.4e-09|transmembrane emp24 domain-containing protein p24delta9 [Sesamum indicum]	K20352//p24 family protein delta-1;K20352//p24 family protein delta-1;K20352//p24 family protein delta-1;K20352//p24 family protein delta-1;K20352//p24 family protein delta-1
isoform_103596	0.196	0.89	0.11	0.29	0.19	0.82	0.86	0.99	2.16045	0.000105021	9.95e-06	PIN16240.1|5.4e-07|Ribosomal RNA adenine dimethylase [Handroanthus impetiginosus]
isoform_103606	0.803	2.35	0.28	1.22	0.91	2.37	2.21	2.47	1.4522	0.0200545	0.00345334	XP_021773601.1|2.5e-59|uncharacterized protein LOC110737569 [Chenopodium quinoa]	K08235//xyloglucan:xyloglucosyl transferase [EC:2.4.1.207];K18195//rhamnogalacturonan endolyase [EC:4.2.2.23];K16296//serine carboxypeptidase-like clade I [EC:3.4.16.-];K22804//structural maintenance of chromosomes protein 6;K20178//vacuolar protein sorting-associated protein 8
isoform_103617	0	0.586	0	0	0	0.28	0.66	0.82	5.15646	5.57e-05	5.02e-06	KZV19536.1|6.1e-145|hypothetical protein F511_06398 [Dorcoceras hygrometricum]	K22733//magnesium transporter;K02941//large subunit ribosomal protein LP0+ko03010//Ribosome
isoform_103622	1.106	0.14	1.38	1.07	0.87	0.2	0.22	0	-2.83635	0.00204798	0.000256323	PIN06819.1|4.3e-218|Ubiquitin carboxyl-terminal hydrolase [Handroanthus impetiginosus]	K11838//ubiquitin carboxyl-terminal hydrolase 7 [EC:3.4.19.12];K11838//ubiquitin carboxyl-terminal hydrolase 7 [EC:3.4.19.12];K11838//ubiquitin carboxyl-terminal hydrolase 7 [EC:3.4.19.12];K11838//ubiquitin carboxyl-terminal hydrolase 7 [EC:3.4.19.12];K11838//ubiquitin carboxyl-terminal hydrolase 7 [EC:3.4.19.12]
isoform_103632	3.843	1.553	4.11	3.24	4.18	1.48	1.5	1.68	-1.38481	1.14e-09	5.28e-11	PIN26972.1|4.7e-19|hypothetical protein CDL12_00255 [Handroanthus impetiginosus]	K04706//E3 SUMO-protein ligase PIAS1 [EC:2.3.2.-]+ko04120//Ubiquitin mediated proteolysis
isoform_103645	4.79	0	4.06	5.6	4.71	0	0	0	-7.31456	2.4e-12	8.29e-14	XP_011072507.1|3.6e-19|DEAD-box ATP-dependent RNA helicase 20 [Sesamum indicum]	K12823//ATP-dependent RNA helicase DDX5/DBP2 [EC:3.6.4.13]+ko03040//Spliceosome;K12823//ATP-dependent RNA helicase DDX5/DBP2 [EC:3.6.4.13]+ko03040//Spliceosome;K12823//ATP-dependent RNA helicase DDX5/DBP2 [EC:3.6.4.13]+ko03040//Spliceosome;K12823//ATP-dependent RNA helicase DDX5/DBP2 [EC:3.6.4.13]+ko03040//Spliceosome
isoform_103694	4.89	0	3.59	6.47	4.61	0	0	0	-7.43922	9.98e-13	3.31e-14
isoform_103702	25.373	0	29.63	22.21	24.28	0	0	0	-9.67355	8e-26	8.11e-28	PIN14765.1|4.6e-53|putative peptidyl-tRNA hydrolase [Handroanthus impetiginosus]	K15033//peptidyl-tRNA hydrolase ICT1 [EC:3.1.1.29];K15033//peptidyl-tRNA hydrolase ICT1 [EC:3.1.1.29];K15033//peptidyl-tRNA hydrolase ICT1 [EC:3.1.1.29];K15033//peptidyl-tRNA hydrolase ICT1 [EC:3.1.1.29];K15033//peptidyl-tRNA hydrolase ICT1 [EC:3.1.1.29]
isoform_103703	5.86	1.433	4.96	5.83	6.79	1	1.83	1.47	-2.09335	7.52e-09	3.86e-10	XP_011098257.1|3.9e-17|apoptosis inhibitor 5-like protein API5 [Sesamum indicum]
isoform_10371	0.15	8.78	0.14	0.1	0.21	9.38	7.92	9.04	5.81688	7e-51	1.47e-53	PIN22730.1|1.6e-48|hypothetical protein CDL12_04547 [Handroanthus impetiginosus]	K15203//general transcription factor 3C polypeptide 6;K15203//general transcription factor 3C polypeptide 6;K15203//general transcription factor 3C polypeptide 6;K15203//general transcription factor 3C polypeptide 6
isoform_103711	2.633	0.77	1.47	5	1.43	0.73	0.84	0.74	-1.74472	0.0164606	0.00273805	XP_012858889.1|1.3e-78|PREDICTED: uncharacterized protein LOC105978026 [Erythranthe guttata]
isoform_103722	0	2.946	0	0	0	2.62	3.24	2.98	7.22645	5.6e-12	2.02e-13	XP_021742209.1|1.6e-173|RNA exonuclease 4-like [Chenopodium quinoa]	K18327//RNA exonuclease 4 [EC:3.1.-.-];K18327//RNA exonuclease 4 [EC:3.1.-.-];K18327//RNA exonuclease 4 [EC:3.1.-.-];K18327//RNA exonuclease 4 [EC:3.1.-.-];K18327//RNA exonuclease 4 [EC:3.1.-.-]
isoform_10373	5.163	1.633	4.11	5.21	6.17	1.8	1.86	1.24	-1.71017	1.66e-09	7.89e-11
isoform_103731	0.393	6.56	0.32	0.44	0.42	5.85	7.2	6.63	3.99828	2.84e-53	5.31e-56	XP_011094999.1|3.3e-33|E3 ubiquitin-protein ligase RNF8 isoform X2 [Sesamum indicum]
isoform_103746	3.006	0.813	2.63	3.04	3.35	1.42	0.51	0.51	-2.01732	0.0201772	0.00347933
isoform_103747	3.67	0.156	2.28	6.81	1.92	0	0.47	0	-3.59621	0.00395902	0.000535832	XP_012856617.1|3.1e-40|PREDICTED: inositol oxygenase 1-like isoform X1 [Erythranthe guttata]	K00469//inositol oxygenase [EC:1.13.99.1]+ko00053//Ascorbate and aldarate metabolism+ko00562//Inositol phosphate metabolism;K00469//inositol oxygenase [EC:1.13.99.1]+ko00053//Ascorbate and aldarate metabolism+ko00562//Inositol phosphate metabolism;K00469//inositol oxygenase [EC:1.13.99.1]+ko00053//Ascorbate and aldarate metabolism+ko00562//Inositol phosphate metabolism;K00469//inositol oxygenase …
isoform_103757	0.04	81.26	0.12	0	0	81.95	82.85	78.98	10.3867	3.41e-53	6.4e-56	PIN17450.1|2.6e-198|Phosphoglycerate mutase [Handroanthus impetiginosus]	K15633//2,3-bisphosphoglycerate-independent phosphoglycerate mutase [EC:5.4.2.12]+ko00010//Glycolysis / Gluconeogenesis+ko01230//Biosynthesis of amino acids+ko01100//Metabolic pathways+ko01110//Biosynthesis of secondary metabolites+ko00260//Glycine, serine and threonine metabolism+ko01200//Carbon metabolism;K15633//2,3-bisphosphoglycerate-independent phosphoglycerate mutase [EC:5.4.2.12]+ko00010/…
isoform_103758	0.093	45.17	0.28	0	0	51.7	37.06	46.75	8.34331	7.02e-42	2.28e-44	PIN20417.1|2.2e-22|hypothetical protein CDL12_06887 [Handroanthus impetiginosus]	K07442//tRNA (adenine57-N1/adenine58-N1)-methyltransferase catalytic subunit [EC:2.1.1.219 2.1.1.220]
isoform_103760	6.193	1.36	5.01	6.42	7.15	1.11	1.08	1.89	-2.239	6.01e-13	1.94e-14	XP_011101292.1|5.3e-190|histone deacetylase 6 isoform X2 [Sesamum indicum]	K06067//histone deacetylase 1/2 [EC:3.5.1.98];K06067//histone deacetylase 1/2 [EC:3.5.1.98];K06067//histone deacetylase 1/2 [EC:3.5.1.98];K06067//histone deacetylase 1/2 [EC:3.5.1.98];K06067//histone deacetylase 1/2 [EC:3.5.1.98]
isoform_103767	2.61	6.303	1.84	2.7	3.29	6.25	5.78	6.88	1.19939	9.62e-05	9.06e-06	XP_011080866.1|7.7e-129|neutral ceramidase isoform X2 [Sesamum indicum]	K12349//neutral ceramidase [EC:3.5.1.23]+ko00600//Sphingolipid metabolism+ko01100//Metabolic pathways;K12349//neutral ceramidase [EC:3.5.1.23]+ko00600//Sphingolipid metabolism+ko01100//Metabolic pathways;K12349//neutral ceramidase [EC:3.5.1.23]+ko00600//Sphingolipid metabolism+ko01100//Metabolic pathways;K12349//neutral ceramidase [EC:3.5.1.23]+ko00600//Sphingolipid metabolism+ko01100//Metabolic …
isoform_103768	0.433	3.943	0.21	0.6	0.49	3.84	3.75	4.24	3.11209	1.98e-18	3.75e-20	XP_017217607.1|9.3e-46|PREDICTED: putative protease Do-like 14 [Daucus carota subsp. sativus]	K08669//HtrA serine peptidase 2 [EC:3.4.21.108]
isoform_103772	19.216	0	18.38	26.25	13.02	0	0	0	-9.4903	5.58e-24	6.54e-26	XP_010666328.1|1.2e-124|PREDICTED: uncharacterized protein LOC104883495 [Beta vulgaris subsp. vulgaris]
isoform_103792	0	0.32	0	0	0	0	0.75	0.21	3.32439	0.0489109	0.00999965	PIN07280.1|1.2e-149|Heterogeneous nuclear ribonucleoprotein R (RRM superfamily) [Handroanthus impetiginosus]	K13161//heterogeneous nuclear ribonucleoprotein R;K13161//heterogeneous nuclear ribonucleoprotein R;K13161//heterogeneous nuclear ribonucleoprotein R;K13161//heterogeneous nuclear ribonucleoprotein R
isoform_103798	0.366	0	0.25	0.61	0.24	0	0	0	-4.52053	0.000976777	0.000112984	XP_027166072.1|1.9e-25|uncharacterized protein LOC113766043 [Coffea eugenioides]
isoform_10380	0	44.15	0	0	0	40.52	46.28	45.65	10.9821	7.02e-37	3.08e-39	XP_012832000.1|3.6e-146|PREDICTED: uncharacterized protein LOC105952947 [Erythranthe guttata]
isoform_103801	4.6	1.49	4.56	5.28	3.96	2.28	1.04	1.15	-1.6868	0.00010094	9.54e-06	XP_010049719.1|8.4e-13|PREDICTED: leucine-rich repeat extensin-like protein 4 [Eucalyptus grandis]	K05747//Wiskott-Aldrich syndrome protein+ko04144//Endocytosis;K15174//RNA polymerase II-associated factor 1;K15174//RNA polymerase II-associated factor 1;K15174//RNA polymerase II-associated factor 1;K15174//RNA polymerase II-associated factor 1
isoform_103805	0.103	0	0.09	0.09	0.13	0	0	0	-3.91236	0.00771463	0.00114318	XP_021850212.1|3.7e-17|uncharacterized protein LOC110789819 [Spinacia oleracea]
isoform_103813	0.753	0.036	0.87	0.7	0.69	0	0.07	0.04	-4.33782	4.72e-09	2.36e-10	PON99747.1|6.5e-72|Pentatricopeptide repeat [Trema orientale]	K20496//laurate 7-monooxygenase [EC:1.14.14.130];K08867//WNK lysine deficient protein kinase [EC:2.7.11.1];K15271//ATP-dependent DNA helicase HFM1/MER3 [EC:3.6.4.12];K22733//magnesium transporter;K17710//pentatricopeptide repeat domain-containing protein 1
isoform_103817	3.14	0	3.04	3.27	3.11	0	0	0	-7.35767	1.33e-12	4.48e-14
isoform_103818	7.316	20.256	5.66	8.81	7.48	20.32	20.23	20.22	1.39617	8.26e-16	1.98e-17	XP_011074606.1|2.2e-161|phosphatidylinositol/phosphatidylcholine transfer protein SFH12 isoform X1 [Sesamum indicum]
isoform_103824	1.59	0	0	3.24	1.53	0	0	0	-3.49301	0.0344001	0.00654213	XP_011075231.1|1.1e-33|1,4-dihydroxy-2-naphthoyl-CoA thioesterase 1-like [Sesamum indicum]	K19222//1,4-dihydroxy-2-naphthoyl-CoA hydrolase [EC:3.1.2.28]+ko00130//Ubiquinone and other terpenoid-quinone biosynthesis+ko01100//Metabolic pathways+ko01110//Biosynthesis of secondary metabolites;K19222//1,4-dihydroxy-2-naphthoyl-CoA hydrolase [EC:3.1.2.28]+ko00130//Ubiquinone and other terpenoid-quinone biosynthesis+ko01100//Metabolic pathways+ko01110//Biosynthesis of secondary metabolites;K19…
isoform_103831	0.303	1.426	0.46	0.32	0.13	1.37	1.49	1.42	2.03142	0.00468275	0.000646885	XP_027155719.1|2.1e-23|uncharacterized protein LOC113756124 [Coffea eugenioides]
isoform_10387	0	0.153	0	0	0	0.17	0.12	0.17	3.75448	0.0123735	0.00196803	PIM97232.1|2.1e-32|26S proteasome regulatory complex, subunit PSMD10 [Handroanthus impetiginosus]	K06694//26S proteasome non-ATPase regulatory subunit 10;K06694//26S proteasome non-ATPase regulatory subunit 10;K06694//26S proteasome non-ATPase regulatory subunit 10;K06694//26S proteasome non-ATPase regulatory subunit 10
isoform_103882	0.766	7.183	1.06	0.59	0.65	6.95	7.57	7.03	3.12864	4.92e-29	3.78e-31	XP_012840247.1|2.0e-262|PREDICTED: zinc finger CCCH domain-containing protein 5 [Erythranthe guttata]	K08819//cyclin-dependent kinase 12/13 [EC:2.7.11.22 2.7.11.23];K12836//splicing factor U2AF 35 kDa subunit+ko03040//Spliceosome;K12836//splicing factor U2AF 35 kDa subunit+ko03040//Spliceosome;K12836//splicing factor U2AF 35 kDa subunit+ko03040//Spliceosome;K12836//splicing factor U2AF 35 kDa subunit+ko03040//Spliceosome
isoform_103884	1.996	0.38	1.68	2.38	1.93	0.36	0.12	0.66	-2.36196	0.000343672	3.61e-05	XP_010670298.1|1.3e-18|PREDICTED: uncharacterized protein LOC104887379 [Beta vulgaris subsp. vulgaris]	K01426//amidase [EC:3.5.1.4]+ko00380//Tryptophan metabolism+ko00330//Arginine and proline metabolism+ko00360//Phenylalanine metabolism
isoform_103896	3.296	0.75	1.49	3.31	5.09	0.48	1.17	0.6	-2.11741	0.00512101	0.000716343
isoform_10390	0	6.686	0	0	0	5.1	7.08	7.88	8.57209	1.38e-18	2.57e-20	XP_011094205.1|3.4e-224|fasciclin-like arabinogalactan protein 17 [Sesamum indicum]
isoform_103901	0	6.226	0	0	0	7.11	4.75	6.82	6.77935	4.55e-10	2.02e-11
isoform_103903	0.68	0.01	0	1.06	0.98	0	0.03	0	-3.52731	0.0279591	0.00511345	PIN12325.1|2.5e-21|hypothetical protein CDL12_15065 [Handroanthus impetiginosus]
isoform_103905	5.593	1.603	3.43	7.27	6.08	2.1	1.11	1.6	-1.84078	6.7e-06	5.18e-07	PIN16431.1|6.8e-226|hypothetical protein CDL12_10919 [Handroanthus impetiginosus]
isoform_103913	0.396	1.08	0.46	0.48	0.25	1.24	0.72	1.28	1.35781	0.0145795	0.00237589	XP_010687309.1|1.6e-186|PREDICTED: DNA ligase 1 isoform X2 [Beta vulgaris subsp. vulgaris]	K10747//DNA ligase 1 [EC:6.5.1.1 6.5.1.6 6.5.1.7]+ko03420//Nucleotide excision repair+ko03030//DNA replication+ko03410//Base excision repair+ko03430//Mismatch repair;K10747//DNA ligase 1 [EC:6.5.1.1 6.5.1.6 6.5.1.7]+ko03420//Nucleotide excision repair+ko03030//DNA replication+ko03410//Base excision repair+ko03430//Mismatch repair;K10747//DNA ligase 1 [EC:6.5.1.1 6.5.1.6 6.5.1.7]+ko03420//Nucleoti…
isoform_103925	5.04	0.253	5.18	5.45	4.49	0.52	0.1	0.14	-4.23426	4.1e-14	1.17e-15
isoform_103933	6.443	0.083	5.94	6.85	6.54	0	0.25	0	-5.99706	1.75e-13	5.33e-15	XP_021864763.1|2.0e-28|tRNA(His) guanylyltransferase 1-like [Spinacia oleracea]	K10761//tRNA(His) guanylyltransferase [EC:2.7.7.79];K10761//tRNA(His) guanylyltransferase [EC:2.7.7.79];K10761//tRNA(His) guanylyltransferase [EC:2.7.7.79];K10761//tRNA(His) guanylyltransferase [EC:2.7.7.79];K10761//tRNA(His) guanylyltransferase [EC:2.7.7.79]
isoform_103935	0.3	1.466	0.18	0.34	0.38	1.72	1.46	1.22	2.24812	5e-05	4.46e-06	PPR93785.1|6.5e-35|hypothetical protein GOBAR_AA26884 [Gossypium barbadense]	K00430//peroxidase [EC:1.11.1.7]+ko01100//Metabolic pathways+ko01110//Biosynthesis of secondary metabolites+ko00940//Phenylpropanoid biosynthesis;K00430//peroxidase [EC:1.11.1.7]+ko01100//Metabolic pathways+ko01110//Biosynthesis of secondary metabolites+ko00940//Phenylpropanoid biosynthesis;K00430//peroxidase [EC:1.11.1.7]+ko01100//Metabolic pathways+ko01110//Biosynthesis of secondary metabolites…
isoform_103942	2.656	0	1.14	2.91	3.92	0	0	0	-6.39215	2.91e-08	1.61e-09
isoform_103944	1.62	0.163	2.82	1.46	0.58	0	0.15	0.34	-2.88783	0.0166059	0.00276738	XP_011074197.1|3.2e-92|RNA-binding protein 38 [Sesamum indicum]	K12741//heterogeneous nuclear ribonucleoprotein A1/A3+ko03040//Spliceosome;K12741//heterogeneous nuclear ribonucleoprotein A1/A3+ko03040//Spliceosome;K12741//heterogeneous nuclear ribonucleoprotein A1/A3+ko03040//Spliceosome;K12741//heterogeneous nuclear ribonucleoprotein A1/A3+ko03040//Spliceosome;K12741//heterogeneous nuclear ribonucleoprotein A1/A3+ko03040//Spliceosome
isoform_103946	0.31	3.993	0.25	0.47	0.21	3.88	4.6	3.5	3.56223	1.25e-17	2.52e-19
isoform_103949	5.66	2.37	5.17	5.46	6.35	2.31	2.37	2.43	-1.33347	2.75e-06	2.01e-07
isoform_103954	0.336	1.58	0.4	0.18	0.43	1.87	1.43	1.44	2.34165	0.00703053	0.00102751
isoform_103955	0	1.076	0	0	0	1.77	0	1.46	3.60785	0.0267704	0.00486072	XP_019154657.1|2.1e-30|PREDICTED: uncharacterized protein LOC109151194 [Ipomoea nil]
isoform_103977	13.146	0	9.58	14.79	15.07	0	0	0	-10.4484	1.03e-31	6.54e-34	XP_021744396.1|5.7e-122|uncharacterized protein LOC110710412 [Chenopodium quinoa]	K20178//vacuolar protein sorting-associated protein 8;K08235//xyloglucan:xyloglucosyl transferase [EC:2.4.1.207];K01426//amidase [EC:3.5.1.4]+ko00380//Tryptophan metabolism+ko00330//Arginine and proline metabolism+ko00360//Phenylalanine metabolism;K16296//serine carboxypeptidase-like clade I [EC:3.4.16.-];K19026//spatacsin
isoform_104	15.343	0	13.42	14.86	17.75	0	0	0	-10.9193	3.55e-36	1.65e-38	PIM99131.1|0.0e+00|Mn2+ and Fe2+ transporters of the NRAMP family [Handroanthus impetiginosus]	K14513//ethylene-insensitive protein 2+ko04016//MAPK signaling pathway - plant+ko04075//Plant hormone signal transduction;K14513//ethylene-insensitive protein 2+ko04016//MAPK signaling pathway - plant+ko04075//Plant hormone signal transduction;K14513//ethylene-insensitive protein 2+ko04016//MAPK signaling pathway - plant+ko04075//Plant hormone signal transduction;K14513//ethylene-insensitive prot…
isoform_104002	0.08	0.276	0.07	0.07	0.1	0.35	0.25	0.23	1.78228	0.00501576	0.000700117	XP_012839667.1|1.5e-43|PREDICTED: lysosomal beta glucosidase-like [Erythranthe guttata]	K05349//beta-glucosidase [EC:3.2.1.21]+ko01100//Metabolic pathways+ko00500//Starch and sucrose metabolism+ko01110//Biosynthesis of secondary metabolites+ko00460//Cyanoamino acid metabolism+ko00940//Phenylpropanoid biosynthesis;K05349//beta-glucosidase [EC:3.2.1.21]+ko01100//Metabolic pathways+ko00500//Starch and sucrose metabolism+ko01110//Biosynthesis of secondary metabolites+ko00460//Cyanoamino…
isoform_104007	0.966	2.223	0.66	1.05	1.19	2.27	2.68	1.72	1.12633	0.0311159	0.00580579	KZV45544.1|1.6e-31|hypothetical protein F511_36917 [Dorcoceras hygrometricum]	K03006//DNA-directed RNA polymerase II subunit RPB1 [EC:2.7.7.6]+ko03020//RNA polymerase;K04733//interleukin-1 receptor-associated kinase 4 [EC:2.7.11.1];K13066//caffeic acid 3-O-methyltransferase [EC:2.1.1.68]+ko01100//Metabolic pathways+ko01110//Biosynthesis of secondary metabolites+ko00940//Phenylpropanoid biosynthesis;K05666//ATP-binding cassette, subfamily C (CFTR/MRP), member 2+ko02010//ABC…
isoform_104014	0	15.856	0	0	0	14.17	19.41	13.99	9.54328	7.36e-25	8.01e-27	XP_021750015.1|3.7e-73|uncharacterized protein LOC110715719 isoform X2 [Chenopodium quinoa]
isoform_104018	3.28	1.416	3.46	2.85	3.53	1.39	1.03	1.83	-1.28982	0.000435158	4.67e-05	XP_011083553.1|1.1e-143|RNA pseudouridine synthase 7 [Sesamum indicum]	K06180//23S rRNA pseudouridine1911/1915/1917 synthase [EC:5.4.99.23];K06180//23S rRNA pseudouridine1911/1915/1917 synthase [EC:5.4.99.23]
isoform_104031	1.033	0	0.16	1.46	1.48	0	0	0	-5.39837	3.04e-05	2.61e-06
isoform_104035	2.816	1.363	2.27	3.27	2.91	1.3	1.6	1.19	-1.11574	5.6e-06	4.27e-07
isoform_10404	64.076	0.17	63.95	63.92	64.36	0.48	0	0.03	-6.24197	2.91e-07	1.85e-08	PIN16552.1|6.9e-251|putative sugar transporter [Handroanthus impetiginosus]	K15104//solute carrier family 25 (mitochondrial oxoglutarate transporter), member 11
isoform_104040	11.706	0	9.97	15.44	9.71	0	0	0	-8.47313	5.6e-18	1.1e-19	PIN08530.1|4.8e-62|hypothetical protein CDL12_18891 [Handroanthus impetiginosus]	K02213//cell division control protein 6;K18626//trichohyalin;K17046//protein DEK;K17046//protein DEK;K17046//protein DEK
isoform_104041	3.173	0	3.44	3.68	2.4	0	0	0	-7.61273	1.48e-13	4.49e-15
isoform_104062	3.526	12.873	2.24	4.6	3.74	12.06	11.43	15.13	1.78983	5.38e-09	2.71e-10	XP_011076657.1|1.8e-54|multiple inositol polyphosphate phosphatase 1 [Sesamum indicum]	K03103//multiple inositol-polyphosphate phosphatase / 2,3-bisphosphoglycerate 3-phosphatase [EC:3.1.3.62 3.1.3.80]+ko00010//Glycolysis / Gluconeogenesis+ko01100//Metabolic pathways+ko00562//Inositol phosphate metabolism;K03103//multiple inositol-polyphosphate phosphatase / 2,3-bisphosphoglycerate 3-phosphatase [EC:3.1.3.62 3.1.3.80]+ko00010//Glycolysis / Gluconeogenesis+ko01100//Metabolic pathway…
isoform_104066	0	4.236	0	0	0	3.87	4.85	3.99	7.45162	5.83e-13	1.88e-14	XP_011077839.1|7.4e-161|mitochondrial fission protein ELM1 isoform X1 [Sesamum indicum]
isoform_104070	4.7	0.47	5.79	4.81	3.5	0.21	1.02	0.18	-3.15692	6.79e-05	6.22e-06	KZV19016.1|1.1e-117|splicing factor 3B subunit 4-like [Dorcoceras hygrometricum]	K12831//splicing factor 3B subunit 4+ko03040//Spliceosome;K12831//splicing factor 3B subunit 4+ko03040//Spliceosome;K12831//splicing factor 3B subunit 4+ko03040//Spliceosome;K12831//splicing factor 3B subunit 4+ko03040//Spliceosome;K12831//splicing factor 3B subunit 4+ko03040//Spliceosome
isoform_104078	2.376	0.513	3.61	1.45	2.07	0.72	0.39	0.43	-2.22485	0.00139089	0.000166938	EXB52723.1|1.6e-06|Common plant regulatory factor 1 [Morus notabilis]	K09060//plant G-box-binding factor;K09060//plant G-box-binding factor;K09060//plant G-box-binding factor;K09060//plant G-box-binding factor;K09060//plant G-box-binding factor
isoform_104084	0.906	0.06	0.83	1.38	0.51	0	0.18	0	-3.25016	0.00928564	0.00141459	XP_011095618.1|1.6e-83|protein phosphatase methylesterase 1 [Sesamum indicum]	K13617//protein phosphatase methylesterase 1 [EC:3.1.1.89];K13617//protein phosphatase methylesterase 1 [EC:3.1.1.89];K13617//protein phosphatase methylesterase 1 [EC:3.1.1.89];K13617//protein phosphatase methylesterase 1 [EC:3.1.1.89];K13617//protein phosphatase methylesterase 1 [EC:3.1.1.89]
isoform_104088	0.28	3.133	0.71	0	0.13	2.68	3.03	3.69	3.0549	0.00573423	0.000815297	PIN22627.1|2.6e-56|hypothetical protein CDL12_04665 [Handroanthus impetiginosus]
isoform_104089	0.116	0.36	0.13	0.09	0.13	0.35	0.34	0.39	1.5294	0.00930118	0.00141744	XP_021736843.1|5.6e-41|F-box/LRR-repeat protein At4g14103-like [Chenopodium quinoa]
isoform_104110	0.23	0.04	0.14	0.35	0.2	0.03	0.08	0.01	-2.56477	0.0401252	0.00786339	XP_010689745.1|4.4e-27|PREDICTED: uncharacterized protein LOC104903416 [Beta vulgaris subsp. vulgaris]
isoform_104117	1.09	5.476	1.18	1.42	0.67	6.1	5.49	4.84	2.22727	5.36e-12	1.92e-13	PIN20170.1|5.5e-150|hypothetical protein CDL12_07132 [Handroanthus impetiginosus]	K22649//B-cell CLL/lymphoma 9 protein
isoform_104124	1.65	0.46	1.66	2.09	1.2	0.65	0.44	0.29	-1.85351	0.00375536	0.000504809	XP_011073407.1|7.0e-18|reticulon-like protein B2 [Sesamum indicum]	K20721//reticulon-1;K20721//reticulon-1;K20721//reticulon-1;K20721//reticulon-1;K20721//reticulon-1
isoform_104125	0	1.046	0	0	0	0.68	1.5	0.96	5.54093	5.7e-06	4.35e-07	XP_021837861.1|1.3e-120|uncharacterized protein LOC110777568 [Spinacia oleracea]	K00028//malate dehydrogenase (decarboxylating) [EC:1.1.1.39]+ko01100//Metabolic pathways+ko00710//Carbon fixation in photosynthetic organisms+ko00620//Pyruvate metabolism+ko01200//Carbon metabolism
isoform_104132	1.113	0.153	0.68	1.52	1.14	0.22	0.24	0	-2.7867	0.00559732	0.000792652	XP_011091560.1|1.0e-33|transcription factor bHLH113 isoform X1 [Sesamum indicum]	K05765//cofilin;K05765//cofilin
isoform_104143	18.683	7.39	18.24	19.3	18.51	10.57	7.9	3.7	-1.38457	0.00139589	0.000167614	PIN24022.1|2.0e-264|Glycosyltransferase [Handroanthus impetiginosus]	K00696//sucrose-phosphate synthase [EC:2.4.1.14]+ko01100//Metabolic pathways+ko00500//Starch and sucrose metabolism;K00696//sucrose-phosphate synthase [EC:2.4.1.14]+ko01100//Metabolic pathways+ko00500//Starch and sucrose metabolism;K00696//sucrose-phosphate synthase [EC:2.4.1.14]+ko01100//Metabolic pathways+ko00500//Starch and sucrose metabolism;K00696//sucrose-phosphate synthase [EC:2.4.1.14]+ko…
isoform_104150	2.15	0.94	1.66	2.06	2.73	0.87	1.19	0.76	-1.2657	0.00470221	0.00064998
isoform_104154	0.29	0	0.33	0.54	0	0	0	0	-3.37571	0.0436165	0.00870022	PIM98799.1|9.7e-201|Protein phosphatase 2A regulatory subunit A [Handroanthus impetiginosus]	K03456//serine/threonine-protein phosphatase 2A regulatory subunit A+ko03015//mRNA surveillance pathway;K03456//serine/threonine-protein phosphatase 2A regulatory subunit A+ko03015//mRNA surveillance pathway;K03456//serine/threonine-protein phosphatase 2A regulatory subunit A+ko03015//mRNA surveillance pathway;K03456//serine/threonine-protein phosphatase 2A regulatory subunit A+ko03015//mRNA surv…
isoform_104159	4.6	0	4.41	3.06	6.33	0	0	0	-6.63433	2.44e-09	1.18e-10	PIN01482.1|3.0e-41|hypothetical protein CDL12_26006 [Handroanthus impetiginosus]	K11877//proteasome assembly chaperone 3;K11877//proteasome assembly chaperone 3;K11877//proteasome assembly chaperone 3;K11877//proteasome assembly chaperone 3;K11877//proteasome assembly chaperone 3
isoform_104176	0	0.55	0	0	0	0.39	0.8	0.46	4.06578	0.00485413	0.000674198	XP_011100425.1|2.1e-06|calcium-binding protein PBP1-like [Sesamum indicum]	K10840//centrin-2+ko03420//Nucleotide excision repair
isoform_104179	0	3.16	0	0	0	3.24	2.41	3.83	5.03379	7.56e-05	6.98e-06
isoform_104182	3.62	7.803	3.74	3.34	3.78	8.81	6.62	7.98	1.03938	0.00225566	0.000285477	XP_020554423.1|4.1e-48|lanC-like protein GCL2 [Sesamum indicum]
isoform_104192	0	2.64	0	0	0	0	4.12	3.8	3.73638	0.0201125	0.00346551
isoform_104205	0	4.786	0	0	0	3.08	5.92	5.36	6.56028	4.23e-09	2.1e-10
isoform_104208	0.076	1.483	0	0.23	0	1.32	1.35	1.78	3.36031	0.00930699	0.00141843	XP_011069559.1|1.6e-190|MORN repeat-containing protein 1 [Sesamum indicum]	K19755//radial spoke head protein 1;K19755//radial spoke head protein 1;K00889//1-phosphatidylinositol-4-phosphate 5-kinase [EC:2.7.1.68]+ko04144//Endocytosis+ko01100//Metabolic pathways+ko04070//Phosphatidylinositol signaling system+ko00562//Inositol phosphate metabolism;K00889//1-phosphatidylinositol-4-phosphate 5-kinase [EC:2.7.1.68]+ko04144//Endocytosis+ko01100//Metabolic pathways+ko04070//Ph…
isoform_104226	5.61	0.336	5.48	5.46	5.89	0.36	0.11	0.54	-3.9606	2.28e-11	8.78e-13
isoform_104228	2.536	0	0.99	2.51	4.11	0	0	0	-6.90915	6.75e-10	3.05e-11	XP_011075459.1|2.7e-171|serine carboxypeptidase-like 45 [Sesamum indicum]	K16297//serine carboxypeptidase-like clade II [EC:3.4.16.-];K16297//serine carboxypeptidase-like clade II [EC:3.4.16.-];K16297//serine carboxypeptidase-like clade II [EC:3.4.16.-];K16297//serine carboxypeptidase-like clade II [EC:3.4.16.-];K16297//serine carboxypeptidase-like clade II [EC:3.4.16.-]
isoform_104233	1.376	4.61	0.81	2.27	1.05	5.37	5.14	3.32	1.66662	0.0181329	0.00306586
isoform_104251	7.573	1.593	7.78	8.09	6.85	2.51	1.32	0.95	-2.28813	1.32e-07	7.95e-09
isoform_104252	3.336	1.42	3.1	4.22	2.69	1.21	1.61	1.44	-1.29769	0.00184609	0.000228363	XP_011101915.1|1.6e-29|F-box protein SKP2A-like [Sesamum indicum]	K03875//F-box and leucine-rich repeat protein 1 (S-phase kinase-associated protein 2)+ko04120//Ubiquitin mediated proteolysis;K03875//F-box and leucine-rich repeat protein 1 (S-phase kinase-associated protein 2)+ko04120//Ubiquitin mediated proteolysis;K03875//F-box and leucine-rich repeat protein 1 (S-phase kinase-associated protein 2)+ko04120//Ubiquitin mediated proteolysis;K03875//F-box and leu…
isoform_104267	1.953	4.42	2.1	2.14	1.62	3.47	5.04	4.75	1.1027	0.00626705	0.000902235	XP_012846004.1|8.8e-77|PREDICTED: uncharacterized protein LOC105966007 [Erythranthe guttata]
isoform_104288	1.556	0.4	1.27	1.56	1.84	0.47	0.48	0.25	-1.97405	0.0208972	0.00362866	PIN14841.1|6.6e-35|hypothetical protein CDL12_12527 [Handroanthus impetiginosus]	K17573//meiosis arrest female protein 1;K17573//meiosis arrest female protein 1;K17573//meiosis arrest female protein 1;K17573//meiosis arrest female protein 1;K17573//meiosis arrest female protein 1
isoform_104297	0.16	1.033	0.13	0.11	0.24	1.38	0.93	0.79	2.60012	4.7e-07	3.07e-08	PIN06131.1|3.0e-78|Molybdopterin biosynthesis protein [Handroanthus impetiginosus]	K15376//gephyrin [EC:2.10.1.1 2.7.7.75]+ko01100//Metabolic pathways+ko00790//Folate biosynthesis;K15376//gephyrin [EC:2.10.1.1 2.7.7.75]+ko01100//Metabolic pathways+ko00790//Folate biosynthesis;K15376//gephyrin [EC:2.10.1.1 2.7.7.75]+ko01100//Metabolic pathways+ko00790//Folate biosynthesis;K15376//gephyrin [EC:2.10.1.1 2.7.7.75]+ko01100//Metabolic pathways+ko00790//Folate biosynthesis;K15376//gep…
isoform_104303	2.06	0	1.19	4.81	0.18	0	0	0	-5.784	8.27e-06	6.48e-07	PIN19249.1|9.6e-249|26S proteasome regulatory complex, subunit PSMD10 [Handroanthus impetiginosus]	K06694//26S proteasome non-ATPase regulatory subunit 10;K06694//26S proteasome non-ATPase regulatory subunit 10;K06694//26S proteasome non-ATPase regulatory subunit 10;K06694//26S proteasome non-ATPase regulatory subunit 10
isoform_104320	3.373	0	0.66	3.53	5.93	0	0	0	-5.28837	5.16e-05	4.62e-06
isoform_104321	3.41	0.546	2.69	4.18	3.36	0.59	0.23	0.82	-2.65936	5.67e-06	4.33e-07	XP_012830159.1|2.0e-13|PREDICTED: probable threonine--tRNA ligase, cytoplasmic [Erythranthe guttata]	K01868//threonyl-tRNA synthetase [EC:6.1.1.3]+ko00970//Aminoacyl-tRNA biosynthesis
isoform_104323	2.01	0.21	2.76	1.23	2.04	0.2	0.18	0.25	-3.25568	1.4e-10	5.9e-12	XP_019173495.1|1.5e-28|PREDICTED: uncharacterized protein LOC109169051 [Ipomoea nil]	K16040//trans-resveratrol di-O-methyltransferase [EC:2.1.1.240]+ko00945//Stilbenoid, diarylheptanoid and gingerol biosynthesis;K20478//golgin subfamily B member 1;K20478//golgin subfamily B member 1
isoform_104330	0	2.803	0	0	0	4.52	0.98	2.91	6.14728	2.35e-07	1.47e-08	PIN00858.1|1.3e-56|Proteins containing armadillo/beta-catenin-like repeat [Handroanthus impetiginosus]
isoform_104332	0.066	2.5	0	0	0.2	0.49	6.33	0.68	3.87764	0.00553392	0.000782556
isoform_104345	0	0.186	0	0	0	0.19	0.09	0.28	3.53775	0.0239206	0.00425681	XP_011100492.1|8.3e-45|WD repeat-containing protein 26-like isoform X1 [Sesamum indicum]	K22382//WD repeat-containing protein 26;K22382//WD repeat-containing protein 26;K22382//WD repeat-containing protein 26;K22382//WD repeat-containing protein 26;K22382//WD repeat-containing protein 26
isoform_104346	1.13	154.343	1.98	0.48	0.93	145.24	140.38	177.41	6.91163	1.12e-72	1.05e-75	XP_008234598.1|3.4e-43|PREDICTED: 60S ribosomal protein L13-3-like [Prunus mume]	K02873//large subunit ribosomal protein L13e+ko03010//Ribosome;K02873//large subunit ribosomal protein L13e+ko03010//Ribosome;K02873//large subunit ribosomal protein L13e+ko03010//Ribosome;K02873//large subunit ribosomal protein L13e+ko03010//Ribosome;K02873//large subunit ribosomal protein L13e+ko03010//Ribosome
isoform_104382	9.236	2.056	4.03	18.4	5.28	2.23	2.56	1.38	-2.04121	0.018144	0.00306856
isoform_104387	6.63	2.46	8.48	7.22	4.19	2.88	2.65	1.85	-1.49343	0.0038959	0.000526217	PIN08447.1|6.7e-13|hypothetical protein CDL12_18976 [Handroanthus impetiginosus]
isoform_104388	1.683	0.833	1.89	1.74	1.42	0.82	0.77	0.91	-1.08247	0.00114879	0.000135146	OAP11933.1|2.4e-10|hypothetical protein AXX17_AT1G40240 [Arabidopsis thaliana]	K01674//carbonic anhydrase [EC:4.2.1.1]+ko00910//Nitrogen metabolism;K11855//ubiquitin carboxyl-terminal hydrolase 36/42 [EC:3.4.19.12];K20547//basic endochitinase B [EC:3.2.1.14]+ko04016//MAPK signaling pathway - plant+ko00520//Amino sugar and nucleotide sugar metabolism+ko01100//Metabolic pathways
isoform_104412	0.13	0.636	0.18	0.12	0.09	1.02	0.45	0.44	2.16617	0.00939267	0.00143322	XP_007152949.1|1.7e-12|hypothetical protein PHAVU_004G173800g [Phaseolus vulgaris]	K12403//AP-4 complex subunit sigma-1;K12403//AP-4 complex subunit sigma-1;K12403//AP-4 complex subunit sigma-1;K12403//AP-4 complex subunit sigma-1;K12403//AP-4 complex subunit sigma-1
isoform_104415	0.73	0.183	0.62	0.82	0.75	0.09	0.28	0.18	-2.01649	0.000259075	2.65e-05	XP_011074371.1|5.9e-115|transcription initiation factor TFIID subunit 4b isoform X1 [Sesamum indicum]	K03129//transcription initiation factor TFIID subunit 4+ko03022//Basal transcription factors;K03129//transcription initiation factor TFIID subunit 4+ko03022//Basal transcription factors;K03129//transcription initiation factor TFIID subunit 4+ko03022//Basal transcription factors;K03129//transcription initiation factor TFIID subunit 4+ko03022//Basal transcription factors;K03129//transcription initi…
isoform_104417	6.756	1.616	6.3	7.69	6.28	1.98	1.39	1.48	-2.1247	7.46e-22	1.04e-23	XP_010273271.1|3.6e-55|PREDICTED: regulatory protein NPR5-like [Nelumbo nucifera]	K14508//regulatory protein NPR1+ko04075//Plant hormone signal transduction;K14508//regulatory protein NPR1+ko04075//Plant hormone signal transduction;K14508//regulatory protein NPR1+ko04075//Plant hormone signal transduction;K14508//regulatory protein NPR1+ko04075//Plant hormone signal transduction;K14508//regulatory protein NPR1+ko04075//Plant hormone signal transduction
isoform_10442	12.936	0	9.6	10.69	18.52	0	0	0	-9.43925	1.3e-23	1.56e-25
isoform_104420	4.913	11.19	6.5	3.5	4.74	11.25	7.07	15.25	1.07594	0.0204458	0.00353519	XP_011089261.1|0.0e+00|110 kDa U5 small nuclear ribonucleoprotein component CLO [Sesamum indicum]	K12852//116 kDa U5 small nuclear ribonucleoprotein component+ko03040//Spliceosome;K12852//116 kDa U5 small nuclear ribonucleoprotein component+ko03040//Spliceosome;K12852//116 kDa U5 small nuclear ribonucleoprotein component+ko03040//Spliceosome;K12852//116 kDa U5 small nuclear ribonucleoprotein component+ko03040//Spliceosome;K12852//116 kDa U5 small nuclear ribonucleoprotein component+ko03040//S…
isoform_104438	6.353	0	4.18	7.33	7.55	0	0	0	-8.41112	1.55e-17	3.18e-19	XP_027090167.1|2.7e-36|replication protein A 70 kDa DNA-binding subunit B-like [Coffea arabica]	K07466//replication factor A1+ko03420//Nucleotide excision repair+ko03030//DNA replication+ko03440//Homologous recombination+ko03430//Mismatch repair;K07466//replication factor A1+ko03420//Nucleotide excision repair+ko03030//DNA replication+ko03440//Homologous recombination+ko03430//Mismatch repair;K07466//replication factor A1+ko03420//Nucleotide excision repair+ko03030//DNA replication+ko03440/…
isoform_104443	1.58	0.603	1.39	1.07	2.28	0.45	0.53	0.83	-1.43647	0.00288999	0.000376787	XP_011093564.1|2.7e-298|nuclear pore complex protein NUP205 isoform X1 [Sesamum indicum]	K14310//nuclear pore complex protein Nup205+ko03013//RNA transport;K14310//nuclear pore complex protein Nup205+ko03013//RNA transport;K14310//nuclear pore complex protein Nup205+ko03013//RNA transport;K14310//nuclear pore complex protein Nup205+ko03013//RNA transport;K14310//nuclear pore complex protein Nup205+ko03013//RNA transport
isoform_104445	1.466	0	0.42	2.33	1.65	0	0	0	-3.90972	0.00891844	0.00135011
isoform_104449	69.293	0.206	48.05	80.68	79.15	0.34	0.12	0.16	-8.37897	9.28e-101	3.64e-104	PIN08004.1|4.9e-47|hypothetical protein CDL12_19422 [Handroanthus impetiginosus]	K04733//interleukin-1 receptor-associated kinase 4 [EC:2.7.11.1];K04733//interleukin-1 receptor-associated kinase 4 [EC:2.7.11.1];K04733//interleukin-1 receptor-associated kinase 4 [EC:2.7.11.1];K04733//interleukin-1 receptor-associated kinase 4 [EC:2.7.11.1]
isoform_10446	1.463	0	1.99	1.66	0.74	0	0	0	-6.59216	5.2e-09	2.62e-10	PIN04893.1|1.0e-111|Serine/threonine protein phosphatase [Handroanthus impetiginosus]	K17506//protein phosphatase 1L [EC:3.1.3.16];K17506//protein phosphatase 1L [EC:3.1.3.16];K17506//protein phosphatase 1L [EC:3.1.3.16];K17500//integrin-linked kinase-associated serine/threonine phosphatase 2C [EC:3.1.3.16];K17505//protein phosphatase 1K [EC:3.1.3.16]
isoform_104464	0.206	3.99	0	0.28	0.34	3.3	4.56	4.11	3.91322	4.3e-07	2.79e-08	XP_011087650.1|1.7e-137|uncharacterized protein LOC105169073 [Sesamum indicum]
isoform_104484	0.09	2.993	0.23	0	0.04	2.91	2.45	3.62	4.38876	1.41e-06	9.84e-08	PIN02319.1|8.1e-109|Oligosaccharyltransferase, beta subunit [Handroanthus impetiginosus]	K12670//oligosaccharyltransferase complex subunit beta+ko04141//Protein processing in endoplasmic reticulum+ko00510//N-Glycan biosynthesis+ko01100//Metabolic pathways;K12670//oligosaccharyltransferase complex subunit beta+ko04141//Protein processing in endoplasmic reticulum+ko00510//N-Glycan biosynthesis+ko01100//Metabolic pathways;K12670//oligosaccharyltransferase complex subunit beta+ko04141//P…
isoform_104494	0.18	1.136	0.3	0	0.24	1.54	0.63	1.24	2.48363	0.0287467	0.00528351
isoform_104496	0.223	1.353	0.45	0.22	0	1.66	1.25	1.15	2.25828	0.0376893	0.00729825
isoform_104497	4.19	9.68	3.71	5.07	3.79	11.07	9.9	8.07	1.13211	7.99e-07	5.39e-08	XP_021764414.1|1.7e-54|uncharacterized protein LOC110729024 isoform X2 [Chenopodium quinoa]
isoform_10451	0.523	1.406	0.29	0.7	0.58	0.93	1.63	1.66	1.3484	0.0302249	0.00560812	XP_012836842.1|8.8e-12|PREDICTED: serine carboxypeptidase-like 18 [Erythranthe guttata]	K16296//serine carboxypeptidase-like clade I [EC:3.4.16.-];K16296//serine carboxypeptidase-like clade I [EC:3.4.16.-];K16296//serine carboxypeptidase-like clade I [EC:3.4.16.-];K16296//serine carboxypeptidase-like clade I [EC:3.4.16.-];K16296//serine carboxypeptidase-like clade I [EC:3.4.16.-]
isoform_104522	0	1.346	0	0	0	0.7	1.77	1.57	7.32877	7.5e-12	2.73e-13	XP_011079689.1|0.0e+00|uncharacterized protein LOC105163145 isoform X1 [Sesamum indicum]	K22530//ATPase family AAA domain-containing protein 1 [EC:3.6.1.-];K22530//ATPase family AAA domain-containing protein 1 [EC:3.6.1.-];K13254//spastin [EC:5.6.1.1];K22530//ATPase family AAA domain-containing protein 1 [EC:3.6.1.-];K03231//elongation factor 1-alpha+ko03013//RNA transport
isoform_104528	0.876	2.223	0.77	1.13	0.73	2.29	2.18	2.2	1.26247	0.000557975	6.13e-05
isoform_10454	70.013	0	99.35	55.21	55.48	0	0	0	-11.5481	2.94e-40	1.04e-42	XP_011080955.1|8.8e-302|T-complex protein 1 subunit gamma [Sesamum indicum]	K09495//T-complex protein 1 subunit gamma;K09495//T-complex protein 1 subunit gamma;K09495//T-complex protein 1 subunit gamma;K09495//T-complex protein 1 subunit gamma;K09495//T-complex protein 1 subunit gamma
isoform_104542	0.29	0	0.21	0.51	0.15	0	0	0	-4.27621	0.00256376	0.000329214	XP_011069527.1|5.8e-68|BTB/POZ domain-containing protein At1g21780 [Sesamum indicum]	K10523//speckle-type POZ protein;K10523//speckle-type POZ protein;K10523//speckle-type POZ protein;K10523//speckle-type POZ protein;K10523//speckle-type POZ protein
isoform_104553	1.006	2.3	1.07	1.16	0.79	2.34	2.03	2.53	1.09956	0.000302959	3.14e-05	PIM99938.1|4.4e-07|ATPase component of ABC transporter [Handroanthus impetiginosus]	K06158//ATP-binding cassette, subfamily F, member 3;K06158//ATP-binding cassette, subfamily F, member 3;K06158//ATP-binding cassette, subfamily F, member 3;K06158//ATP-binding cassette, subfamily F, member 3;K06158//ATP-binding cassette, subfamily F, member 3
isoform_104563	106.473	17.53	61.63	136.87	120.92	24.5	16.73	11.36	-2.6089	1.19e-10	4.97e-12	XP_011092215.1|2.4e-93|germin-like protein 5-1 [Sesamum indicum]	K04733//interleukin-1 receptor-associated kinase 4 [EC:2.7.11.1];K04733//interleukin-1 receptor-associated kinase 4 [EC:2.7.11.1];K03006//DNA-directed RNA polymerase II subunit RPB1 [EC:2.7.7.6]+ko03020//RNA polymerase;K04733//interleukin-1 receptor-associated kinase 4 [EC:2.7.11.1]
isoform_104569	0.486	1.316	0.4	0.73	0.33	1.3	1.17	1.48	1.3505	0.00438025	0.000600804	XP_021767366.1|2.5e-06|DNA repair protein RAD5A-like [Chenopodium quinoa]	K15505//DNA repair protein RAD5 [EC:3.6.4.-];K15505//DNA repair protein RAD5 [EC:3.6.4.-];K15505//DNA repair protein RAD5 [EC:3.6.4.-]
isoform_10457	2.52	8.023	2.52	2.7	2.34	7.95	7.39	8.73	1.59756	1.16e-22	1.5e-24	PIN01551.1|2.6e-112|Prohibitin-like protein [Handroanthus impetiginosus]	K17081//prohibitin 2;K17081//prohibitin 2;K17081//prohibitin 2;K17081//prohibitin 2;K17081//prohibitin 2
isoform_104573	2.03	0.75	2.22	1.64	2.23	0.77	0.77	0.71	-1.50447	0.000708635	7.95e-05	XP_020547147.1|8.9e-78|uncharacterized protein LOC105179895 [Sesamum indicum]
isoform_104579	8.06	2.413	4.71	7.79	11.68	3.13	2.07	2.04	-1.77254	0.000299117	3.1e-05	XP_012849139.1|7.1e-50|PREDICTED: class E basic helix-loop-helix protein 22-like [Erythranthe guttata]
isoform_104580	3.69	0	3.52	7.55	0	0	0	0	-3.59905	0.0274717	0.005008	PIN24560.1|1.5e-08|Microtubule-associated anchor protein involved in autophagy and membrane trafficking [Handroanthus impetiginosus]	K08341//GABA(A) receptor-associated protein+ko04136//Autophagy - other;K08341//GABA(A) receptor-associated protein+ko04136//Autophagy - other;K08341//GABA(A) receptor-associated protein+ko04136//Autophagy - other;K08341//GABA(A) receptor-associated protein+ko04136//Autophagy - other;K08341//GABA(A) receptor-associated protein+ko04136//Autophagy - other
isoform_104584	13.75	0.476	5.87	23.73	11.65	0	1.43	0	-3.74833	0.00367813	0.000493304	XP_020554502.1|5.4e-37|pathogen-related protein-like [Sesamum indicum]
isoform_104589	4.276	0.386	3.54	4.85	4.44	0.46	0.32	0.38	-3.55851	4.61e-32	2.85e-34
isoform_104591	0.023	3.54	0	0.07	0	3.03	3.41	4.18	6.80257	9.84e-22	1.39e-23	PIN06364.1|0.0e+00|hypothetical protein CDL12_21086 [Handroanthus impetiginosus]
isoform_104614	0.666	1.873	0.7	0.83	0.47	1.84	2.07	1.71	1.40022	1.61e-05	1.32e-06	XP_011083082.1|9.6e-224|receptor-like serine/threonine-protein kinase ALE2 isoform X2 [Sesamum indicum]	K04733//interleukin-1 receptor-associated kinase 4 [EC:2.7.11.1];K04733//interleukin-1 receptor-associated kinase 4 [EC:2.7.11.1];K04733//interleukin-1 receptor-associated kinase 4 [EC:2.7.11.1];K04733//interleukin-1 receptor-associated kinase 4 [EC:2.7.11.1];K04733//interleukin-1 receptor-associated kinase 4 [EC:2.7.11.1]
isoform_104618	0.803	2.536	0.98	0.64	0.79	2.47	2.56	2.58	1.56308	0.000156741	1.54e-05	XP_019107672.1|3.7e-22|PREDICTED: uncharacterized protein LOC109136237 [Beta vulgaris subsp. vulgaris]
isoform_104619	38.94	1.016	28.72	45.2	42.9	0.74	0.75	1.56	-5.26135	1e-53	1.82e-56	APU54673.1|5.3e-157|aldehyde dehydrogenase enzyme [Buddleja davidii]	K00128//aldehyde dehydrogenase (NAD+) [EC:1.2.1.3]+ko00410//beta-Alanine metabolism+ko00310//Lysine degradation+ko00010//Glycolysis / Gluconeogenesis+ko00903//Limonene and pinene degradation+ko00380//Tryptophan metabolism+ko00330//Arginine and proline metabolism+ko00280//Valine, leucine and isoleucine degradation+ko01100//Metabolic pathways+ko00053//Ascorbate and aldarate metabolism+ko00340//Hist…
isoform_10462	0	0.713	0	0	0	1.34	0.8	0	3.79314	0.0177135	0.0029826	XP_011089065.1|1.0e-209|putative G3BP-like protein [Sesamum indicum]	K17265//Ras GTPase-activating protein-binding protein 1 [EC:3.6.4.12 3.6.4.13];K17265//Ras GTPase-activating protein-binding protein 1 [EC:3.6.4.12 3.6.4.13];K17265//Ras GTPase-activating protein-binding protein 1 [EC:3.6.4.12 3.6.4.13];K17265//Ras GTPase-activating protein-binding protein 1 [EC:3.6.4.12 3.6.4.13];K17265//Ras GTPase-activating protein-binding protein 1 [EC:3.6.4.12 3.6.4.13]
isoform_104621	6.313	3.003	6.27	5.31	7.36	2.35	4.14	2.52	-1.12832	0.00218987	0.000276228	XP_021749667.1|1.6e-92|F-box/LRR-repeat protein At4g14103-like [Chenopodium quinoa]	K06911//uncharacterized protein;K11843//ubiquitin carboxyl-terminal hydrolase 14 [EC:3.4.19.12]
isoform_104623	6.5	3.04	5.24	7.09	7.17	3.96	2.68	2.48	-1.1564	6.48e-05	5.91e-06	XP_017242162.1|3.0e-165|PREDICTED: protein RFT1 homolog [Daucus carota subsp. sativus]	K06316//oligosaccharide translocation protein RFT1;K06316//oligosaccharide translocation protein RFT1;K06316//oligosaccharide translocation protein RFT1;K06316//oligosaccharide translocation protein RFT1;K06316//oligosaccharide translocation protein RFT1
isoform_104636	1	0	2.18	0	0.82	0	0	0	-3.50893	0.0335707	0.00635285	XP_027070383.1|1.5e-30|uncharacterized protein LOC113695469 isoform X1 [Coffea arabica]
isoform_104648	8.273	2.48	8.99	9.1	6.73	3.7	1.11	2.63	-1.77678	0.00282487	0.000367287	XP_012832796.1|2.1e-22|PREDICTED: 3-hydroxy-3-methylglutaryl-coenzyme A reductase 1-like [Erythranthe guttata]	K00021//hydroxymethylglutaryl-CoA reductase (NADPH) [EC:1.1.1.34]+ko00900//Terpenoid backbone biosynthesis+ko01100//Metabolic pathways+ko01110//Biosynthesis of secondary metabolites;K00021//hydroxymethylglutaryl-CoA reductase (NADPH) [EC:1.1.1.34]+ko00900//Terpenoid backbone biosynthesis+ko01100//Metabolic pathways+ko01110//Biosynthesis of secondary metabolites;K00021//hydroxymethylglutaryl-CoA r…
isoform_104670	0.55	0.05	0.53	0.48	0.64	0	0	0.15	-3.17856	0.00580503	0.000826827
isoform_10468	0.453	0	0.43	0	0.93	0	0	0	-3.56314	0.0297157	0.00549725	XP_011083581.1|3.4e-184|DEAD-box ATP-dependent RNA helicase 28 [Sesamum indicum]	K13181//ATP-dependent RNA helicase DDX27 [EC:3.6.4.13];K13181//ATP-dependent RNA helicase DDX27 [EC:3.6.4.13];K13181//ATP-dependent RNA helicase DDX27 [EC:3.6.4.13];K13181//ATP-dependent RNA helicase DDX27 [EC:3.6.4.13];K13181//ATP-dependent RNA helicase DDX27 [EC:3.6.4.13]
isoform_104703	4.813	1.926	4.69	4.86	4.89	1.98	1.39	2.41	-1.39587	1.35e-06	9.38e-08
isoform_104719	4.576	0	3.2	6.77	3.76	0	0	0	-6.25348	4.81e-08	2.74e-09	XP_011094929.1|3.6e-23|uncharacterized protein LOC105174502 isoform X1 [Sesamum indicum]
isoform_10472	0	39.783	0	0	0	38.11	36.28	44.96	10.8718	8.5e-36	4.02e-38	XP_011086264.2|3.4e-309|THO complex subunit 1 [Sesamum indicum]	K12878//THO complex subunit 1+ko03040//Spliceosome+ko03013//RNA transport;K12878//THO complex subunit 1+ko03040//Spliceosome+ko03013//RNA transport;K12878//THO complex subunit 1+ko03040//Spliceosome+ko03013//RNA transport;K12878//THO complex subunit 1+ko03040//Spliceosome+ko03013//RNA transport;K12878//THO complex subunit 1+ko03040//Spliceosome+ko03013//RNA transport
isoform_104722	1.936	0	4.76	0	1.05	0	0	0	-4.20586	0.00648952	0.000938677	XP_011073556.1|4.5e-260|6-phosphogluconate dehydrogenase, decarboxylating 2, chloroplastic-like [Sesamum indicum]	K00033//6-phosphogluconate dehydrogenase [EC:1.1.1.44 1.1.1.343]+ko00030//Pentose phosphate pathway+ko01100//Metabolic pathways+ko01110//Biosynthesis of secondary metabolites+ko01200//Carbon metabolism+ko00480//Glutathione metabolism;K00033//6-phosphogluconate dehydrogenase [EC:1.1.1.44 1.1.1.343]+ko00030//Pentose phosphate pathway+ko01100//Metabolic pathways+ko01110//Biosynthesis of secondary me…
isoform_104724	5.57	2.473	5.84	5.83	5.04	2.76	2.48	2.18	-1.24382	6.64e-10	3e-11
isoform_104736	5.256	0.043	7.93	5.74	2.1	0.13	0	0	-5.89799	1.05e-06	7.17e-08
isoform_10474	11.023	0	9.83	12.12	11.12	0	0	0	-9.37392	5.08e-24	5.94e-26	XP_011074606.1|2.1e-218|phosphatidylinositol/phosphatidylcholine transfer protein SFH12 isoform X1 [Sesamum indicum]
isoform_104746	0	3.24	0	0	0	1.9	4.85	2.97	5.06685	8.17e-05	7.6e-06	XP_011087836.1|3.8e-13|mRNA decay activator protein ZFP36-like isoform X2 [Sesamum indicum]	K18753//butyrate response factor;K18753//butyrate response factor;K18753//butyrate response factor;K15308//tristetraprolin
isoform_104757	2.396	6.563	2.33	2.33	2.53	6.67	6.7	6.32	1.37547	7.44e-11	3.04e-12
isoform_10476	22.573	0	32.24	19.7	15.78	0	0	0	-10.1129	4.54e-28	3.78e-30	XP_011082168.1|3.2e-227|uncharacterized protein LOC105164994 [Sesamum indicum]	K16912//ribosomal biogenesis protein LAS1;K16912//ribosomal biogenesis protein LAS1;K16912//ribosomal biogenesis protein LAS1;K16912//ribosomal biogenesis protein LAS1;K16912//ribosomal biogenesis protein LAS1
isoform_104768	3.66	7.916	2.55	4.12	4.31	8.54	7.4	7.81	1.04058	3.58e-05	3.11e-06	XP_019185797.1|1.3e-38|PREDICTED: ABC transporter B family member 19 [Ipomoea nil]	K05658//ATP-binding cassette, subfamily B (MDR/TAP), member 1 [EC:7.6.2.2]+ko02010//ABC transporters;K05658//ATP-binding cassette, subfamily B (MDR/TAP), member 1 [EC:7.6.2.2]+ko02010//ABC transporters;K05658//ATP-binding cassette, subfamily B (MDR/TAP), member 1 [EC:7.6.2.2]+ko02010//ABC transporters;K05658//ATP-binding cassette, subfamily B (MDR/TAP), member 1 [EC:7.6.2.2]+ko02010//ABC transpor…
isoform_104779	4.813	1.55	5.27	4.53	4.64	2.17	1.39	1.09	-1.70243	4.25e-07	2.76e-08	XP_011081081.1|2.1e-202|protein TPX2 isoform X2 [Sesamum indicum]	K16812//targeting protein for Xklp2;K16812//targeting protein for Xklp2;K16812//targeting protein for Xklp2;K16812//targeting protein for Xklp2;K16812//targeting protein for Xklp2
isoform_104788	0.23	4.266	0.16	0.26	0.27	4.3	4.52	3.98	4.1934	3.27e-15	8.37e-17
isoform_10479	2.773	0.006	2.65	1.97	3.7	0.02	0	0	-7.53209	4.87e-13	1.56e-14	PIN10082.1|1.4e-283|Sugar (pentulose and hexulose) kinase [Handroanthus impetiginosus]	K00854//xylulokinase [EC:2.7.1.17]+ko00040//Pentose and glucuronate interconversions+ko01100//Metabolic pathways;K00854//xylulokinase [EC:2.7.1.17]+ko00040//Pentose and glucuronate interconversions+ko01100//Metabolic pathways;K00854//xylulokinase [EC:2.7.1.17]+ko00040//Pentose and glucuronate interconversions+ko01100//Metabolic pathways;K00854//xylulokinase [EC:2.7.1.17]+ko00040//Pentose and gluc…
isoform_104790	4.93	0.036	4.22	5.89	4.68	0.06	0.05	0	-6.67136	1.55e-13	4.69e-15	PIN13319.1|3.1e-20|Glycosylphosphatidylinositol anchor synthesis protein [Handroanthus impetiginosus]	K05288//phosphatidylinositol glycan, class O+ko01100//Metabolic pathways+ko00563//Glycosylphosphatidylinositol (GPI)-anchor biosynthesis;K05288//phosphatidylinositol glycan, class O+ko01100//Metabolic pathways+ko00563//Glycosylphosphatidylinositol (GPI)-anchor biosynthesis;K05288//phosphatidylinositol glycan, class O+ko01100//Metabolic pathways+ko00563//Glycosylphosphatidylinositol (GPI)-anchor b…
isoform_104793	3.863	0.356	4.19	1.95	5.45	0.67	0	0.4	-2.98118	0.0102623	0.00158757	XP_011085593.1|0.0e+00|pentatricopeptide repeat-containing protein At3g22470, mitochondrial isoform X1 [Sesamum indicum]	K17964//leucine-rich PPR motif-containing protein, mitochondrial;K17964//leucine-rich PPR motif-containing protein, mitochondrial;K17964//leucine-rich PPR motif-containing protein, mitochondrial;K17964//leucine-rich PPR motif-containing protein, mitochondrial;K17964//leucine-rich PPR motif-containing protein, mitochondrial
isoform_104799	0.146	310.196	0	0.44	0	299.69	331.61	299.29	7.17217	6.3e-09	3.2e-10	GAY43747.1|3.9e-158|hypothetical protein CUMW_076880 [Citrus unshiu]	K01915//glutamine synthetase [EC:6.3.1.2]+ko00250//Alanine, aspartate and glutamate metabolism+ko00910//Nitrogen metabolism+ko00220//Arginine biosynthesis+ko01230//Biosynthesis of amino acids+ko01100//Metabolic pathways+ko00630//Glyoxylate and dicarboxylate metabolism;K01915//glutamine synthetase [EC:6.3.1.2]+ko00250//Alanine, aspartate and glutamate metabolism+ko00910//Nitrogen metabolism+ko0022…
isoform_1048	3.093	12.096	2.05	4.42	2.81	14.39	12.63	9.27	1.87866	4.61e-08	2.62e-09	XP_011081033.1|0.0e+00|transportin-1-like isoform X2 [Sesamum indicum]	K18752//transportin-1;K18752//transportin-1;K18752//transportin-1;K18752//transportin-1;K18752//transportin-1
isoform_104802	4.696	1.046	3.25	4.97	5.87	1.23	1.37	0.54	-2.16991	2.77e-05	2.37e-06	PIN18340.1|8.3e-62|Branching enzyme [Handroanthus impetiginosus]	K20891//beta-glucuronosyltransferase [EC:2.4.1.-];K20891//beta-glucuronosyltransferase [EC:2.4.1.-];K20891//beta-glucuronosyltransferase [EC:2.4.1.-];K20891//beta-glucuronosyltransferase [EC:2.4.1.-];K20891//beta-glucuronosyltransferase [EC:2.4.1.-]
isoform_104827	0.856	3.686	0.66	0.84	1.07	3.88	2.93	4.25	2.02059	1.88e-12	6.42e-14	KMS99665.1|1.7e-37|hypothetical protein BVRB_1g021710 [Beta vulgaris subsp. vulgaris]	K00913//inositol-1,3,4-trisphosphate 5/6-kinase / inositol-tetrakisphosphate 1-kinase [EC:2.7.1.159 2.7.1.134]+ko01100//Metabolic pathways+ko04070//Phosphatidylinositol signaling system+ko00562//Inositol phosphate metabolism;K00913//inositol-1,3,4-trisphosphate 5/6-kinase / inositol-tetrakisphosphate 1-kinase [EC:2.7.1.159 2.7.1.134]+ko01100//Metabolic pathways+ko04070//Phosphatidylinositol signa…
isoform_104839	3.58	0	5.57	5.17	0	0	0	0	-4.5153	0.00257917	0.000331386	XP_021760685.1|1.1e-16|uncharacterized protein LOC110725530 [Chenopodium quinoa]	K00383//glutathione reductase (NADPH) [EC:1.8.1.7]+ko00480//Glutathione metabolism
isoform_104854	0.08	1.956	0.1	0.02	0.12	1.8	1.9	2.17	4.52559	2.18e-21	3.14e-23	XP_021745865.1|3.9e-75|uncharacterized protein LOC110711755 [Chenopodium quinoa]	K11984//U4/U6.U5 tri-snRNP-associated protein 1+ko03040//Spliceosome;K11984//U4/U6.U5 tri-snRNP-associated protein 1+ko03040//Spliceosome;K11984//U4/U6.U5 tri-snRNP-associated protein 1+ko03040//Spliceosome;K11984//U4/U6.U5 tri-snRNP-associated protein 1+ko03040//Spliceosome;K11984//U4/U6.U5 tri-snRNP-associated protein 1+ko03040//Spliceosome
isoform_104858	0.233	0.866	0.4	0.15	0.15	0.8	0.9	0.9	1.86358	0.0399317	0.00781786	XP_011648637.1|7.5e-36|PREDICTED: golgin candidate 1 isoform X3 [Cucumis sativus]
isoform_104860	0.556	1.62	0.39	0.74	0.54	2.03	1.62	1.21	1.46973	0.00775676	0.00114988	XP_021727605.1|9.5e-09|vacuolar protein sorting-associated protein 35A-like [Chenopodium quinoa]	K18468//vacuolar protein sorting-associated protein 35+ko04144//Endocytosis;K18468//vacuolar protein sorting-associated protein 35+ko04144//Endocytosis;K18468//vacuolar protein sorting-associated protein 35+ko04144//Endocytosis;K18468//vacuolar protein sorting-associated protein 35+ko04144//Endocytosis;K18468//vacuolar protein sorting-associated protein 35+ko04144//Endocytosis
isoform_104879	0.266	1.32	0.15	0.51	0.14	1.37	1.42	1.17	2.14782	0.00439126	0.00060239	XP_022019595.1|3.6e-21|uncharacterized protein LOC110919637 [Helianthus annuus]	K20290//conserved oligomeric Golgi complex subunit 3;K02575//MFS transporter, NNP family, nitrate/nitrite transporter+ko00910//Nitrogen metabolism;K21919//BTB/POZ domain-containing protein KCTD9
isoform_10490	0	13.166	0	0	0	12.49	16.16	10.85	9.44073	4.21e-24	4.87e-26	XP_011086063.1|0.0e+00|eukaryotic translation initiation factor 3 subunit D-like [Sesamum indicum]	K03251//translation initiation factor 3 subunit D+ko03013//RNA transport;K03251//translation initiation factor 3 subunit D+ko03013//RNA transport;K03251//translation initiation factor 3 subunit D+ko03013//RNA transport;K03251//translation initiation factor 3 subunit D+ko03013//RNA transport;K03251//translation initiation factor 3 subunit D+ko03013//RNA transport
isoform_104919	1.593	0	1.18	1.5	2.1	0	0	0	-3.82408	0.0102209	0.0015807
isoform_104926	0.106	6.163	0.16	0.16	0	6.01	6.62	5.86	5.02678	1.08e-08	5.67e-10
isoform_104928	2.213	1.126	1.93	2.69	2.02	1.02	1.21	1.15	-1.01863	0.0371152	0.00716417
isoform_104937	2.39	1.186	2.45	2.51	2.21	1.32	1	1.24	-1.08588	6.99e-07	4.67e-08	XP_021836652.1|3.9e-33|uncharacterized protein LOC110776397 [Spinacia oleracea]	K01601//ribulose-bisphosphate carboxylase large chain [EC:4.1.1.39]+ko01100//Metabolic pathways+ko00710//Carbon fixation in photosynthetic organisms+ko01200//Carbon metabolism+ko00630//Glyoxylate and dicarboxylate metabolism
isoform_104943	2.46	8.08	3.15	2.03	2.2	9.39	7.5	7.35	1.61855	8.63e-09	4.46e-10	PIM97988.1|2.8e-272|hypothetical protein CDL12_29537 [Handroanthus impetiginosus]	K02184//formin 2;K02184//formin 2
isoform_104944	5.553	12.48	3.05	7.18	6.43	13.5	12.51	11.43	1.09481	0.00643665	0.000929435
isoform_104956	0	2.88	0	0	0	2.17	1.97	4.5	6.4591	1.23e-08	6.52e-10
isoform_104958	1.64	5.263	0.94	1.03	2.95	5.86	3.82	6.11	1.56179	0.0099372	0.00153029		K02934//large subunit ribosomal protein L6e+ko03010//Ribosome
isoform_104965	0.453	0	0.34	0.68	0.34	0	0	0	-3.4595	0.028375	0.0052044	EPS63873.1|5.3e-23|hypothetical protein M569_10913 [Genlisea aurea]
isoform_10499	1.14	0	0	2.1	1.32	0	0	0	-4.18134	0.00664626	0.000963481	XP_011083719.1|1.9e-70|ricin B-like lectin R40G3 [Sesamum indicum]	K01115//phospholipase D1/2 [EC:3.1.4.4]+ko04144//Endocytosis+ko01100//Metabolic pathways+ko01110//Biosynthesis of secondary metabolites+ko00564//Glycerophospholipid metabolism+ko00565//Ether lipid metabolism
isoform_105005	0	2.496	0	0	0	1.72	4.43	1.34	6.43426	2.73e-08	1.5e-09	XP_027123272.1|1.6e-179|phytochrome-associated serine/threonine-protein phosphatase isoform X1 [Coffea arabica]	K15498//serine/threonine-protein phosphatase 6 catalytic subunit [EC:3.1.3.16];K15498//serine/threonine-protein phosphatase 6 catalytic subunit [EC:3.1.3.16];K15498//serine/threonine-protein phosphatase 6 catalytic subunit [EC:3.1.3.16];K15498//serine/threonine-protein phosphatase 6 catalytic subunit [EC:3.1.3.16];K15498//serine/threonine-protein phosphatase 6 catalytic subunit [EC:3.1.3.16]
isoform_105013	0.266	1.006	0.12	0.51	0.17	0.95	0.88	1.19	1.78942	0.0287472	0.00528393	XP_011085641.1|9.7e-13|eukaryotic translation initiation factor 4G-like isoform X1 [Sesamum indicum]	K03260//translation initiation factor 4G+ko03013//RNA transport;K03260//translation initiation factor 4G+ko03013//RNA transport;K03260//translation initiation factor 4G+ko03013//RNA transport;K03260//translation initiation factor 4G+ko03013//RNA transport;K03260//translation initiation factor 4G+ko03013//RNA transport
isoform_105015	1.176	2.773	0.89	1.23	1.41	2.73	2.35	3.24	1.16948	0.00470225	0.000650012
isoform_105018	0.113	1.366	0.17	0.1	0.07	1.37	1.7	1.03	3.48098	2.69e-06	1.95e-07	XP_012828676.1|3.6e-70|PREDICTED: probable glycosyltransferase At5g03795 [Erythranthe guttata]	K18789//xylogalacturonan beta-1,3-xylosyltransferase [EC:2.4.2.41];K18789//xylogalacturonan beta-1,3-xylosyltransferase [EC:2.4.2.41];K18789//xylogalacturonan beta-1,3-xylosyltransferase [EC:2.4.2.41];K18789//xylogalacturonan beta-1,3-xylosyltransferase [EC:2.4.2.41];K18789//xylogalacturonan beta-1,3-xylosyltransferase [EC:2.4.2.41]
isoform_105039	2.773	7.146	2.03	4.21	2.08	7.31	6.02	8.11	1.28797	0.00641117	0.000925274	KZV25371.1|3.8e-08|Cleavage and polyadenylation specificity factor 160 isoform 1 [Dorcoceras hygrometricum]	K14401//cleavage and polyadenylation specificity factor subunit 1+ko03015//mRNA surveillance pathway;K14401//cleavage and polyadenylation specificity factor subunit 1+ko03015//mRNA surveillance pathway;K14401//cleavage and polyadenylation specificity factor subunit 1+ko03015//mRNA surveillance pathway;K14401//cleavage and polyadenylation specificity factor subunit 1+ko03015//mRNA surveillance pat…
isoform_105045	0.253	1.473	0.34	0.21	0.21	1.78	1.24	1.4	2.43003	3.67e-08	2.06e-09	XP_011086630.1|3.2e-237|ABC transporter B family member 26, chloroplastic isoform X1 [Sesamum indicum]	K05656//ATP-binding cassette, subfamily B (MDR/TAP), member 9+ko02010//ABC transporters;K05656//ATP-binding cassette, subfamily B (MDR/TAP), member 9+ko02010//ABC transporters;K05656//ATP-binding cassette, subfamily B (MDR/TAP), member 9+ko02010//ABC transporters;K05656//ATP-binding cassette, subfamily B (MDR/TAP), member 9+ko02010//ABC transporters;K05656//ATP-binding cassette, subfamily B (MDR/…
isoform_105049	6.856	0.17	6.08	7.07	7.42	0.37	0.14	0	-5.08753	5.53e-15	1.45e-16	XP_011095960.1|3.8e-127|rho GDP-dissociation inhibitor 1 [Sesamum indicum]	K12462//Rho GDP-dissociation inhibitor;K12462//Rho GDP-dissociation inhibitor;K12462//Rho GDP-dissociation inhibitor;K12462//Rho GDP-dissociation inhibitor;K12462//Rho GDP-dissociation inhibitor
isoform_105050	0.56	0.013	0.44	0.68	0.56	0.04	0	0	-4.33146	0.000119426	1.15e-05	CAN76029.1|2.0e-10|hypothetical protein VITISV_016069 [Vitis vinifera]
isoform_105051	0.623	3.89	0.03	0.86	0.98	4.11	4.34	3.22	2.29792	0.0329986	0.00622385	PHU15973.1|1.1e-62|40S ribosomal protein S9 [Capsicum chinense]	K02997//small subunit ribosomal protein S9e+ko03010//Ribosome;K02997//small subunit ribosomal protein S9e+ko03010//Ribosome;K02997//small subunit ribosomal protein S9e+ko03010//Ribosome;K02997//small subunit ribosomal protein S9e+ko03010//Ribosome;K02997//small subunit ribosomal protein S9e+ko03010//Ribosome
isoform_105069	0.56	1.523	0.79	0.6	0.29	1.58	1.67	1.32	1.32677	0.0421963	0.00835245	OMP04462.1|2.9e-39|Translation initiation factor SUI1 [Corchorus olitorius]	K03113//translation initiation factor 1+ko03013//RNA transport;K03113//translation initiation factor 1+ko03013//RNA transport;K03113//translation initiation factor 1+ko03013//RNA transport;K03113//translation initiation factor 1+ko03013//RNA transport;K03113//translation initiation factor 1+ko03013//RNA transport
isoform_105071	0.66	1.833	0.36	0.81	0.81	1.93	1.63	1.94	1.34962	0.031208	0.00582675
isoform_105077	0.423	0	0.63	0.56	0.08	0	0	0	-3.69268	0.0177299	0.00298576	XP_022842223.1|1.3e-12|H/ACA ribonucleoprotein complex subunit 4-like [Olea europaea var. sylvestris]	K11131//H/ACA ribonucleoprotein complex subunit 4 [EC:5.4.99.-]+ko03008//Ribosome biogenesis in eukaryotes;K11131//H/ACA ribonucleoprotein complex subunit 4 [EC:5.4.99.-]+ko03008//Ribosome biogenesis in eukaryotes;K11131//H/ACA ribonucleoprotein complex subunit 4 [EC:5.4.99.-]+ko03008//Ribosome biogenesis in eukaryotes;K11131//H/ACA ribonucleoprotein complex subunit 4 [EC:5.4.99.-]+ko03008//Ribos…
isoform_105079	0.46	0.003	0.5	0	0.88	0	0	0.01	-3.82616	0.0163969	0.00272576	XP_011087312.1|3.0e-282|uncharacterized protein LOC105168847 isoform X1 [Sesamum indicum]	K11498//centromeric protein E;K11498//centromeric protein E;K09553//stress-induced-phosphoprotein 1;K11498//centromeric protein E;K11498//centromeric protein E
isoform_105083	0.27	0	0.5	0	0.31	0	0	0	-3.33624	0.047276	0.00958661	XP_011088982.1|3.6e-65|dnaJ protein homolog [Sesamum indicum]	K09503//DnaJ homolog subfamily A member 2+ko04141//Protein processing in endoplasmic reticulum;K09503//DnaJ homolog subfamily A member 2+ko04141//Protein processing in endoplasmic reticulum;K09503//DnaJ homolog subfamily A member 2+ko04141//Protein processing in endoplasmic reticulum;K09503//DnaJ homolog subfamily A member 2+ko04141//Protein processing in endoplasmic reticulum;K09503//DnaJ homolo…
isoform_105094	4.626	26.673	1.45	3.84	8.59	14.34	36.1	29.58	2.32572	0.00211436	0.000265692
isoform_105105	0	2.52	0	0	0	6.75	0.81	0	3.54111	0.0320877	0.00602097	XP_011074058.1|4.1e-62|3-hydroxy-3-methylglutaryl-coenzyme A reductase 1 [Sesamum indicum]	K00021//hydroxymethylglutaryl-CoA reductase (NADPH) [EC:1.1.1.34]+ko00900//Terpenoid backbone biosynthesis+ko01100//Metabolic pathways+ko01110//Biosynthesis of secondary metabolites;K00021//hydroxymethylglutaryl-CoA reductase (NADPH) [EC:1.1.1.34]+ko00900//Terpenoid backbone biosynthesis+ko01100//Metabolic pathways+ko01110//Biosynthesis of secondary metabolites;K00021//hydroxymethylglutaryl-CoA r…
isoform_105114	2.756	7.366	2.21	3.67	2.39	7.41	6.34	8.35	1.33985	1.73e-07	1.06e-08	PIN24239.1|1.9e-164|hypothetical protein CDL12_03060 [Handroanthus impetiginosus]	K22733//magnesium transporter;K22733//magnesium transporter;K22733//magnesium transporter;K22733//magnesium transporter;K22733//magnesium transporter
isoform_105128	2.836	0.936	2.03	3.1	3.38	1.22	1.1	0.49	-1.62508	0.00207424	0.000260137
isoform_105129	0.07	2.966	0	0.11	0.1	2.38	3.15	3.37	4.90374	5.96e-08	3.43e-09	PIN02547.1|5.3e-14|Helicase-like transcription factor HLTF/DNA helicase RAD5, DEAD-box superfamily [Handroanthus impetiginosus]	K15505//DNA repair protein RAD5 [EC:3.6.4.-];K15505//DNA repair protein RAD5 [EC:3.6.4.-]
isoform_105132	2.87	1.043	3.73	2.54	2.34	0.99	1.16	0.98	-1.52838	3.44e-06	2.54e-07	XP_012851003.1|1.5e-197|PREDICTED: pentatricopeptide repeat-containing protein At2g17210 [Erythranthe guttata]	K17710//pentatricopeptide repeat domain-containing protein 1;K01176//alpha-amylase [EC:3.2.1.1]+ko01100//Metabolic pathways+ko00500//Starch and sucrose metabolism;K17710//pentatricopeptide repeat domain-containing protein 1;K22733//magnesium transporter
isoform_105138	0.996	0.263	0.55	1.5	0.94	0.31	0.18	0.3	-1.93982	0.00633191	0.000912632
isoform_10514	28.293	7.156	32.48	30.42	21.98	1.7	10.37	9.4	-1.94797	0.00568162	0.000806522	XP_011101150.1|0.0e+00|phosphoglucomutase, chloroplastic [Sesamum indicum]	K01835//phosphoglucomutase [EC:5.4.2.2]+ko00010//Glycolysis / Gluconeogenesis+ko00230//Purine metabolism+ko00030//Pentose phosphate pathway+ko00520//Amino sugar and nucleotide sugar metabolism+ko01100//Metabolic pathways+ko00052//Galactose metabolism+ko00500//Starch and sucrose metabolism+ko01110//Biosynthesis of secondary metabolites;K01835//phosphoglucomutase [EC:5.4.2.2]+ko00010//Glycolysis / …
isoform_105140	12.083	5.396	11.75	11.77	12.73	5.33	5.58	5.28	-1.23343	1.85e-29	1.38e-31	XP_011090859.1|1.0e-275|sodium/hydrogen exchanger 1 [Sesamum indicum]	K14724//solute carrier family 9 (sodium/hydrogen exchanger), member 8;K14724//solute carrier family 9 (sodium/hydrogen exchanger), member 8;K14724//solute carrier family 9 (sodium/hydrogen exchanger), member 8;K14724//solute carrier family 9 (sodium/hydrogen exchanger), member 8;K14724//solute carrier family 9 (sodium/hydrogen exchanger), member 8
isoform_105142	3.22	9.306	1.71	3.79	4.16	8.96	9.84	9.12	1.45215	0.000153242	1.5e-05	PIN07333.1|3.3e-229|hypothetical protein CDL12_20102 [Handroanthus impetiginosus]	K09338//homeobox-leucine zipper protein;K09338//homeobox-leucine zipper protein;K09338//homeobox-leucine zipper protein;K09338//homeobox-leucine zipper protein;K09338//homeobox-leucine zipper protein
isoform_105155	5.406	0	7.31	2.82	6.09	0	0	0	-8.7233	1.39e-18	2.58e-20	XP_012839772.1|1.1e-188|PREDICTED: BRASSINOSTEROID INSENSITIVE 1-associated receptor kinase 1-like [Erythranthe guttata]	K13416//brassinosteroid insensitive 1-associated receptor kinase 1 [EC:2.7.10.1 2.7.11.1]+ko04016//MAPK signaling pathway - plant+ko04626//Plant-pathogen interaction+ko04075//Plant hormone signal transduction;K13416//brassinosteroid insensitive 1-associated receptor kinase 1 [EC:2.7.10.1 2.7.11.1]+ko04016//MAPK signaling pathway - plant+ko04626//Plant-pathogen interaction+ko04075//Plant hormone s…
isoform_10517	6.893	0	6.74	5.67	8.27	0	0	0	-8.73623	1.26e-19	2.14e-21	XP_011080960.1|7.1e-283|glutamate--cysteine ligase, chloroplastic-like [Sesamum indicum]	K01919//glutamate--cysteine ligase [EC:6.3.2.2]+ko01100//Metabolic pathways+ko00270//Cysteine and methionine metabolism+ko00480//Glutathione metabolism;K01919//glutamate--cysteine ligase [EC:6.3.2.2]+ko01100//Metabolic pathways+ko00270//Cysteine and methionine metabolism+ko00480//Glutathione metabolism;K01919//glutamate--cysteine ligase [EC:6.3.2.2]+ko01100//Metabolic pathways+ko00270//Cysteine a…
isoform_105178	0	0.366	0	0	0	0.21	0.42	0.47	3.43031	0.0307891	0.00573292	XP_021737810.1|7.6e-09|DEAD-box ATP-dependent RNA helicase 38-like [Chenopodium quinoa]	K18655//ATP-dependent RNA helicase DDX19/DBP5 [EC:3.6.4.13];K18655//ATP-dependent RNA helicase DDX19/DBP5 [EC:3.6.4.13];K18655//ATP-dependent RNA helicase DDX19/DBP5 [EC:3.6.4.13];K18655//ATP-dependent RNA helicase DDX19/DBP5 [EC:3.6.4.13]
isoform_105180	0.24	1.62	0.09	0.32	0.31	1.68	1.14	2.04	2.74427	0.000171633	1.69e-05
isoform_10521	0	2.136	0	0	0	1.68	2.59	2.14	7.13378	1.84e-11	6.98e-13	XP_020549836.1|2.9e-244|probable trehalase [Sesamum indicum]	K01194//alpha,alpha-trehalase [EC:3.2.1.28]+ko01100//Metabolic pathways+ko00500//Starch and sucrose metabolism;K01194//alpha,alpha-trehalase [EC:3.2.1.28]+ko01100//Metabolic pathways+ko00500//Starch and sucrose metabolism;K01194//alpha,alpha-trehalase [EC:3.2.1.28]+ko01100//Metabolic pathways+ko00500//Starch and sucrose metabolism;K01194//alpha,alpha-trehalase [EC:3.2.1.28]+ko01100//Metabolic pat…
isoform_105226	1.466	0.416	1.62	1.77	1.01	0.2	0.67	0.38	-1.83681	0.00768134	0.00113706
isoform_105243	0.72	2.3	0.33	0.91	0.92	2.47	2.7	1.73	1.64811	0.0136534	0.00220322
isoform_105245	4.18	0.336	2.97	4.43	5.14	0.41	0.21	0.39	-3.67881	1.7e-23	2.07e-25	XP_011076634.1|8.7e-46|universal stress protein A-like protein [Sesamum indicum]
isoform_105247	12.553	4.893	12.52	12.45	12.69	3.84	6.38	4.46	-1.42357	2.16e-08	1.17e-09	XP_011075885.1|7.2e-29|uncharacterized protein LOC105160269 [Sesamum indicum]
isoform_105248	0	2.526	0	0	0	3.65	1.33	2.6	6.08146	2.08e-07	1.29e-08	PIN27224.1|7.4e-88|hypothetical protein CDL12_00017 [Handroanthus impetiginosus]	K17356//tetraspanin-13/31
isoform_105251	0.433	0.02	0.52	0.38	0.4	0.02	0.04	0	-4.23216	1.92e-06	1.37e-07	XP_011085314.1|1.8e-110|probable LRR receptor-like serine/threonine-protein kinase RFK1 isoform X1 [Sesamum indicum]	K04733//interleukin-1 receptor-associated kinase 4 [EC:2.7.11.1];K04733//interleukin-1 receptor-associated kinase 4 [EC:2.7.11.1];K04733//interleukin-1 receptor-associated kinase 4 [EC:2.7.11.1];K04733//interleukin-1 receptor-associated kinase 4 [EC:2.7.11.1];K04733//interleukin-1 receptor-associated kinase 4 [EC:2.7.11.1]
isoform_105264	0.17	0	0.1	0.11	0.3	0	0	0	-4.56424	0.000877983	0.000100407	PIN09226.1|4.4e-166|Leucine rich repeat protein [Handroanthus impetiginosus]	K10268//F-box and leucine-rich repeat protein 2/20;K10268//F-box and leucine-rich repeat protein 2/20;K14515//EIN3-binding F-box protein+ko04016//MAPK signaling pathway - plant+ko04075//Plant hormone signal transduction
isoform_105266	57.446	351.553	113.63	36.08	22.63	333.46	393.96	327.24	2.38305	0.000268672	2.76e-05
isoform_105288	0.06	4.403	0	0.07	0.11	4.22	4.44	4.55	5.78482	6.99e-21	1.06e-22
isoform_105289	1.04	0	0	1.2	1.92	0	0	0	-4.13068	0.00760458	0.00112456	XP_011100962.1|6.0e-221|protein SUPPRESSOR OF GENE SILENCING 3 [Sesamum indicum]	K03283//heat shock 70kDa protein 1/2/6/8+ko03040//Spliceosome+ko04144//Endocytosis+ko04141//Protein processing in endoplasmic reticulum
isoform_10529	0.75	0.303	0.72	0.78	0.75	0.21	0.36	0.34	-1.33235	0.0120259	0.00190526
isoform_105293	0	1.99	0	0	0	2.86	1.6	1.51	6.0586	1.82e-07	1.12e-08	XP_011090787.1|3.6e-70|stem-specific protein TSJT1-like [Sesamum indicum]	K01953//asparagine synthase (glutamine-hydrolysing) [EC:6.3.5.4]+ko00250//Alanine, aspartate and glutamate metabolism+ko01230//Biosynthesis of amino acids+ko01100//Metabolic pathways+ko01110//Biosynthesis of secondary metabolites;K01953//asparagine synthase (glutamine-hydrolysing) [EC:6.3.5.4]+ko00250//Alanine, aspartate and glutamate metabolism+ko01230//Biosynthesis of amino acids+ko01100//Metab…
isoform_105307	0	5.146	0	0	0	4.01	5.4	6.03	8.35615	2.14e-17	4.42e-19	XP_011075463.1|1.6e-91|probable mediator of RNA polymerase II transcription subunit 26b [Sesamum indicum]
isoform_105312	0.546	1.183	0.57	0.46	0.61	1.21	0.95	1.39	1.04261	0.0428107	0.00849851	PIN24386.1|2.3e-15|hypothetical protein CDL12_02919 [Handroanthus impetiginosus]
isoform_105327	0.596	2.986	0.55	0.52	0.72	2.16	3.95	2.85	2.21103	1.69e-07	1.04e-08	XP_011090787.1|4.1e-40|stem-specific protein TSJT1-like [Sesamum indicum]	K13783//MFS transporter, OPA family, solute carrier family 37 (glycerol-3-phosphate transporter), member 1/2
isoform_105339	6.493	2.99	6.24	8.02	5.22	3.29	2.3	3.38	-1.18554	0.00010229	9.68e-06	PIN15097.1|1.2e-47|RNA polymerase II transcription factor complex subunit [Handroanthus impetiginosus]	K12188//ESCRT-II complex subunit VPS22+ko04144//Endocytosis;K12188//ESCRT-II complex subunit VPS22+ko04144//Endocytosis;K12188//ESCRT-II complex subunit VPS22+ko04144//Endocytosis;K12188//ESCRT-II complex subunit VPS22+ko04144//Endocytosis;K12188//ESCRT-II complex subunit VPS22+ko04144//Endocytosis
isoform_10534	8.963	3.096	6.51	11.8	8.58	2.46	3.92	2.91	-1.57603	1.79e-06	1.27e-07	PIN20059.1|1.2e-173|hypothetical protein CDL12_07257 [Handroanthus impetiginosus]	K04733//interleukin-1 receptor-associated kinase 4 [EC:2.7.11.1];K00430//peroxidase [EC:1.11.1.7]+ko01100//Metabolic pathways+ko01110//Biosynthesis of secondary metabolites+ko00940//Phenylpropanoid biosynthesis;K03126//transcription initiation factor TFIID subunit 12+ko03022//Basal transcription factors;K14492//two-component response regulator ARR-A family+ko04075//Plant hormone signal transducti…
isoform_105345	0.263	0	0.26	0.15	0.38	0	0	0	-4.02579	0.00564557	0.000800526	XP_011081016.1|3.0e-51|replication factor C subunit 2 [Sesamum indicum]	K10755//replication factor C subunit 2/4+ko03420//Nucleotide excision repair+ko03030//DNA replication+ko03430//Mismatch repair;K10755//replication factor C subunit 2/4+ko03420//Nucleotide excision repair+ko03030//DNA replication+ko03430//Mismatch repair;K10755//replication factor C subunit 2/4+ko03420//Nucleotide excision repair+ko03030//DNA replication+ko03430//Mismatch repair;K10755//replicatio…
isoform_105352	1.59	0	0	1.91	2.86	0	0	0	-4.66243	0.00164245	0.000200558	XP_011098969.1|0.0e+00|alpha-mannosidase At3g26720 isoform X2 [Sesamum indicum]	K01191//alpha-mannosidase [EC:3.2.1.24]+ko00511//Other glycan degradation;K01191//alpha-mannosidase [EC:3.2.1.24]+ko00511//Other glycan degradation;K01191//alpha-mannosidase [EC:3.2.1.24]+ko00511//Other glycan degradation;K01191//alpha-mannosidase [EC:3.2.1.24]+ko00511//Other glycan degradation;K01191//alpha-mannosidase [EC:3.2.1.24]+ko00511//Other glycan degradation
isoform_105354	14.58	0.25	10.69	15.81	17.24	0.66	0	0.09	-5.47113	1.85e-11	7.03e-13	PIN22150.1|6.8e-94|Protein-tyrosine-phosphatase [Handroanthus impetiginosus]	K18045//tyrosine-protein phosphatase SIW14 [EC:3.1.3.48];K18045//tyrosine-protein phosphatase SIW14 [EC:3.1.3.48];K18045//tyrosine-protein phosphatase SIW14 [EC:3.1.3.48];K18045//tyrosine-protein phosphatase SIW14 [EC:3.1.3.48];K18045//tyrosine-protein phosphatase SIW14 [EC:3.1.3.48]
isoform_105355	4.47	0.153	4.53	4.28	4.6	0.23	0.07	0.16	-4.90317	2.47e-20	3.92e-22
isoform_105357	1.42	4.45	1.63	0.75	1.88	5.03	4.69	3.63	1.55581	0.00314919	0.00041452	XP_011084265.1|6.5e-53|uncharacterized protein LOC105166568 isoform X2 [Sesamum indicum]
isoform_105369	0	0.51	0	0	0	0.58	0.66	0.29	5.15637	5e-05	4.46e-06	AXR94244.1|7.0e-126|ribosomal protein S2 (chloroplast) [Elaeagnus loureirii]	K02967//small subunit ribosomal protein S2+ko03010//Ribosome;K02967//small subunit ribosomal protein S2+ko03010//Ribosome;K02967//small subunit ribosomal protein S2+ko03010//Ribosome;K02967//small subunit ribosomal protein S2+ko03010//Ribosome;K02967//small subunit ribosomal protein S2+ko03010//Ribosome
isoform_105382	0.253	0	0.22	0.2	0.34	0	0	0	-3.73585	0.0133954	0.00215574	XP_021773164.1|2.7e-101|probable aldo-keto reductase 1 isoform X1 [Chenopodium quinoa]	K05275//pyridoxine 4-dehydrogenase [EC:1.1.1.65]+ko00750//Vitamin B6 metabolism+ko01100//Metabolic pathways;K05275//pyridoxine 4-dehydrogenase [EC:1.1.1.65]+ko00750//Vitamin B6 metabolism+ko01100//Metabolic pathways;K05275//pyridoxine 4-dehydrogenase [EC:1.1.1.65]+ko00750//Vitamin B6 metabolism+ko01100//Metabolic pathways;K05275//pyridoxine 4-dehydrogenase [EC:1.1.1.65]+ko00750//Vitamin B6 metabo…
isoform_105388	2.016	0.11	1.31	1.85	2.89	0.08	0.11	0.14	-4.27001	6.94e-13	2.25e-14	PIN16723.1|2.0e-44|adenylate kinase [Handroanthus impetiginosus]	K00939//adenylate kinase [EC:2.7.4.3]+ko00230//Purine metabolism+ko01100//Metabolic pathways+ko01110//Biosynthesis of secondary metabolites+ko00730//Thiamine metabolism;K00939//adenylate kinase [EC:2.7.4.3]+ko00230//Purine metabolism+ko01100//Metabolic pathways+ko01110//Biosynthesis of secondary metabolites+ko00730//Thiamine metabolism;K00939//adenylate kinase [EC:2.7.4.3]+ko00230//Purine metabol…
isoform_105403	2.513	0	1.95	3.41	2.18	0	0	0	-6.95709	1.12e-10	4.66e-12	PIN00502.1|4.1e-128|putative transporter (major facilitator superfamily) [Handroanthus impetiginosus]	K08150//MFS transporter, SP family, solute carrier family 2 (myo-inositol transporter), member 13;K08150//MFS transporter, SP family, solute carrier family 2 (myo-inositol transporter), member 13;K08150//MFS transporter, SP family, solute carrier family 2 (myo-inositol transporter), member 13;K08150//MFS transporter, SP family, solute carrier family 2 (myo-inositol transporter), member 13;K08150/…
isoform_105406	4.516	2.016	4.02	4.09	5.44	1.95	1.57	2.53	-1.22555	6.17e-05	5.61e-06	XP_022862650.1|2.0e-28|regulator of nonsense transcripts UPF3-like, partial [Olea europaea var. sylvestris]	K14328//regulator of nonsense transcripts 3+ko03015//mRNA surveillance pathway+ko03013//RNA transport;K14328//regulator of nonsense transcripts 3+ko03015//mRNA surveillance pathway+ko03013//RNA transport;K14328//regulator of nonsense transcripts 3+ko03015//mRNA surveillance pathway+ko03013//RNA transport;K14328//regulator of nonsense transcripts 3+ko03015//mRNA surveillance pathway+ko03013//RNA t…
isoform_105407	0.476	0	0.39	1.04	0	0	0	0	-3.32008	0.0490124	0.0100255	XP_020554864.1|4.4e-98|MADS-box protein SVP [Sesamum indicum]	K09260//MADS-box transcription enhancer factor 2A;K09260//MADS-box transcription enhancer factor 2A;K09260//MADS-box transcription enhancer factor 2A;K09260//MADS-box transcription enhancer factor 2A;K09260//MADS-box transcription enhancer factor 2A
isoform_105427	1.24	0.196	1.33	1.05	1.34	0.34	0	0.25	-2.47015	0.041119	0.00809826
isoform_105429	0.5	0.01	0.39	0.5	0.61	0	0.03	0	-4.89734	3.44e-06	2.55e-07
isoform_105446	8.86	3.933	9.65	8.92	8.01	3.35	3.11	5.34	-1.24105	3.75e-05	3.28e-06	XP_021764077.1|1.7e-07|uncharacterized protein LOC110728739 [Chenopodium quinoa]
isoform_105449	0	0.123	0	0	0	0.07	0.16	0.14	3.36137	0.0361078	0.00693434	XP_019190524.1|2.0e-48|PREDICTED: protein IQ-DOMAIN 1 isoform X1 [Ipomoea nil]	K14411//RNA-binding protein Musashi+ko03015//mRNA surveillance pathway
isoform_10546	7.623	0.16	5.62	8.15	9.1	0.48	0	0	-3.35912	0.0380827	0.00738804	KEH17359.1|9.7e-06|hypothetical protein MTR_0020s0050 [Medicago truncatula]
isoform_105463	0	1.366	0	0	0	1.85	1.46	0.79	4.65383	0.000508014	5.53e-05
isoform_105464	0	16.333	0	0	0	18.18	14.48	16.34	8.1651	1.48e-16	3.29e-18	XP_011077648.1|5.3e-61|probable serine/threonine-protein kinase PBL9 [Sesamum indicum]	K04733//interleukin-1 receptor-associated kinase 4 [EC:2.7.11.1];K04733//interleukin-1 receptor-associated kinase 4 [EC:2.7.11.1];K04733//interleukin-1 receptor-associated kinase 4 [EC:2.7.11.1];K04733//interleukin-1 receptor-associated kinase 4 [EC:2.7.11.1];K04733//interleukin-1 receptor-associated kinase 4 [EC:2.7.11.1]
isoform_1055	9.176	22.383	8.32	9.84	9.37	22.38	21.29	23.48	1.21379	1.7e-47	4.09e-50	XP_011072768.1|2.6e-30|mediator of RNA polymerase II transcription subunit 8 [Sesamum indicum]	K12502//MPBQ/MSBQ methyltransferase [EC:2.1.1.295]+ko00130//Ubiquinone and other terpenoid-quinone biosynthesis+ko01100//Metabolic pathways+ko01110//Biosynthesis of secondary metabolites;K12502//MPBQ/MSBQ methyltransferase [EC:2.1.1.295]+ko00130//Ubiquinone and other terpenoid-quinone biosynthesis+ko01100//Metabolic pathways+ko01110//Biosynthesis of secondary metabolites;K12502//MPBQ/MSBQ methylt…
isoform_105503	6.43	0	7.54	5.43	6.32	0	0	0	-9.12437	5.02e-22	6.91e-24	XP_021841443.1|1.6e-62|zinc finger BED domain-containing protein DAYSLEEPER-like [Spinacia oleracea]	K19984//exocyst complex component 5
isoform_105508	2.23	0	0	2.01	4.68	0	0	0	-3.70176	0.0218953	0.00383453	EYU39992.1|1.3e-29|hypothetical protein MIMGU_mgv1a017913mg [Erythranthe guttata]
isoform_105516	10.163	0.046	6.44	8.97	15.08	0.14	0	0	-5.40441	2.91e-05	2.49e-06	XP_012855637.1|9.5e-305|PREDICTED: boron transporter 1-like [Erythranthe guttata]	K06573//solute carrier family 4 (anion exchanger), member 1;K04733//interleukin-1 receptor-associated kinase 4 [EC:2.7.11.1];K13862//solute carrier family 4 (sodium borate transporter), member 11
isoform_10552	0.573	0.016	0.49	0.55	0.68	0.05	0	0	-4.85536	4.19e-06	3.13e-07
isoform_105521	3.4	1.193	4.49	2.57	3.14	1.05	0.86	1.67	-1.56711	0.000196143	1.96e-05	XP_011099881.1|1.0e-131|CAP-Gly domain-containing linker protein 1 [Sesamum indicum]	K14306//nuclear pore complex protein Nup62+ko03013//RNA transport;K14306//nuclear pore complex protein Nup62+ko03013//RNA transport;K14306//nuclear pore complex protein Nup62+ko03013//RNA transport
isoform_105532	2.663	8.213	3.32	2.13	2.54	8.44	8.84	7.36	1.53766	1.53e-09	7.24e-11	XP_011084748.1|5.6e-60|serine/arginine-rich splicing factor SR34A, partial [Sesamum indicum]	K12890//splicing factor, arginine/serine-rich 1+ko03040//Spliceosome;K12890//splicing factor, arginine/serine-rich 1+ko03040//Spliceosome;K12890//splicing factor, arginine/serine-rich 1+ko03040//Spliceosome;K12890//splicing factor, arginine/serine-rich 1+ko03040//Spliceosome;K12890//splicing factor, arginine/serine-rich 1+ko03040//Spliceosome
isoform_105534	1.51	0.016	1.05	1.64	1.84	0	0.05	0	-5.70292	6.91e-09	3.53e-10	PON57987.1|9.3e-06|hypothetical protein TorRG33x02_292470 [Trema orientale]
isoform_105545	0	0.856	0	0	0	1.47	0.91	0.19	6.14084	3.9e-07	2.51e-08	XP_021746636.1|3.9e-39|uncharacterized protein LOC110712479 [Chenopodium quinoa]	K01183//chitinase [EC:3.2.1.14]+ko00520//Amino sugar and nucleotide sugar metabolism+ko01100//Metabolic pathways;K19619//tyrosyl-DNA phosphodiesterase 2 [EC:3.1.4.-];K12447//UDP-sugar pyrophosphorylase [EC:2.7.7.64]+ko00520//Amino sugar and nucleotide sugar metabolism+ko00040//Pentose and glucuronate interconversions+ko01100//Metabolic pathways+ko00052//Galactose metabolism+ko00053//Ascorbate and…
isoform_10556	2.673	0.013	1.59	2.55	3.88	0	0	0.04	-6.78469	5.34e-13	1.72e-14	XP_012854227.1|3.2e-118|PREDICTED: dynamin-related protein 4C-like [Erythranthe guttata]	K14754//interferon-induced GTP-binding protein Mx1;K14754//interferon-induced GTP-binding protein Mx1;K14754//interferon-induced GTP-binding protein Mx1;K14754//interferon-induced GTP-binding protein Mx1;K14754//interferon-induced GTP-binding protein Mx1
isoform_105561	0	1.393	0	0	0	0	2.85	1.33	3.51548	0.0329729	0.00621757	XP_011094269.1|8.5e-90|secoisolariciresinol dehydrogenase-like [Sesamum indicum]	K13070//momilactone-A synthase [EC:1.1.1.295]+ko00904//Diterpenoid biosynthesis+ko01110//Biosynthesis of secondary metabolites;K09841//xanthoxin dehydrogenase [EC:1.1.1.288]+ko00906//Carotenoid biosynthesis+ko01100//Metabolic pathways+ko01110//Biosynthesis of secondary metabolites;K09841//xanthoxin dehydrogenase [EC:1.1.1.288]+ko00906//Carotenoid biosynthesis+ko01100//Metabolic pathways+ko01110//…
isoform_105562	0.14	2.146	0	0	0.42	1.2	2.39	2.85	3.34247	0.00621192	0.00089351	XP_011095774.1|3.3e-18|uncharacterized protein LOC105175125 [Sesamum indicum]
isoform_105596	0.77	0	0	2.15	0.16	0	0	0	-3.42753	0.0408771	0.00803785	PIA29565.1|2.9e-13|hypothetical protein AQUCO_05800005v1, partial [Aquilegia coerulea]
isoform_105599	8.646	3.66	5.42	8.55	11.97	3.59	3.2	4.19	-1.29087	0.00285391	0.000371524
isoform_105604	0	0.236	0	0	0	0.32	0.3	0.09	3.28571	0.0449809	0.00903306	XP_011095168.1|3.9e-17|uncharacterized protein LOC105174685 isoform X2 [Sesamum indicum]
isoform_105607	0.133	0.883	0	0.12	0.28	1.04	0.66	0.95	2.49891	0.0142953	0.00232227	XP_021841430.1|5.0e-18|uncharacterized protein LOC110781622 [Spinacia oleracea]	K18328//lariat debranching enzyme [EC:3.1.-.-]
isoform_105648	0.186	4.406	0	0.56	0	4.59	4.05	4.58	3.32277	0.0196349	0.00336782	XP_011078036.1|4.3e-130|probable protein phosphatase 2C 50 [Sesamum indicum]	K14497//protein phosphatase 2C [EC:3.1.3.16]+ko04016//MAPK signaling pathway - plant+ko04075//Plant hormone signal transduction;K14497//protein phosphatase 2C [EC:3.1.3.16]+ko04016//MAPK signaling pathway - plant+ko04075//Plant hormone signal transduction;K14497//protein phosphatase 2C [EC:3.1.3.16]+ko04016//MAPK signaling pathway - plant+ko04075//Plant hormone signal transduction;K14497//protein…
isoform_105666	0.223	1.343	0.23	0.2	0.24	1.61	1.25	1.17	2.46695	3.87e-09	1.92e-10	XP_011078890.1|8.5e-126|calcium-dependent protein kinase 32 [Sesamum indicum]	K13412//calcium-dependent protein kinase [EC:2.7.11.1]+ko04626//Plant-pathogen interaction;K13412//calcium-dependent protein kinase [EC:2.7.11.1]+ko04626//Plant-pathogen interaction;K13412//calcium-dependent protein kinase [EC:2.7.11.1]+ko04626//Plant-pathogen interaction;K13412//calcium-dependent protein kinase [EC:2.7.11.1]+ko04626//Plant-pathogen interaction;K13412//calcium-dependent protein k…
isoform_105674	1.553	0	2.26	1.14	1.26	0	0	0	-4.6789	0.000487004	5.28e-05	PIN21525.1|2.6e-09|hypothetical protein CDL12_05771 [Handroanthus impetiginosus]
isoform_105686	0	0.85	0	0	0	0	0.91	1.64	3.34736	0.0462609	0.00934318	PIN20556.1|3.7e-100|putative chitinase [Handroanthus impetiginosus]	K20547//basic endochitinase B [EC:3.2.1.14]+ko04016//MAPK signaling pathway - plant+ko00520//Amino sugar and nucleotide sugar metabolism+ko01100//Metabolic pathways;K20547//basic endochitinase B [EC:3.2.1.14]+ko04016//MAPK signaling pathway - plant+ko00520//Amino sugar and nucleotide sugar metabolism+ko01100//Metabolic pathways;K20547//basic endochitinase B [EC:3.2.1.14]+ko04016//MAPK signaling p…
isoform_105687	0.156	5.776	0	0.47	0	4.93	5.74	6.66	4.48169	6.55e-06	5.05e-07	XP_011089866.1|1.2e-98|phosphatidylinositol transfer protein 1 isoform X2 [Sesamum indicum]	K15322//tRNA-splicing endonuclease subunit Sen2 [EC:4.6.1.16]
isoform_105697	16.043	0	21.71	11.87	14.55	0	0	0	-8.67716	7.68e-19	1.4e-20	XP_011087796.1|1.1e-62|pinin [Sesamum indicum]	K13114//pinin+ko03015//mRNA surveillance pathway+ko03013//RNA transport;K13114//pinin+ko03015//mRNA surveillance pathway+ko03013//RNA transport;K13114//pinin+ko03015//mRNA surveillance pathway+ko03013//RNA transport;K13114//pinin+ko03015//mRNA surveillance pathway+ko03013//RNA transport;K13114//pinin+ko03015//mRNA surveillance pathway+ko03013//RNA transport
isoform_10570	0	0.433	0	0	0	0.27	0.48	0.55	5.02414	8.86e-05	8.29e-06	XP_022852527.1|5.9e-290|nucleobase-ascorbate transporter 6-like isoform X1 [Olea europaea var. sylvestris]	K14611//solute carrier family 23 (nucleobase transporter), member 1/2;K14611//solute carrier family 23 (nucleobase transporter), member 1/2;K14611//solute carrier family 23 (nucleobase transporter), member 1/2;K14611//solute carrier family 23 (nucleobase transporter), member 1/2;K14611//solute carrier family 23 (nucleobase transporter), member 1/2
isoform_105702	0.16	0.83	0.06	0.17	0.25	0.78	0.95	0.76	2.27245	7.48e-05	6.9e-06	PIN01253.1|1.4e-41|NADP-retinol dehydrogenase [Handroanthus impetiginosus]	K11170//dehydrogenase/reductase SDR family member X [EC:1.1.-.-];K11170//dehydrogenase/reductase SDR family member X [EC:1.1.-.-];K12581//CCR4-NOT transcription complex subunit 7/8+ko03018//RNA degradation;K03006//DNA-directed RNA polymerase II subunit RPB1 [EC:2.7.7.6]+ko03020//RNA polymerase;K03006//DNA-directed RNA polymerase II subunit RPB1 [EC:2.7.7.6]+ko03020//RNA polymerase
isoform_105713	18.536	6.746	14.18	25.76	15.67	9.32	6.16	4.76	-1.50245	0.000186909	1.86e-05	PIN23259.1|2.9e-82|hypothetical protein CDL12_04025 [Handroanthus impetiginosus]	K02986//small subunit ribosomal protein S4+ko03010//Ribosome
isoform_105717	4.266	0	3.69	4.65	4.46	0	0	0	-7.00482	4.69e-11	1.86e-12	XP_020550682.1|3.5e-95|uncharacterized protein LOC105164231 isoform X1 [Sesamum indicum]	K03145//transcription elongation factor S-II
isoform_105719	2.966	0.59	2.33	3.22	3.35	0.27	0.7	0.8	-2.36476	8e-07	5.4e-08	XP_021723886.1|8.5e-18|low-temperature-induced cysteine proteinase-like [Chenopodium quinoa]	K02605//origin recognition complex subunit 3;K02605//origin recognition complex subunit 3;K02605//origin recognition complex subunit 3;K02605//origin recognition complex subunit 3
isoform_105731	0	8.706	0	0	0	9.41	8.58	8.13	9.07371	5.28e-22	7.27e-24	PIN21613.1|0.0e+00|Cellulose synthase (UDP-forming) [Handroanthus impetiginosus]	K10999//cellulose synthase A [EC:2.4.1.12];K10999//cellulose synthase A [EC:2.4.1.12];K10999//cellulose synthase A [EC:2.4.1.12];K10999//cellulose synthase A [EC:2.4.1.12];K10999//cellulose synthase A [EC:2.4.1.12]
isoform_105739	8.796	4.596	10.03	8.65	7.71	4.67	4.82	4.3	-1.00798	8.84e-06	6.96e-07	XP_012845534.1|4.4e-102|PREDICTED: LOW QUALITY PROTEIN: probable RNA-dependent RNA polymerase 5 [Erythranthe guttata]	K11699//RNA-dependent RNA polymerase [EC:2.7.7.48];K11699//RNA-dependent RNA polymerase [EC:2.7.7.48];K11699//RNA-dependent RNA polymerase [EC:2.7.7.48];K11699//RNA-dependent RNA polymerase [EC:2.7.7.48];K11699//RNA-dependent RNA polymerase [EC:2.7.7.48]
isoform_10575	13.286	0	8.93	14.69	16.24	0	0	0	-9.5119	2.22e-24	2.51e-26	PIN24239.1|1.2e-210|hypothetical protein CDL12_03060 [Handroanthus impetiginosus]	K22733//magnesium transporter;K22733//magnesium transporter;K22733//magnesium transporter;K22733//magnesium transporter;K22733//magnesium transporter
isoform_105761	2.233	0.43	0.92	3.99	1.79	0.87	0.33	0.09	-2.21797	0.0333093	0.00629312	XP_002310455.1|2.5e-11|isoeugenol synthase 1 [Populus trichocarpa]	K23050//phenylcoumaran benzylic ether reductase [EC:1.3.1.-];K23050//phenylcoumaran benzylic ether reductase [EC:1.3.1.-];K23050//phenylcoumaran benzylic ether reductase [EC:1.3.1.-];K23050//phenylcoumaran benzylic ether reductase [EC:1.3.1.-];K23050//phenylcoumaran benzylic ether reductase [EC:1.3.1.-]
isoform_10577	6.316	0	6.12	5.52	7.31	0	0	0	-8.62822	4.3e-19	7.67e-21	XP_011080957.1|2.9e-172|uncharacterized protein LOC105164093 [Sesamum indicum]	K22912//5-amino-6-(5-phospho-D-ribitylamino)uracil phosphatase [EC:3.1.3.104]+ko00740//Riboflavin metabolism+ko01100//Metabolic pathways+ko01110//Biosynthesis of secondary metabolites;K22912//5-amino-6-(5-phospho-D-ribitylamino)uracil phosphatase [EC:3.1.3.104]+ko00740//Riboflavin metabolism+ko01100//Metabolic pathways+ko01110//Biosynthesis of secondary metabolites;K22912//5-amino-6-(5-phospho-D-…
isoform_105789	4.943	0.276	6.18	4.64	4.01	0.57	0.15	0.11	-4.0842	1.68e-10	7.13e-12	XP_011089483.1|3.3e-91|protein INVOLVED IN DE NOVO 2-like [Sesamum indicum]	K18626//trichohyalin;K17824//DCN1-like protein 4/5
isoform_105797	0.246	0	0.1	0.52	0.12	0	0	0	-3.96432	0.00813707	0.0012147	XP_011080231.1|1.3e-65|protein NRT1/ PTR FAMILY 7.1 [Sesamum indicum]	K14638//solute carrier family 15 (peptide/histidine transporter), member 3/4;K14638//solute carrier family 15 (peptide/histidine transporter), member 3/4;K14638//solute carrier family 15 (peptide/histidine transporter), member 3/4;K14638//solute carrier family 15 (peptide/histidine transporter), member 3/4;K14638//solute carrier family 15 (peptide/histidine transporter), member 3/4
isoform_105802	0	6.12	0	0	0	8.94	3.76	5.66	6.48415	9.4e-09	4.89e-10
isoform_105806	1.296	0	1	1.9	0.99	0	0	0	-5.64874	2.87e-06	2.1e-07	XP_011072664.1|5.8e-55|dnaJ homolog subfamily B member 6 [Sesamum indicum]	K09512//DnaJ homolog subfamily B member 6;K09509//DnaJ homolog subfamily B member 3;K09512//DnaJ homolog subfamily B member 6;K09512//DnaJ homolog subfamily B member 6;K09512//DnaJ homolog subfamily B member 6
isoform_105808	0	3.956	0	0	0	3.64	3.94	4.29	6.57663	2.13e-09	1.02e-10
isoform_105831	0.5	0	0	0.68	0.82	0	0	0	-3.61857	0.0260671	0.00471214	XP_011071045.1|1.9e-218|uncharacterized protein LOC105156572 [Sesamum indicum]
isoform_105855	1.756	0.153	1.09	1.75	2.43	0	0.34	0.12	-3.24546	0.00148789	0.000179816
isoform_10586	0	32.373	0	0	0	28.34	33.75	35.03	10.6176	1.62e-33	9.07e-36	XP_011070821.1|0.0e+00|serine/threonine-protein phosphatase 2A 65 kDa regulatory subunit A beta isoform-like [Sesamum indicum]	K03456//serine/threonine-protein phosphatase 2A regulatory subunit A+ko03015//mRNA surveillance pathway;K03456//serine/threonine-protein phosphatase 2A regulatory subunit A+ko03015//mRNA surveillance pathway;K03456//serine/threonine-protein phosphatase 2A regulatory subunit A+ko03015//mRNA surveillance pathway;K03456//serine/threonine-protein phosphatase 2A regulatory subunit A+ko03015//mRNA surv…
isoform_105876	0.066	0.71	0	0	0.2	0.99	0.55	0.59	2.83731	0.0270698	0.00492397	XP_020549820.1|7.5e-49|alcohol dehydrogenase-like 1 [Sesamum indicum]	K00121//S-(hydroxymethyl)glutathione dehydrogenase / alcohol dehydrogenase [EC:1.1.1.284 1.1.1.1]+ko00010//Glycolysis / Gluconeogenesis+ko00350//Tyrosine metabolism+ko01100//Metabolic pathways+ko01110//Biosynthesis of secondary metabolites+ko00071//Fatty acid degradation+ko01200//Carbon metabolism;K00121//S-(hydroxymethyl)glutathione dehydrogenase / alcohol dehydrogenase [EC:1.1.1.284 1.1.1.1]+ko…
isoform_105882	1.493	6.656	1.11	1.59	1.78	8.14	5.56	6.27	2.08077	5.29e-13	1.7e-14	EYU26029.1|4.9e-45|hypothetical protein MIMGU_mgv1a024006mg, partial [Erythranthe guttata]
isoform_105885	0	2.043	0	0	0	2.7	0	3.43	3.5389	0.031098	0.00580137
isoform_10589	12.113	4.826	10.8	14.8	10.74	7.07	4.51	2.9	-1.37341	0.000748354	8.43e-05	XP_011085482.1|1.6e-210|uncharacterized protein LOC105167449 isoform X2 [Sesamum indicum]	K22685//DNA-dependent metalloprotease WSS1 [EC:3.4.24.-];K22685//DNA-dependent metalloprotease WSS1 [EC:3.4.24.-];K22685//DNA-dependent metalloprotease WSS1 [EC:3.4.24.-];K22685//DNA-dependent metalloprotease WSS1 [EC:3.4.24.-];K22685//DNA-dependent metalloprotease WSS1 [EC:3.4.24.-]
isoform_105894	7.863	3.173	5.96	9.32	8.31	3.08	3.1	3.34	-1.36768	1.56e-05	1.28e-06
isoform_105896	0.956	0	1.51	0	1.36	0	0	0	-4.25381	0.0054642	0.000771564	XP_011077594.1|0.0e+00|mRNA-capping enzyme isoform X1 [Sesamum indicum]	K13917//mRNA-capping enzyme [EC:2.7.7.50 3.6.1.-]+ko03015//mRNA surveillance pathway;K13917//mRNA-capping enzyme [EC:2.7.7.50 3.6.1.-]+ko03015//mRNA surveillance pathway;K13917//mRNA-capping enzyme [EC:2.7.7.50 3.6.1.-]+ko03015//mRNA surveillance pathway;K13917//mRNA-capping enzyme [EC:2.7.7.50 3.6.1.-]+ko03015//mRNA surveillance pathway;K13917//mRNA-capping enzyme [EC:2.7.7.50 3.6.1.-]+ko03015//…
isoform_10590	1.226	0.056	1.63	0.72	1.33	0	0.17	0	-3.74857	0.00148753	0.000179764
isoform_105905	1.313	0.213	1.07	1.86	1.01	0.38	0.26	0	-2.56813	0.00992539	0.00152824	PNX64424.1|9.6e-06|hypothetical protein L195_g054011, partial [Trifolium pratense]
isoform_105923	0.416	3.546	0.72	0.27	0.26	4.28	2.76	3.6	2.92992	2.16e-08	1.17e-09	XP_011092829.1|2.0e-56|E3 ubiquitin-protein ligase RNF144B-like isoform X1 [Sesamum indicum]	K11975//E3 ubiquitin-protein ligase RNF144 [EC:2.3.2.31];K11975//E3 ubiquitin-protein ligase RNF144 [EC:2.3.2.31];K11975//E3 ubiquitin-protein ligase RNF144 [EC:2.3.2.31];K11975//E3 ubiquitin-protein ligase RNF144 [EC:2.3.2.31];K11975//E3 ubiquitin-protein ligase RNF144 [EC:2.3.2.31]
isoform_105925	1.076	0.113	2.07	0.91	0.25	0.06	0.13	0.15	-3.04472	0.00306753	0.000402463	XP_011073557.1|1.8e-200|uncharacterized protein LOC105158471, partial [Sesamum indicum]	K05658//ATP-binding cassette, subfamily B (MDR/TAP), member 1 [EC:7.6.2.2]+ko02010//ABC transporters
isoform_105928	6.14	2.663	8.98	6.46	2.98	2.8	2.5	2.69	-1.25759	0.0181132	0.00306211	PIN06853.1|1.9e-102|hypothetical protein CDL12_20584 [Handroanthus impetiginosus]
isoform_10593	0.076	13.056	0.23	0	0	8.57	8.46	22.14	4.65317	0.000930793	0.000107101	XP_027107661.1|1.6e-189|mevalonate kinase-like [Coffea arabica]	K00869//mevalonate kinase [EC:2.7.1.36]+ko04146//Peroxisome+ko00900//Terpenoid backbone biosynthesis+ko01100//Metabolic pathways+ko01110//Biosynthesis of secondary metabolites;K00869//mevalonate kinase [EC:2.7.1.36]+ko04146//Peroxisome+ko00900//Terpenoid backbone biosynthesis+ko01100//Metabolic pathways+ko01110//Biosynthesis of secondary metabolites;K00869//mevalonate kinase [EC:2.7.1.36]+ko04146…
isoform_105934	7.116	2.676	6.53	7.45	7.37	2.42	3.29	2.32	-1.47619	1.34e-13	4.03e-15	XP_021732494.1|2.0e-103|zinc finger BED domain-containing protein DAYSLEEPER-like [Chenopodium quinoa]	K19984//exocyst complex component 5;K04733//interleukin-1 receptor-associated kinase 4 [EC:2.7.11.1];K11866//STAM-binding protein [EC:3.4.19.12]+ko04144//Endocytosis;K21437//ankyrin repeat domain-containing protein 13
isoform_105941	0.996	2.956	0.52	0.92	1.55	2.97	3.67	2.23	1.45838	0.0148888	0.00243567	XP_011077758.1|3.1e-83|ubiquitin carboxyl-terminal hydrolase 12 isoform X1 [Sesamum indicum]	K11838//ubiquitin carboxyl-terminal hydrolase 7 [EC:3.4.19.12];K11838//ubiquitin carboxyl-terminal hydrolase 7 [EC:3.4.19.12];K11838//ubiquitin carboxyl-terminal hydrolase 7 [EC:3.4.19.12];K11838//ubiquitin carboxyl-terminal hydrolase 7 [EC:3.4.19.12];K11838//ubiquitin carboxyl-terminal hydrolase 7 [EC:3.4.19.12]
isoform_105945	1.123	0.303	1.06	0.93	1.38	0.22	0.34	0.35	-1.91675	0.00391943	0.00052987
isoform_105948	1.76	0	0.02	2.37	2.89	0	0	0	-4.20181	0.00625906	0.000901013	XP_011098354.1|1.3e-147|uncharacterized protein LOC105177032 [Sesamum indicum]	K04733//interleukin-1 receptor-associated kinase 4 [EC:2.7.11.1];K02184//formin 2;K01180//endo-1,3(4)-beta-glucanase [EC:3.2.1.6];K02184//formin 2;K04730//interleukin-1 receptor-associated kinase 1 [EC:2.7.11.1]
isoform_105956	1.62	4.276	1.13	2.33	1.4	4.99	4.3	3.54	1.31994	0.000423817	4.54e-05	PIM98602.1|1.1e-193|hypothetical protein CDL12_28914 [Handroanthus impetiginosus]	K12605//CCR4-NOT transcription complex subunit 2+ko03018//RNA degradation;K12605//CCR4-NOT transcription complex subunit 2+ko03018//RNA degradation;K12605//CCR4-NOT transcription complex subunit 2+ko03018//RNA degradation;K12605//CCR4-NOT transcription complex subunit 2+ko03018//RNA degradation;K12605//CCR4-NOT transcription complex subunit 2+ko03018//RNA degradation
isoform_105966	2.27	0.193	2.05	2.26	2.5	0.2	0.23	0.15	-3.61338	1.28e-22	1.67e-24	XP_012839743.1|6.3e-68|PREDICTED: sorting nexin 1 [Erythranthe guttata]	K17917//sorting nexin-1/2+ko04144//Endocytosis;K17917//sorting nexin-1/2+ko04144//Endocytosis;K17917//sorting nexin-1/2+ko04144//Endocytosis;K17917//sorting nexin-1/2+ko04144//Endocytosis;K17917//sorting nexin-1/2+ko04144//Endocytosis
isoform_105967	0	1.266	0	0	0	1.49	0.76	1.55	5.19811	3.7e-05	3.23e-06	XP_012831895.1|2.0e-63|PREDICTED: ras-related protein RABC2a-like [Erythranthe guttata]	K07910//Ras-related protein Rab-18;K07910//Ras-related protein Rab-18;K07910//Ras-related protein Rab-18;K07910//Ras-related protein Rab-18;K07910//Ras-related protein Rab-18
isoform_105975	1.976	5.006	1.92	1.95	2.06	5.24	4.96	4.82	1.26556	7.73e-08	4.52e-09	KVI01872.1|2.5e-06|Armadillo-type fold [Cynara cardunculus var. scolymus]	K02331//DNA polymerase phi [EC:2.7.7.7];K02331//DNA polymerase phi [EC:2.7.7.7];K02331//DNA polymerase phi [EC:2.7.7.7];K02331//DNA polymerase phi [EC:2.7.7.7]
isoform_105984	28.763	14.383	24.16	38.68	23.45	13.81	16.33	13.01	-1.06007	0.00349698	0.000466246	XP_027073870.1|4.0e-12|uncharacterized protein DDB_G0275933 [Coffea arabica]	K18171//COX assembly mitochondrial protein 1;K18171//COX assembly mitochondrial protein 1;K18171//COX assembly mitochondrial protein 1;K18171//COX assembly mitochondrial protein 1;K18171//COX assembly mitochondrial protein 1
isoform_105989	6.346	1.91	5.5	6.51	7.03	1.87	1.48	2.38	-1.7973	9.77e-15	2.62e-16	KNA11711.1|1.5e-15|hypothetical protein SOVF_132540 [Spinacia oleracea]
isoform_105998	1.87	6.056	1.85	1.51	2.25	5.66	6.87	5.64	1.61255	1.91e-12	6.55e-14	XP_008375399.1|0.0e+00|PREDICTED: AP-4 complex subunit epsilon [Malus domestica]	K12400//AP-4 complex subunit epsilon-1;K12400//AP-4 complex subunit epsilon-1;K12400//AP-4 complex subunit epsilon-1;K12400//AP-4 complex subunit epsilon-1
isoform_105999	1.73	0	1.93	0.56	2.7	0	0	0	-5.07257	0.000108036	1.03e-05	EYU37726.1|1.8e-16|hypothetical protein MIMGU_mgv1a014308mg [Erythranthe guttata]
isoform_106005	2.273	0.963	1.9	2.33	2.59	1.11	1.15	0.63	-1.28363	0.00260068	0.000334465	XP_021758810.1|1.1e-34|thiamine thiazole synthase, chloroplastic-like [Chenopodium quinoa]	K03146//cysteine-dependent adenosine diphosphate thiazole synthase [EC:2.4.2.60]+ko01100//Metabolic pathways+ko00730//Thiamine metabolism;K03146//cysteine-dependent adenosine diphosphate thiazole synthase [EC:2.4.2.60]+ko01100//Metabolic pathways+ko00730//Thiamine metabolism;K03146//cysteine-dependent adenosine diphosphate thiazole synthase [EC:2.4.2.60]+ko01100//Metabolic pathways+ko00730//Thiam…
isoform_10601	0	0.29	0	0	0	0.42	0.23	0.22	4.51213	0.000921861	0.000105898	PIN01868.1|4.8e-183|putative membrane protein [Handroanthus impetiginosus]	K15289//solute carrier family 35, member F5;K15289//solute carrier family 35, member F5;K15289//solute carrier family 35, member F5;K15289//solute carrier family 35, member F5;K15289//solute carrier family 35, member F5
isoform_106015	3.78	0.423	1.98	6.72	2.64	0.69	0.58	0	-2.74893	0.0154012	0.0025335	XP_011096902.2|9.4e-33|VQ motif-containing protein 22 [Sesamum indicum]
isoform_106017	0	1.73	0	0	0	2.52	1.12	1.55	5.61889	3.53e-06	2.62e-07	OMO80474.1|5.7e-21|hypothetical protein CCACVL1_12943 [Corchorus capsularis]
isoform_10602	0	0.39	0	0	0	0.62	0.55	0	3.45316	0.0372204	0.00718951	XP_020551789.1|6.7e-116|lysM domain receptor-like kinase 3 isoform X4 [Sesamum indicum]	K13429//chitin elicitor receptor kinase 1+ko04626//Plant-pathogen interaction;K13429//chitin elicitor receptor kinase 1+ko04626//Plant-pathogen interaction;K13429//chitin elicitor receptor kinase 1+ko04626//Plant-pathogen interaction;K13429//chitin elicitor receptor kinase 1+ko04626//Plant-pathogen interaction;K13429//chitin elicitor receptor kinase 1+ko04626//Plant-pathogen interaction
isoform_106024	7.716	0.403	8.08	5.81	9.26	0.48	0.31	0.42	-4.29667	5.19e-19	9.34e-21	XP_020548662.1|4.6e-92|maf-like protein DDB_G0281937 isoform X3 [Sesamum indicum]	K06287//septum formation protein;K06287//septum formation protein;K06287//septum formation protein;K06287//septum formation protein;K06287//septum formation protein
isoform_106032	7.243	1.623	4.03	9.07	8.63	1.81	1.63	1.43	-2.18249	1.36e-09	6.38e-11	XP_012856172.1|2.9e-272|PREDICTED: putative late blight resistance protein homolog R1B-16 [Erythranthe guttata]	K13457//disease resistance protein RPM1+ko04626//Plant-pathogen interaction
isoform_10605	103.456	7.38	124.64	123.05	62.68	13.3	4.79	4.05	-3.74791	2.22e-12	7.65e-14	PIN26443.1|1.2e-257|putative membrane protein, predicted efflux pump [Handroanthus impetiginosus]	K03327//multidrug resistance protein, MATE family;K03327//multidrug resistance protein, MATE family;K03327//multidrug resistance protein, MATE family;K03327//multidrug resistance protein, MATE family;K03327//multidrug resistance protein, MATE family
isoform_106056	2.72	6.326	2.5	1.41	4.25	7.15	6.22	5.61	1.11764	0.0390141	0.00760426	XP_021836339.1|1.2e-67|uncharacterized protein LOC110776074 [Spinacia oleracea]
isoform_106073	0.066	0.78	0.07	0.07	0.06	0.61	0.79	0.94	3.38919	1.23e-08	6.51e-10	XP_011085555.1|4.0e-72|proline-rich receptor-like protein kinase PERK8 [Sesamum indicum]	K04733//interleukin-1 receptor-associated kinase 4 [EC:2.7.11.1];K01180//endo-1,3(4)-beta-glucanase [EC:3.2.1.6];K04733//interleukin-1 receptor-associated kinase 4 [EC:2.7.11.1];K04733//interleukin-1 receptor-associated kinase 4 [EC:2.7.11.1];K04730//interleukin-1 receptor-associated kinase 1 [EC:2.7.11.1]
isoform_106091	0.19	2.88	0	0	0.57	3.81	2.6	2.23	3.32017	0.0040132	0.00054412
isoform_106094	0.196	0.666	0.11	0.23	0.25	0.46	0.73	0.81	1.6353	0.0346657	0.00660263	CDP04546.1|1.3e-08|unnamed protein product [Coffea canephora]	K00787//farnesyl diphosphate synthase [EC:2.5.1.1 2.5.1.10]+ko00900//Terpenoid backbone biosynthesis+ko01100//Metabolic pathways+ko01110//Biosynthesis of secondary metabolites;K00787//farnesyl diphosphate synthase [EC:2.5.1.1 2.5.1.10]+ko00900//Terpenoid backbone biosynthesis+ko01100//Metabolic pathways+ko01110//Biosynthesis of secondary metabolites;K00787//farnesyl diphosphate synthase [EC:2.5.1…
isoform_1061	0.703	0.26	0.77	0.56	0.78	0.26	0.2	0.32	-1.49479	0.00113751	0.000133595	AGS47797.1|6.2e-85|argonaute 10 [Salvia miltiorrhiza]	K11593//eukaryotic translation initiation factor 2C;K11593//eukaryotic translation initiation factor 2C;K11593//eukaryotic translation initiation factor 2C;K11593//eukaryotic translation initiation factor 2C;K11593//eukaryotic translation initiation factor 2C
isoform_106121	1.106	5.15	0.82	1.43	1.07	5.6	4.33	5.52	2.13891	7.43e-12	2.71e-13	XP_011097279.1|2.1e-70|calcineurin B-like protein 10 isoform X2 [Sesamum indicum]	K06268//serine/threonine-protein phosphatase 2B regulatory subunit;K06268//serine/threonine-protein phosphatase 2B regulatory subunit;K06268//serine/threonine-protein phosphatase 2B regulatory subunit;K06268//serine/threonine-protein phosphatase 2B regulatory subunit;K06268//serine/threonine-protein phosphatase 2B regulatory subunit
isoform_106130	10.383	4.99	7.85	12.42	10.88	5.62	4.8	4.55	-1.11784	5.7e-07	3.76e-08	XP_015893752.1|5.6e-110|uridine kinase-like protein 1, chloroplastic isoform X2 [Ziziphus jujuba]	K00876//uridine kinase [EC:2.7.1.48]+ko01100//Metabolic pathways+ko00240//Pyrimidine metabolism;K00876//uridine kinase [EC:2.7.1.48]+ko01100//Metabolic pathways+ko00240//Pyrimidine metabolism;K00876//uridine kinase [EC:2.7.1.48]+ko01100//Metabolic pathways+ko00240//Pyrimidine metabolism;K00876//uridine kinase [EC:2.7.1.48]+ko01100//Metabolic pathways+ko00240//Pyrimidine metabolism;K00876//uridine…
isoform_106139	3.473	8.063	5.08	1.9	3.44	8.21	8.92	7.06	1.09974	0.0360669	0.006924	XP_011072768.1|8.9e-31|mediator of RNA polymerase II transcription subunit 8 [Sesamum indicum]	K12502//MPBQ/MSBQ methyltransferase [EC:2.1.1.295]+ko00130//Ubiquinone and other terpenoid-quinone biosynthesis+ko01100//Metabolic pathways+ko01110//Biosynthesis of secondary metabolites;K12502//MPBQ/MSBQ methyltransferase [EC:2.1.1.295]+ko00130//Ubiquinone and other terpenoid-quinone biosynthesis+ko01100//Metabolic pathways+ko01110//Biosynthesis of secondary metabolites;K12502//MPBQ/MSBQ methylt…
isoform_106147	2.856	0	1.95	3.08	3.54	0	0	0	-6.7945	4.78e-10	2.12e-11	PIM99146.1|4.6e-135|Phosphoribosylformylglycinamidine synthase [Handroanthus impetiginosus]	K01952//phosphoribosylformylglycinamidine synthase [EC:6.3.5.3]+ko00230//Purine metabolism+ko01100//Metabolic pathways+ko01110//Biosynthesis of secondary metabolites;K01952//phosphoribosylformylglycinamidine synthase [EC:6.3.5.3]+ko00230//Purine metabolism+ko01100//Metabolic pathways+ko01110//Biosynthesis of secondary metabolites;K01952//phosphoribosylformylglycinamidine synthase [EC:6.3.5.3]+ko0…
isoform_106152	5.136	2.586	4.83	5.02	5.56	1.88	3.01	2.87	-1.0572	0.00344557	0.000458598
isoform_106159	2.776	0	2.99	3.89	1.45	0	0	0	-4.8274	0.000253175	2.59e-05
isoform_10616	5.03	0.056	4.82	6.52	3.75	0	0	0.17	-6.04071	1e-15	2.42e-17	PIN09856.1|4.3e-301|FKBP-type peptidyl-prolyl cis-trans isomerase [Handroanthus impetiginosus]	K09571//FK506-binding protein 4/5 [EC:5.2.1.8];K09571//FK506-binding protein 4/5 [EC:5.2.1.8];K09571//FK506-binding protein 4/5 [EC:5.2.1.8];K09571//FK506-binding protein 4/5 [EC:5.2.1.8];K09571//FK506-binding protein 4/5 [EC:5.2.1.8]
isoform_106160	22.523	50.046	22.67	17.64	27.26	46.45	50.6	53.09	1.07051	9.62e-07	6.57e-08	PIN20900.1|1.4e-150|hypothetical protein CDL12_06419 [Handroanthus impetiginosus]	K13172//serine/arginine repetitive matrix protein 2;K13172//serine/arginine repetitive matrix protein 2;K12811//ATP-dependent RNA helicase DDX46/PRP5 [EC:3.6.4.13]+ko03040//Spliceosome;K13172//serine/arginine repetitive matrix protein 2
isoform_106166	0.663	0.203	1.06	0.43	0.5	0.15	0.2	0.26	-1.71121	0.0310191	0.00578334	XP_020554788.1|3.8e-266|protein GAMETE EXPRESSED 3 [Sesamum indicum]	K13128//zinc finger CCHC domain-containing protein 8
isoform_106171	0.746	2.5	0.33	0.61	1.3	2.46	2	3.04	1.63345	0.010657	0.00165686	XP_021743028.1|1.6e-45|serine/threonine-protein kinase EDR1-like isoform X2 [Chenopodium quinoa]	K04427//mitogen-activated protein kinase kinase kinase 7 [EC:2.7.11.25]
isoform_106174	2.083	6.526	2.09	2.2	1.96	6	6.75	6.83	1.57692	2.58e-11	9.96e-13	XP_021725051.1|4.0e-24|uncharacterized protein LOC110692353 [Chenopodium quinoa]	K04733//interleukin-1 receptor-associated kinase 4 [EC:2.7.11.1];K15376//gephyrin [EC:2.10.1.1 2.7.7.75]+ko01100//Metabolic pathways+ko00790//Folate biosynthesis;K15601//lysine-specific demethylase 3 [EC:1.14.11.-];K12882//nuclear cap-binding protein subunit 1+ko03040//Spliceosome+ko03015//mRNA surveillance pathway+ko03013//RNA transport;K22686//pro-apoptotic serine protease NMA111 [EC:3.4.21.-]
isoform_106182	1.84	4.913	1.83	2.52	1.17	3.23	4.26	7.25	1.31051	0.046541	0.0094094
isoform_106183	1.083	0.156	0.73	1.49	1.03	0.37	0.1	0	-2.49926	0.0319085	0.0059809	XP_010677980.1|9.3e-39|PREDICTED: uncharacterized protein LOC104893557 [Beta vulgaris subsp. vulgaris]	K08235//xyloglucan:xyloglucosyl transferase [EC:2.4.1.207];K16296//serine carboxypeptidase-like clade I [EC:3.4.16.-];K10393//kinesin family member 2/24;K18195//rhamnogalacturonan endolyase [EC:4.2.2.23];K14050//geranylgeranyl transferase type-2 subunit alpha [EC:2.5.1.60]
isoform_106186	1.063	3.616	1.02	1.28	0.89	3.87	3.71	3.27	1.7012	9.14e-15	2.45e-16	XP_012082057.1|1.9e-88|serine/threonine-protein phosphatase 2A 65 kDa regulatory subunit A beta isoform [Jatropha curcas]	K03456//serine/threonine-protein phosphatase 2A regulatory subunit A+ko03015//mRNA surveillance pathway;K03456//serine/threonine-protein phosphatase 2A regulatory subunit A+ko03015//mRNA surveillance pathway;K03456//serine/threonine-protein phosphatase 2A regulatory subunit A+ko03015//mRNA surveillance pathway;K03456//serine/threonine-protein phosphatase 2A regulatory subunit A+ko03015//mRNA surv…
isoform_106187	0	0.59	0	0	0	0.23	1.18	0.36	5.12207	9.67e-05	9.12e-06	XP_011096915.2|7.4e-182|LOW QUALITY PROTEIN: uncharacterized protein At1g65710 [Sesamum indicum]
isoform_106191	1.426	8.326	1.07	1.34	1.87	10.2	8.1	6.68	2.4595	6.18e-15	1.63e-16	XP_011087932.1|1.5e-171|pentatricopeptide repeat-containing protein At5g09450, mitochondrial-like [Sesamum indicum]	K17964//leucine-rich PPR motif-containing protein, mitochondrial;K17964//leucine-rich PPR motif-containing protein, mitochondrial;K17964//leucine-rich PPR motif-containing protein, mitochondrial;K17964//leucine-rich PPR motif-containing protein, mitochondrial
isoform_10620	1.793	5.77	2.63	1.36	1.39	5.97	6.4	4.94	1.57833	0.000113909	1.09e-05	XP_020552204.1|4.2e-25|uncharacterized protein LOC105170201 [Sesamum indicum]
isoform_106207	0.253	1.693	0.16	0.25	0.35	1.71	1.72	1.65	2.65139	1.07e-15	2.59e-17	XP_015878435.1|5.3e-117|protein FAR1-RELATED SEQUENCE 5-like [Ziziphus jujuba]	K17604//zinc finger SWIM domain-containing protein 3;K17604//zinc finger SWIM domain-containing protein 3;K17604//zinc finger SWIM domain-containing protein 3;K17604//zinc finger SWIM domain-containing protein 3;K17604//zinc finger SWIM domain-containing protein 3
isoform_106209	2.016	0	2.69	2.04	1.32	0	0	0	-5.39211	1.34e-05	1.09e-06
isoform_10622	17.893	0	18.2	10.89	24.59	0	0	0	-9.80713	7.52e-26	7.59e-28	XP_011084224.1|9.0e-262|probable U3 small nucleolar RNA-associated protein 7 [Sesamum indicum]	K14768//U3 small nucleolar RNA-associated protein 7;K14768//U3 small nucleolar RNA-associated protein 7;K14768//U3 small nucleolar RNA-associated protein 7;K14768//U3 small nucleolar RNA-associated protein 7;K14768//U3 small nucleolar RNA-associated protein 7
isoform_106220	0.783	2.8	1.4	0.37	0.58	2.77	2.29	3.34	1.63457	0.0316873	0.00593413	XP_010911995.2|1.2e-08|PREDICTED: LOW QUALITY PROTEIN: glycerol-3-phosphate acyltransferase 3 [Elaeis guineensis]	K13506//glycerol-3-phosphate O-acyltransferase 3/4 [EC:2.3.1.15]+ko01100//Metabolic pathways+ko01110//Biosynthesis of secondary metabolites+ko00564//Glycerophospholipid metabolism+ko00561//Glycerolipid metabolism;K13506//glycerol-3-phosphate O-acyltransferase 3/4 [EC:2.3.1.15]+ko01100//Metabolic pathways+ko01110//Biosynthesis of secondary metabolites+ko00564//Glycerophospholipid metabolism+ko0056…
isoform_106221	96.306	0.576	68.9	116.27	103.75	0.51	0.35	0.87	-7.34752	4.85e-96	2.32e-99	XP_011081473.1|4.7e-84|uncharacterized protein LOC105164519 [Sesamum indicum]	K18195//rhamnogalacturonan endolyase [EC:4.2.2.23];K02641//ferredoxin--NADP+ reductase [EC:1.18.1.2]+ko01100//Metabolic pathways+ko00195//Photosynthesis;K20299//vacuolar protein sorting-associated protein 53;K22804//structural maintenance of chromosomes protein 6
isoform_106230	6.89	16.663	7.56	7.7	5.41	15.72	15.54	18.73	1.19116	4.21e-08	2.38e-09	PIN00586.1|9.1e-245|Ubiquitin-like protein [Handroanthus impetiginosus]	K04523//ubiquilin+ko04141//Protein processing in endoplasmic reticulum;K04523//ubiquilin+ko04141//Protein processing in endoplasmic reticulum;K04523//ubiquilin+ko04141//Protein processing in endoplasmic reticulum;K04523//ubiquilin+ko04141//Protein processing in endoplasmic reticulum;K04523//ubiquilin+ko04141//Protein processing in endoplasmic reticulum
isoform_106234	4.82	1.183	4.62	6	3.84	0.66	1.88	1.01	-2.05252	0.00107134	0.000124971	XP_016554028.1|6.8e-10|PREDICTED: uncharacterized protein At1g04910 isoform X3 [Capsicum annuum]
isoform_106243	1.783	0.703	1.44	2.45	1.46	0.74	0.63	0.74	-1.44265	0.0107626	0.00167602	XP_011081027.1|2.2e-82|F-box protein PP2-A13 [Sesamum indicum]
isoform_106244	0.963	15.353	0.8	0.75	1.34	14.87	16.51	14.68	3.90005	2.43e-48	5.65e-51	XP_011098327.1|5.1e-33|general transcription factor 3C polypeptide 6 isoform X1 [Sesamum indicum]	K15203//general transcription factor 3C polypeptide 6;K15203//general transcription factor 3C polypeptide 6;K15203//general transcription factor 3C polypeptide 6;K15203//general transcription factor 3C polypeptide 6;K15203//general transcription factor 3C polypeptide 6
isoform_106246	2.17	0.453	2.57	1.89	2.05	0.35	0.28	0.73	-2.2746	0.00332421	0.000440509
isoform_106253	0	0.216	0	0	0	0.2	0.2	0.25	3.52686	0.0231574	0.00409736
isoform_10626	4.236	1.35	7.65	3.19	1.87	1.34	1.59	1.12	-1.65949	0.0201691	0.00347759	PIN09535.1|8.1e-154|hypothetical protein CDL12_17883 [Handroanthus impetiginosus]	K21596//calmodulin-binding transcription activator;K21596//calmodulin-binding transcription activator
isoform_106269	16.16	2.636	13.25	15.18	20.05	1.72	3.81	2.38	-2.63961	3.49e-12	1.23e-13	PIN23680.1|6.0e-75|C2C2-type Zn-finger protein [Handroanthus impetiginosus]	K13115//coiled-coil domain-containing protein 130;K13115//coiled-coil domain-containing protein 130;K13115//coiled-coil domain-containing protein 130;K13115//coiled-coil domain-containing protein 130;K13115//coiled-coil domain-containing protein 130
isoform_106271	0	0.226	0	0	0	0.21	0.21	0.26	3.52686	0.0231574	0.00409736	KZV38742.1|9.1e-21|Retrotransposon protein, Ty3-gypsy subclass [Dorcoceras hygrometricum]	K02178//checkpoint serine/threonine-protein kinase [EC:2.7.11.1]
isoform_106273	0	2.42	0	0	0	3.23	2.52	1.51	6.00743	2.75e-07	1.74e-08	XP_011094434.1|2.1e-92|cytochrome P450 76A1-like [Sesamum indicum]	K22983//cytochrome P450 family 76 subfamily A;K22983//cytochrome P450 family 76 subfamily A;K22983//cytochrome P450 family 76 subfamily A;K22983//cytochrome P450 family 76 subfamily A;K22983//cytochrome P450 family 76 subfamily A
isoform_106282	3.04	0.31	2.97	3.2	2.95	0.18	0.31	0.44	-3.40921	1.13e-08	5.93e-10
isoform_106284	1.53	3.223	1.41	1.68	1.5	3.08	2.59	4	1.0006	0.000344385	3.62e-05	XP_011070857.1|0.0e+00|phosphate transporter PHO1 homolog 1 [Sesamum indicum]	K14514//ethylene-insensitive protein 3+ko04016//MAPK signaling pathway - plant+ko04075//Plant hormone signal transduction
isoform_106289	2.37	0	1.6	2.39	3.12	0	0	0	-8.13555	5.31e-16	1.24e-17	PIN24232.1|1.4e-260|Nuclear transport regulator [Handroanthus impetiginosus]	K15436//transportin-3;K15436//transportin-3;K15436//transportin-3;K15436//transportin-3;K15436//transportin-3
isoform_106298	0.866	4.073	0.6	1.23	0.77	5.04	3.12	4.06	2.14499	8.71e-07	5.9e-08	XP_011083243.1|3.5e-07|LOW QUALITY PROTEIN: guanine nucleotide exchange factor SPIKE 1 [Sesamum indicum]	K21852//dedicator of cytokinesis protein 6/7/8;K21852//dedicator of cytokinesis protein 6/7/8
isoform_106311	0.426	0	0.17	0.67	0.44	0	0	0	-4.76558	0.000393826	4.19e-05	XP_011092785.1|4.1e-165|probable receptor-like serine/threonine-protein kinase At4g34500 [Sesamum indicum]	K04733//interleukin-1 receptor-associated kinase 4 [EC:2.7.11.1];K04733//interleukin-1 receptor-associated kinase 4 [EC:2.7.11.1];K04733//interleukin-1 receptor-associated kinase 4 [EC:2.7.11.1];K04733//interleukin-1 receptor-associated kinase 4 [EC:2.7.11.1];K04733//interleukin-1 receptor-associated kinase 4 [EC:2.7.11.1]
isoform_106332	11.903	2.536	8.37	12.61	14.73	2.85	3.81	0.95	-2.21572	0.000102364	9.69e-06	XP_011085545.1|2.0e-137|uncharacterized protein LOC105167487 [Sesamum indicum]
isoform_106346	0.62	0.046	0.47	0.65	0.74	0	0	0.14	-3.43172	0.00198769	0.000248078	XP_020548990.1|5.4e-88|UDP-glycosyltransferase 88B1-like [Sesamum indicum]	K22845//phlorizin synthase [EC:2.4.1.357]+ko01110//Biosynthesis of secondary metabolites+ko00941//Flavonoid biosynthesis;K22845//phlorizin synthase [EC:2.4.1.357]+ko01110//Biosynthesis of secondary metabolites+ko00941//Flavonoid biosynthesis;K22845//phlorizin synthase [EC:2.4.1.357]+ko01110//Biosynthesis of secondary metabolites+ko00941//Flavonoid biosynthesis;K22845//phlorizin synthase [EC:2.4.1…
isoform_10638	6.92	3.383	6.3	6.87	7.59	3.5	3.08	3.57	-1.10164	2.26e-12	7.81e-14
isoform_106388	6.713	17.793	4.8	6.88	8.46	18.29	16.85	18.24	1.33752	4.06e-08	2.29e-09
isoform_10639	2.556	0.966	3.64	1.5	2.53	0.55	0.76	1.59	-1.43	0.0477462	0.00970398	XP_011089065.1|1.0e-209|putative G3BP-like protein [Sesamum indicum]	K17265//Ras GTPase-activating protein-binding protein 1 [EC:3.6.4.12 3.6.4.13];K17265//Ras GTPase-activating protein-binding protein 1 [EC:3.6.4.12 3.6.4.13];K17265//Ras GTPase-activating protein-binding protein 1 [EC:3.6.4.12 3.6.4.13];K17265//Ras GTPase-activating protein-binding protein 1 [EC:3.6.4.12 3.6.4.13];K17265//Ras GTPase-activating protein-binding protein 1 [EC:3.6.4.12 3.6.4.13]
isoform_106398	0.903	0	0.37	0.93	1.41	0	0	0	-4.89819	0.000213402	2.15e-05	PIM99841.1|4.6e-43|hypothetical protein CDL12_27658 [Handroanthus impetiginosus]	K15208//snRNA-activating protein complex subunit 1;K15208//snRNA-activating protein complex subunit 1;K15208//snRNA-activating protein complex subunit 1;K15208//snRNA-activating protein complex subunit 1;K15208//snRNA-activating protein complex subunit 1
isoform_106409	0.53	0.136	0.56	0.45	0.58	0.07	0.15	0.19	-1.96081	0.00124744	0.000148053	PIN12480.1|4.3e-48|hypothetical protein CDL12_14905 [Handroanthus impetiginosus]	K12821//pre-mRNA-processing factor 40+ko03040//Spliceosome
isoform_106418	0.15	0.47	0.12	0.14	0.19	0.57	0.42	0.42	1.64225	0.0427102	0.00847413	XP_011070349.1|9.4e-12|uncharacterized protein LOC105156023 isoform X1 [Sesamum indicum]
isoform_106423	1.383	0	1.33	1.62	1.2	0	0	0	-5.70439	1.55e-06	1.08e-07
isoform_106439	1.163	0.306	0.43	1.6	1.46	0.44	0.22	0.26	-1.93934	0.0208995	0.00362918	XP_012829432.1|2.1e-35|PREDICTED: UDP-glycosyltransferase 74E2-like [Erythranthe guttata]	K13691//pathogen-inducible salicylic acid glucosyltransferase [EC:2.4.1.-];K13691//pathogen-inducible salicylic acid glucosyltransferase [EC:2.4.1.-];K13691//pathogen-inducible salicylic acid glucosyltransferase [EC:2.4.1.-];K13691//pathogen-inducible salicylic acid glucosyltransferase [EC:2.4.1.-];K13691//pathogen-inducible salicylic acid glucosyltransferase [EC:2.4.1.-]
isoform_106444	0	44.47	0	0	0	41.4	40.01	52	10.7415	1.61e-34	8.37e-37	XP_011082096.1|6.9e-220|acetylornithine aminotransferase, chloroplastic/mitochondrial [Sesamum indicum]	K00818//acetylornithine aminotransferase [EC:2.6.1.11]+ko00220//Arginine biosynthesis+ko01230//Biosynthesis of amino acids+ko01100//Metabolic pathways+ko01110//Biosynthesis of secondary metabolites+ko01210//2-Oxocarboxylic acid metabolism;K00818//acetylornithine aminotransferase [EC:2.6.1.11]+ko00220//Arginine biosynthesis+ko01230//Biosynthesis of amino acids+ko01100//Metabolic pathways+ko01110//…
isoform_106459	0.333	0	0.56	0.29	0.15	0	0	0	-3.53019	0.0247716	0.00443781	PIN21360.1|9.0e-85|Methyltransferase [Handroanthus impetiginosus]	K00591//polyprenyldihydroxybenzoate methyltransferase / 3-demethylubiquinol 3-O-methyltransferase [EC:2.1.1.114 2.1.1.64]+ko00130//Ubiquinone and other terpenoid-quinone biosynthesis+ko01100//Metabolic pathways+ko01110//Biosynthesis of secondary metabolites;K00591//polyprenyldihydroxybenzoate methyltransferase / 3-demethylubiquinol 3-O-methyltransferase [EC:2.1.1.114 2.1.1.64]+ko00130//Ubiquinone…
isoform_106472	0	1.82	0	0	0	0.76	2.33	2.37	5.80539	1.65e-06	1.16e-07
isoform_106482	2.96	0.793	3.08	3.3	2.5	0.93	0.75	0.7	-1.99727	1.08e-05	8.59e-07	XP_027071080.1|9.6e-15|uncharacterized protein LOC113695998 [Coffea arabica]
isoform_106491	0	16.016	0	0	0	19.44	14.05	14.56	10.1117	3.53e-29	2.69e-31	XP_012857043.1|1.3e-98|PREDICTED: protein odr-4 homolog [Erythranthe guttata]	K18466//vacuolar protein sorting-associated protein 26+ko04144//Endocytosis;K18466//vacuolar protein sorting-associated protein 26+ko04144//Endocytosis;K18466//vacuolar protein sorting-associated protein 26+ko04144//Endocytosis;K18466//vacuolar protein sorting-associated protein 26+ko04144//Endocytosis
isoform_10650	4.223	0	4.86	4.2	3.61	0	0	0	-8.40694	9.5e-18	1.9e-19	XP_011076541.1|2.8e-257|cysteine--tRNA ligase 2, cytoplasmic-like isoform X1 [Sesamum indicum]	K01883//cysteinyl-tRNA synthetase [EC:6.1.1.16]+ko00970//Aminoacyl-tRNA biosynthesis;K01883//cysteinyl-tRNA synthetase [EC:6.1.1.16]+ko00970//Aminoacyl-tRNA biosynthesis;K01883//cysteinyl-tRNA synthetase [EC:6.1.1.16]+ko00970//Aminoacyl-tRNA biosynthesis;K01883//cysteinyl-tRNA synthetase [EC:6.1.1.16]+ko00970//Aminoacyl-tRNA biosynthesis;K01883//cysteinyl-tRNA synthetase [EC:6.1.1.16]+ko00970//Am…
isoform_106511	19.82	0.013	20.86	18.51	20.09	0	0.02	0.02	-9.03177	1.11e-21	1.58e-23	PIN11355.1|2.3e-52|hypothetical protein CDL12_16045 [Handroanthus impetiginosus]	K03966//NADH dehydrogenase (ubiquinone) 1 beta subcomplex subunit 10+ko01100//Metabolic pathways+ko00190//Oxidative phosphorylation;K03966//NADH dehydrogenase (ubiquinone) 1 beta subcomplex subunit 10+ko01100//Metabolic pathways+ko00190//Oxidative phosphorylation;K03966//NADH dehydrogenase (ubiquinone) 1 beta subcomplex subunit 10+ko01100//Metabolic pathways+ko00190//Oxidative phosphorylation;K03…
isoform_106512	0	2.58	0	0	0	2.51	3.67	1.56	6.56951	4.83e-09	2.42e-10	PIN23933.1|9.7e-22|hypothetical protein CDL12_03329 [Handroanthus impetiginosus]	K13173//arginine and glutamate-rich protein 1;K13173//arginine and glutamate-rich protein 1;K13173//arginine and glutamate-rich protein 1;K13173//arginine and glutamate-rich protein 1;K13173//arginine and glutamate-rich protein 1
isoform_106536	4.016	0.003	1.47	5.63	4.95	0	0	0.01	-7.75209	2.58e-13	8.01e-15	AIR07814.1|2.6e-107|nitrate reductase, partial [Vitis labrusca x Vitis vinifera]	K10534//nitrate reductase (NAD(P)H) [EC:1.7.1.1 1.7.1.2 1.7.1.3]+ko00910//Nitrogen metabolism;K10534//nitrate reductase (NAD(P)H) [EC:1.7.1.1 1.7.1.2 1.7.1.3]+ko00910//Nitrogen metabolism;K10534//nitrate reductase (NAD(P)H) [EC:1.7.1.1 1.7.1.2 1.7.1.3]+ko00910//Nitrogen metabolism;K10534//nitrate reductase (NAD(P)H) [EC:1.7.1.1 1.7.1.2 1.7.1.3]+ko00910//Nitrogen metabolism;K10534//nitrate reducta…
isoform_106539	0.843	0	1.2	1.33	0	0	0	0	-3.8604	0.0150268	0.00246229	XP_011096139.1|1.4e-193|patellin-3 [Sesamum indicum]	K19996//phosphatidylinositol transfer protein SFH5;K19996//phosphatidylinositol transfer protein SFH5;K19996//phosphatidylinositol transfer protein SFH5;K19996//phosphatidylinositol transfer protein SFH5;K19996//phosphatidylinositol transfer protein SFH5
isoform_10654	0.326	0	0.48	0	0.5	0	0	0	-3.39683	0.041766	0.00825083	PIN02464.1|4.1e-65|hypothetical protein CDL12_25027 [Handroanthus impetiginosus]
isoform_106550	7.96	3.293	6.48	8.9	8.5	3.33	3.08	3.47	-1.33595	8.53e-14	2.51e-15	EMS56991.1|6.1e-16|hypothetical protein TRIUR3_03491 [Triticum urartu]	K20924//cellulose synthase-like protein [EC:2.4.1.-];K00430//peroxidase [EC:1.11.1.7]+ko01100//Metabolic pathways+ko01110//Biosynthesis of secondary metabolites+ko00940//Phenylpropanoid biosynthesis;K00430//peroxidase [EC:1.11.1.7]+ko01100//Metabolic pathways+ko01110//Biosynthesis of secondary metabolites+ko00940//Phenylpropanoid biosynthesis;K05747//Wiskott-Aldrich syndrome protein+ko04144//Endo…
isoform_106554	0.226	1.053	0.26	0.26	0.16	1.1	1.01	1.05	2.1343	3.13e-09	1.53e-10	PIM98663.1|2.1e-25|Tyrosine kinase [Handroanthus impetiginosus]	K14510//serine/threonine-protein kinase CTR1 [EC:2.7.11.1]+ko04016//MAPK signaling pathway - plant+ko04075//Plant hormone signal transduction;K14510//serine/threonine-protein kinase CTR1 [EC:2.7.11.1]+ko04016//MAPK signaling pathway - plant+ko04075//Plant hormone signal transduction;K14510//serine/threonine-protein kinase CTR1 [EC:2.7.11.1]+ko04016//MAPK signaling pathway - plant+ko04075//Plant h…
isoform_10656	0	2.296	0	0	0	2.94	3.95	0	4.54566	0.00236402	0.000300635	XP_020552957.1|4.3e-155|probable transcription factor At3g04930 [Sesamum indicum]
isoform_106567	28.71	0	38.9	28.69	18.54	0	0	0	-9.39029	4.55e-23	5.7e-25	PIN09955.1|1.4e-116|Fructose-biphosphate aldolase [Handroanthus impetiginosus]	K01623//fructose-bisphosphate aldolase, class I [EC:4.1.2.13]+ko00010//Glycolysis / Gluconeogenesis+ko00030//Pentose phosphate pathway+ko01230//Biosynthesis of amino acids+ko01100//Metabolic pathways+ko00051//Fructose and mannose metabolism+ko01110//Biosynthesis of secondary metabolites+ko00710//Carbon fixation in photosynthetic organisms+ko01200//Carbon metabolism;K01623//fructose-bisphosphate a…
isoform_106569	0	2.03	0	0	0	1.99	2.13	1.97	7.12841	1.34e-11	5.04e-13	KNA10543.1|2.4e-20|hypothetical protein SOVF_143350 isoform A [Spinacia oleracea]	K14572//midasin+ko03008//Ribosome biogenesis in eukaryotes;K14572//midasin+ko03008//Ribosome biogenesis in eukaryotes;K14572//midasin+ko03008//Ribosome biogenesis in eukaryotes;K14572//midasin+ko03008//Ribosome biogenesis in eukaryotes
isoform_10657	0	1.996	0	0	0	5.49	0.5	0	3.95549	0.0126393	0.00201576	XP_011070593.1|0.0e+00|phosphoglucomutase, cytoplasmic [Sesamum indicum]	K01835//phosphoglucomutase [EC:5.4.2.2]+ko00010//Glycolysis / Gluconeogenesis+ko00230//Purine metabolism+ko00030//Pentose phosphate pathway+ko00520//Amino sugar and nucleotide sugar metabolism+ko01100//Metabolic pathways+ko00052//Galactose metabolism+ko00500//Starch and sucrose metabolism+ko01110//Biosynthesis of secondary metabolites;K01835//phosphoglucomutase [EC:5.4.2.2]+ko00010//Glycolysis / …
isoform_106572	4.78	10.896	4.98	4.14	5.22	10	11.37	11.32	1.1147	0.000478759	5.19e-05
isoform_106573	0	0.89	0	0	0	1.21	0.75	0.71	4.3027	0.00201335	0.000251525
isoform_106576	0	1.43	0	0	0	1.76	2.53	0	4.2204	0.00599727	0.000858432	XP_011087500.1|8.3e-217|probable Xaa-Pro aminopeptidase 3 isoform X1 [Sesamum indicum]	K01262//Xaa-Pro aminopeptidase [EC:3.4.11.9];K01262//Xaa-Pro aminopeptidase [EC:3.4.11.9];K01262//Xaa-Pro aminopeptidase [EC:3.4.11.9];K01262//Xaa-Pro aminopeptidase [EC:3.4.11.9];K01262//Xaa-Pro aminopeptidase [EC:3.4.11.9]
isoform_106579	1.45	6.596	1.52	2.47	0.36	7.89	5.58	6.32	1.99996	0.00553625	0.000782982	XP_012829326.1|4.0e-292|PREDICTED: probable Ufm1-specific protease [Erythranthe guttata]	K01376//UFM1-specific protease 2 [EC:3.4.22.-];K01376//UFM1-specific protease 2 [EC:3.4.22.-];K01376//UFM1-specific protease 2 [EC:3.4.22.-];K01376//UFM1-specific protease 2 [EC:3.4.22.-];K01376//UFM1-specific protease 2 [EC:3.4.22.-]
isoform_106580	4.25	1.44	4.96	4.29	3.5	1.22	1.18	1.92	-1.65713	0.000478091	5.18e-05
isoform_10659	0.41	6.413	0.53	0.17	0.53	6.99	5.88	6.37	3.83276	3.73e-20	6.02e-22	PIN26443.1|1.3e-257|putative membrane protein, predicted efflux pump [Handroanthus impetiginosus]	K03327//multidrug resistance protein, MATE family;K03327//multidrug resistance protein, MATE family;K03327//multidrug resistance protein, MATE family;K03327//multidrug resistance protein, MATE family;K03327//multidrug resistance protein, MATE family
isoform_106591	15.65	35.786	18.28	12.81	15.86	35.38	34.36	37.62	1.10876	7.55e-08	4.41e-09	PIM98643.1|3.7e-109|Peroxisomal membrane protein MPV17 [Handroanthus impetiginosus]	K13348//protein Mpv17+ko04146//Peroxisome;K13348//protein Mpv17+ko04146//Peroxisome;K13348//protein Mpv17+ko04146//Peroxisome;K13348//protein Mpv17+ko04146//Peroxisome;K13348//protein Mpv17+ko04146//Peroxisome
isoform_106593	5.636	0.323	4.15	4.97	7.79	0	0	0.97	-2.99694	0.0485176	0.00990356	XP_011099800.1|1.9e-222|probable alpha-amylase 2 [Sesamum indicum]	K01176//alpha-amylase [EC:3.2.1.1]+ko01100//Metabolic pathways+ko00500//Starch and sucrose metabolism;K01176//alpha-amylase [EC:3.2.1.1]+ko01100//Metabolic pathways+ko00500//Starch and sucrose metabolism;K01176//alpha-amylase [EC:3.2.1.1]+ko01100//Metabolic pathways+ko00500//Starch and sucrose metabolism;K01176//alpha-amylase [EC:3.2.1.1]+ko01100//Metabolic pathways+ko00500//Starch and sucrose me…
isoform_106598	0	0.173	0	0	0	0.15	0.25	0.12	3.70399	0.0147515	0.00240919	PPS18511.1|2.4e-106|hypothetical protein GOBAR_AA02039 [Gossypium barbadense]	K18674//N-acetylgalactosamine kinase [EC:2.7.1.157];K18674//N-acetylgalactosamine kinase [EC:2.7.1.157];K18674//N-acetylgalactosamine kinase [EC:2.7.1.157];K18674//N-acetylgalactosamine kinase [EC:2.7.1.157];K18674//N-acetylgalactosamine kinase [EC:2.7.1.157]
isoform_10660	3.593	0.003	5.77	1.55	3.46	0	0	0.01	-7.58901	1.51e-12	5.12e-14	OLP81891.1|1.0e-15|Repetin [Symbiodinium microadriaticum]	K15168//mediator of RNA polymerase II transcription subunit 25;K14972//PAX-interacting protein 1;K15168//mediator of RNA polymerase II transcription subunit 25;K22485//protein TBF1
isoform_106621	0.976	0.15	1.62	0.86	0.45	0.2	0.19	0.06	-2.68265	0.00255024	0.000327243	PIN12139.1|2.5e-101|DHHC-type Zn-finger protein [Handroanthus impetiginosus]	K20027//palmitoyltransferase ZDHHC1/11 [EC:2.3.1.225];K20027//palmitoyltransferase ZDHHC1/11 [EC:2.3.1.225];K20027//palmitoyltransferase ZDHHC1/11 [EC:2.3.1.225];K20027//palmitoyltransferase ZDHHC1/11 [EC:2.3.1.225];K20027//palmitoyltransferase ZDHHC1/11 [EC:2.3.1.225]
isoform_106638	0.293	2.586	0.39	0.22	0.27	2.04	2.58	3.14	3.01013	2.35e-16	5.35e-18	XP_011086470.1|2.3e-93|uncharacterized protein LOC105168199 [Sesamum indicum]	K10875//DNA repair and recombination protein RAD54 and RAD54-like protein [EC:3.6.4.-]+ko03440//Homologous recombination;K08472//mlo protein
isoform_106657	5.91	0	3.68	7.12	6.93	0	0	0	-8.48383	7.73e-18	1.53e-19	XP_011071789.1|1.6e-221|calmodulin-binding protein 60 A-like isoform X1 [Sesamum indicum]	K21989//calcium permeable stress-gated cation channel
isoform_106658	0.566	1.593	0.46	0.7	0.54	1.22	1.94	1.62	1.38984	0.0369587	0.00712545
isoform_106670	2.04	0.48	1.1	2.39	2.63	0.42	0.46	0.56	-2.12644	8.88e-06	6.99e-07	OMO87566.1|2.4e-102|NmrA-like protein [Corchorus capsularis]	K11423//histone-lysine N-methyltransferase SETD2 [EC:2.1.1.43]+ko00310//Lysine degradation;K11423//histone-lysine N-methyltransferase SETD2 [EC:2.1.1.43]+ko00310//Lysine degradation;K11423//histone-lysine N-methyltransferase SETD2 [EC:2.1.1.43]+ko00310//Lysine degradation;K11423//histone-lysine N-methyltransferase SETD2 [EC:2.1.1.43]+ko00310//Lysine degradation;K11423//histone-lysine N-methyltran…
isoform_106688	0.66	0	0.63	1.35	0	0	0	0	-3.35987	0.0451597	0.00907592
isoform_106689	0.233	1.963	0.32	0.38	0	1.59	1.44	2.86	2.65657	0.00697109	0.00101738	PIN16403.1|1.5e-69|hypothetical protein CDL12_10950 [Handroanthus impetiginosus]
isoform_106695	0.08	0.913	0	0.24	0	0.62	1.31	0.81	2.7915	0.0339221	0.00643263
isoform_106706	3.726	1.433	3.14	4.2	3.84	1.25	1.1	1.95	-1.43986	1.21e-05	9.77e-07
isoform_106712	0.036	0.686	0.03	0.08	0	0.78	0.52	0.76	3.86357	2.69e-05	2.29e-06	KVH95442.1|6.2e-06|hypothetical protein Ccrd_002482 [Cynara cardunculus var. scolymus]	K01115//phospholipase D1/2 [EC:3.1.4.4]+ko04144//Endocytosis+ko01100//Metabolic pathways+ko01110//Biosynthesis of secondary metabolites+ko00564//Glycerophospholipid metabolism+ko00565//Ether lipid metabolism;K01115//phospholipase D1/2 [EC:3.1.4.4]+ko04144//Endocytosis+ko01100//Metabolic pathways+ko01110//Biosynthesis of secondary metabolites+ko00564//Glycerophospholipid metabolism+ko00565//Ether …
isoform_106724	19.706	0	25.44	17.02	16.66	0	0	0	-9.77671	3.28e-26	3.22e-28	XP_011073556.1|5.3e-268|6-phosphogluconate dehydrogenase, decarboxylating 2, chloroplastic-like [Sesamum indicum]	K00033//6-phosphogluconate dehydrogenase [EC:1.1.1.44 1.1.1.343]+ko00030//Pentose phosphate pathway+ko01100//Metabolic pathways+ko01110//Biosynthesis of secondary metabolites+ko01200//Carbon metabolism+ko00480//Glutathione metabolism;K00033//6-phosphogluconate dehydrogenase [EC:1.1.1.44 1.1.1.343]+ko00030//Pentose phosphate pathway+ko01100//Metabolic pathways+ko01110//Biosynthesis of secondary me…
isoform_106739	16.54	1.556	22.59	19.88	7.15	2.87	1.8	0	-2.94831	0.0127009	0.00202714	XP_017428848.1|7.6e-16|PREDICTED: spore wall protein 2-like [Vigna angularis]	K18626//trichohyalin;K17046//protein DEK;K17046//protein DEK;K11279//nucleosome assembly protein 1-like 1;K17046//protein DEK
isoform_106748	0	0.503	0	0	0	0.46	1.02	0.03	3.44349	0.0382771	0.00743347	OAY25127.1|2.4e-29|hypothetical protein MANES_17G069300 [Manihot esculenta]	K21867//potassium channel;K21867//potassium channel;K21867//potassium channel;K21867//potassium channel
isoform_10675	18.103	8.823	14.54	20.66	19.11	10.4	8.31	7.76	-1.10245	2.53e-08	1.39e-09	XP_011097585.1|1.3e-244|uncharacterized protein LOC105176469 [Sesamum indicum]	K04733//interleukin-1 receptor-associated kinase 4 [EC:2.7.11.1];K08193//MFS transporter, ACS family, solute carrier family 17 (sodium-dependent inorganic phosphate cotransporter), other
isoform_106753	1.97	0.413	2.06	2.29	1.56	0.52	0.32	0.4	-2.31965	5.66e-11	2.27e-12	XP_011091272.1|4.0e-104|protein NPGR2 [Sesamum indicum]	K21843//tetratricopeptide repeat protein 7;K21843//tetratricopeptide repeat protein 7;K21843//tetratricopeptide repeat protein 7;K21843//tetratricopeptide repeat protein 7;K21843//tetratricopeptide repeat protein 7
isoform_106755	0.496	0	0.46	0.66	0.37	0	0	0	-5.15074	4.42e-05	3.91e-06	XP_011072511.1|2.4e-130|uncharacterized protein LOC105157747 [Sesamum indicum]	K01754//threonine dehydratase [EC:4.3.1.19]+ko00290//Valine, leucine and isoleucine biosynthesis+ko01230//Biosynthesis of amino acids+ko01100//Metabolic pathways+ko01110//Biosynthesis of secondary metabolites+ko00260//Glycine, serine and threonine metabolism+ko01200//Carbon metabolism
isoform_106758	4.14	0.023	3.53	4.56	4.33	0.04	0.03	0	-7.05908	2.69e-20	4.29e-22	XP_011075187.2|7.2e-208|uncharacterized protein LOC105159714 [Sesamum indicum]	K01213//galacturan 1,4-alpha-galacturonidase [EC:3.2.1.67]+ko00040//Pentose and glucuronate interconversions+ko01100//Metabolic pathways;K01213//galacturan 1,4-alpha-galacturonidase [EC:3.2.1.67]+ko00040//Pentose and glucuronate interconversions+ko01100//Metabolic pathways;K01184//polygalacturonase [EC:3.2.1.15]+ko00040//Pentose and glucuronate interconversions+ko01100//Metabolic pathways;K01213/…
isoform_106772	5.126	0	2.94	2.51	9.93	0	0	0	-7.1823	1.02e-10	4.23e-12	XP_011087741.2|1.8e-142|uncharacterized protein LOC105169136 [Sesamum indicum]	K22733//magnesium transporter
isoform_106779	1.063	0.293	1.3	0.91	0.98	0.5	0.17	0.21	-1.87786	0.00424114	0.000578986	KEH28474.1|3.2e-08|neutral/alkaline non-lysosomal ceramidase [Medicago truncatula]	K12349//neutral ceramidase [EC:3.5.1.23]+ko00600//Sphingolipid metabolism+ko01100//Metabolic pathways;K12349//neutral ceramidase [EC:3.5.1.23]+ko00600//Sphingolipid metabolism+ko01100//Metabolic pathways;K12349//neutral ceramidase [EC:3.5.1.23]+ko00600//Sphingolipid metabolism+ko01100//Metabolic pathways;K12349//neutral ceramidase [EC:3.5.1.23]+ko00600//Sphingolipid metabolism+ko01100//Metabolic …
isoform_10678	1.176	0.01	2.34	0.11	1.08	0.02	0.01	0	-5.52677	2.53e-05	2.14e-06	XP_011072385.1|3.5e-290|malonate--CoA ligase [Sesamum indicum]	K18660//malonyl-CoA/methylmalonyl-CoA synthetase [EC:6.2.1.-]+ko00280//Valine, leucine and isoleucine degradation;K18660//malonyl-CoA/methylmalonyl-CoA synthetase [EC:6.2.1.-]+ko00280//Valine, leucine and isoleucine degradation;K18660//malonyl-CoA/methylmalonyl-CoA synthetase [EC:6.2.1.-]+ko00280//Valine, leucine and isoleucine degradation;K18660//malonyl-CoA/methylmalonyl-CoA synthetase [EC:6.2.…
isoform_106782	3.166	0.406	2.69	2.96	3.85	0.73	0.21	0.28	-3.00377	1.2e-07	7.22e-09	XP_011081484.1|1.8e-59|uncharacterized protein LOC105164531 [Sesamum indicum]	K09338//homeobox-leucine zipper protein;K09338//homeobox-leucine zipper protein
isoform_106784	0.79	0.146	0.84	0.89	0.64	0.21	0	0.23	-2.28632	0.0281662	0.0051588	XP_011085482.1|8.5e-79|uncharacterized protein LOC105167449 isoform X2 [Sesamum indicum]	K22685//DNA-dependent metalloprotease WSS1 [EC:3.4.24.-];K22685//DNA-dependent metalloprotease WSS1 [EC:3.4.24.-];K22685//DNA-dependent metalloprotease WSS1 [EC:3.4.24.-];K22685//DNA-dependent metalloprotease WSS1 [EC:3.4.24.-];K22685//DNA-dependent metalloprotease WSS1 [EC:3.4.24.-]
isoform_10680	9.273	0	13.28	7.91	6.63	0	0	0	-8.98154	1.9e-20	2.99e-22	PIN01895.1|1.2e-253|hypothetical protein CDL12_25594 [Handroanthus impetiginosus]
isoform_106808	6.45	0	5.07	6.25	8.03	0	0	0	-6.74212	6.41e-10	2.89e-11	PIN24232.1|8.9e-27|Nuclear transport regulator [Handroanthus impetiginosus]	K15436//transportin-3;K15436//transportin-3;K15436//transportin-3;K15436//transportin-3;K15436//transportin-3
isoform_106817	1.13	0	0	0.48	2.91	0	0	0	-4.04115	0.0100054	0.00154276	XP_020553225.1|1.9e-251|uncharacterized protein LOC105173472 isoform X1 [Sesamum indicum]	K23038//zinc finger CCCH domain-containing protein 14;K14396//polyadenylate-binding protein 2+ko03015//mRNA surveillance pathway;K23038//zinc finger CCCH domain-containing protein 14;K14396//polyadenylate-binding protein 2+ko03015//mRNA surveillance pathway;K14396//polyadenylate-binding protein 2+ko03015//mRNA surveillance pathway
isoform_106818	0	0.613	0	0	0	1.26	0.58	0	3.30869	0.049986	0.0102664
isoform_106822	0	0.17	0	0	0	0.15	0.1	0.26	3.54713	0.0225498	0.00397295	XP_012839492.1|5.8e-19|PREDICTED: ultraviolet-B receptor UVR8 isoform X1 [Erythranthe guttata]
isoform_106851	2.786	7.596	1.99	2.68	3.69	11.26	5.07	6.46	1.35041	0.00685869	0.00099864	XP_011101826.1|3.9e-109|pre-rRNA-processing protein ESF2 [Sesamum indicum]	K14785//ESF2/ABP1 family protein;K14785//ESF2/ABP1 family protein;K14785//ESF2/ABP1 family protein;K14785//ESF2/ABP1 family protein;K14785//ESF2/ABP1 family protein
isoform_106858	1.07	0	1.76	0	1.45	0	0	0	-3.58838	0.0279789	0.00511821
isoform_106871	0	1.27	0	0	0	0	1.25	2.56	4.34794	0.0042511	0.00058059	XP_021854320.1|1.4e-143|uncharacterized protein LOC110793727 [Spinacia oleracea]	K08597//sentrin-specific protease 8 [EC:3.4.22.68]
isoform_106883	0.916	0.086	0.52	1.28	0.95	0.05	0.04	0.17	-3.37354	0.000112539	1.07e-05
isoform_106889	1.26	3.473	0.9	1.59	1.29	3.45	3.81	3.16	1.39261	7.15e-08	4.16e-09	PIN15789.1|2.0e-198|Transmembrane protein [Handroanthus impetiginosus]	K00232//acyl-CoA oxidase [EC:1.3.3.6]+ko04146//Peroxisome+ko00592//alpha-Linolenic acid metabolism+ko01100//Metabolic pathways+ko01110//Biosynthesis of secondary metabolites+ko01212//Fatty acid metabolism+ko01040//Biosynthesis of unsaturated fatty acids+ko00071//Fatty acid degradation
isoform_10689	1.64	10.866	1.61	1.86	1.45	10.8	10.07	11.73	2.65199	4.84e-53	9.15e-56
isoform_106896	0.843	0.136	0.38	1.12	1.03	0.21	0.2	0	-2.33189	0.0456066	0.00918323	PIN22536.1|4.7e-247|Very-long-chain 3-oxoacyl-CoA synthase [Handroanthus impetiginosus]	K15397//3-ketoacyl-CoA synthase [EC:2.3.1.199]+ko01100//Metabolic pathways+ko01110//Biosynthesis of secondary metabolites+ko00062//Fatty acid elongation;K15397//3-ketoacyl-CoA synthase [EC:2.3.1.199]+ko01100//Metabolic pathways+ko01110//Biosynthesis of secondary metabolites+ko00062//Fatty acid elongation;K15397//3-ketoacyl-CoA synthase [EC:2.3.1.199]+ko01100//Metabolic pathways+ko01110//Biosynthe…
isoform_106904	3.56	8.523	2.84	4.13	3.71	8.83	8.57	8.17	1.19132	6.76e-10	3.06e-11	XP_011082500.1|8.6e-75|tubby-like F-box protein 3 [Sesamum indicum]	K19600//tubby-related protein 1;K19600//tubby-related protein 1;K19600//tubby-related protein 1;K19600//tubby-related protein 1
isoform_106923	1.13	0.013	1.65	0	1.74	0.04	0	0	-3.56822	0.0291994	0.00538405
isoform_106933	1.606	0	0.84	3.11	0.87	0	0	0	-5.44392	1.71e-05	1.41e-06
isoform_106935	0.896	0	0.63	1	1.06	0	0	0	-4.70327	0.000380669	4.03e-05
isoform_106939	0.686	3.1	0.6	0.62	0.84	1.63	4.39	3.28	2.05739	0.000239218	2.43e-05	XP_011085829.1|1.8e-201|protease Do-like 1, chloroplastic [Sesamum indicum]	K08669//HtrA serine peptidase 2 [EC:3.4.21.108]
isoform_106941	12.66	1.11	15.37	14.72	7.89	1.58	0.02	1.73	-3.09663	0.00506613	0.000707878	PIN06205.1|8.6e-133|Ribose 5-phosphate isomerase [Handroanthus impetiginosus]	K01807//ribose 5-phosphate isomerase A [EC:5.3.1.6]+ko00030//Pentose phosphate pathway+ko01230//Biosynthesis of amino acids+ko01100//Metabolic pathways+ko01110//Biosynthesis of secondary metabolites+ko00710//Carbon fixation in photosynthetic organisms+ko01200//Carbon metabolism;K01807//ribose 5-phosphate isomerase A [EC:5.3.1.6]+ko00030//Pentose phosphate pathway+ko01230//Biosynthesis of amino ac…
isoform_106951	1.676	0.14	0.63	1.7	2.7	0.14	0.14	0.14	-3.20464	0.000653996	7.28e-05
isoform_106965	8.13	1.11	4.98	10.14	9.27	1.81	0.28	1.24	-2.77939	6.24e-05	5.68e-06	PXF41700.1|7.5e-06|Bile salt-activated lipase [Gracilariopsis chorda]
isoform_106977	0.493	1.806	0.29	0.42	0.77	1.88	2.14	1.4	1.7906	0.00545833	0.000770546	PIM99077.1|4.5e-38|Legumain [Handroanthus impetiginosus]	K01369//legumain [EC:3.4.22.34];K01369//legumain [EC:3.4.22.34];K01369//legumain [EC:3.4.22.34];K01369//legumain [EC:3.4.22.34];K01369//legumain [EC:3.4.22.34]
isoform_10699	2.01	7.146	1.66	1.25	3.12	5.94	7.22	8.28	1.73202	6.71e-05	6.13e-06	XP_011090837.1|2.4e-299|F-box/LRR-repeat protein 4 [Sesamum indicum]	K10268//F-box and leucine-rich repeat protein 2/20;K10268//F-box and leucine-rich repeat protein 2/20;K10268//F-box and leucine-rich repeat protein 2/20;K10268//F-box and leucine-rich repeat protein 2/20;K10268//F-box and leucine-rich repeat protein 2/20
isoform_106992	1.316	0	1.12	0.43	2.4	0	0	0	-3.96517	0.00799788	0.00119102
isoform_106994	6.08	2.433	5.19	6.32	6.73	2.53	2.56	2.21	-1.38426	2.13e-10	9.12e-12
isoform_107002	8.23	0	7.79	9.04	7.86	0	0	0	-7.88485	4.1e-15	1.06e-16	XP_011081567.1|6.9e-147|RNA-dependent RNA polymerase 6 [Sesamum indicum]	K11699//RNA-dependent RNA polymerase [EC:2.7.7.48];K11699//RNA-dependent RNA polymerase [EC:2.7.7.48];K11699//RNA-dependent RNA polymerase [EC:2.7.7.48];K11699//RNA-dependent RNA polymerase [EC:2.7.7.48];K11699//RNA-dependent RNA polymerase [EC:2.7.7.48]
isoform_107012	1.733	0.67	1.91	1.68	1.61	0.59	0.73	0.69	-1.44342	1.51e-08	8.05e-10	KNA08100.1|2.3e-74|hypothetical protein SOVF_165390 [Spinacia oleracea]	K10843//DNA excision repair protein ERCC-3 [EC:3.6.4.12]+ko03420//Nucleotide excision repair+ko03022//Basal transcription factors
isoform_107015	0	0.736	0	0	0	0.33	0.75	1.13	5.78603	1.78e-06	1.26e-07	XP_011071554.1|8.2e-310|mitogen-activated protein kinase kinase kinase NPK1 [Sesamum indicum]	K20606//mitogen-activated protein kinase kinase kinase ANP1 [EC:2.7.11.25]+ko04016//MAPK signaling pathway - plant;K20606//mitogen-activated protein kinase kinase kinase ANP1 [EC:2.7.11.25]+ko04016//MAPK signaling pathway - plant;K20606//mitogen-activated protein kinase kinase kinase ANP1 [EC:2.7.11.25]+ko04016//MAPK signaling pathway - plant;K20606//mitogen-activated protein kinase kinase kinase…
isoform_107016	0	11.14	0	0	0	9.19	11.76	12.47	7.2306	5.94e-12	2.14e-13
isoform_107034	1.473	3.353	1.21	1.32	1.89	2.9	3.76	3.4	1.108	0.000756388	8.53e-05	PIN26416.1|6.8e-135|Glycosyl hydrolase, family 47 [Handroanthus impetiginosus]	K10084//ER degradation enhancer, mannosidase alpha-like 1+ko04141//Protein processing in endoplasmic reticulum;K10084//ER degradation enhancer, mannosidase alpha-like 1+ko04141//Protein processing in endoplasmic reticulum;K10084//ER degradation enhancer, mannosidase alpha-like 1+ko04141//Protein processing in endoplasmic reticulum;K10084//ER degradation enhancer, mannosidase alpha-like 1+ko04141/…
isoform_107039	8.13	0.25	8.9	5.91	9.58	0.63	0	0.12	-4.89575	5.5e-11	2.21e-12	EEF49930.1|3.8e-39|kinesin heavy chain, putative [Ricinus communis]	K10406//kinesin family member C2/C3;K10406//kinesin family member C2/C3;K10406//kinesin family member C2/C3;K10406//kinesin family member C2/C3;K10406//kinesin family member C2/C3
isoform_107042	0	2.043	0	0	0	2.85	0	3.28	4.09631	0.00831623	0.00124586	KJB23276.1|7.3e-08|hypothetical protein B456_004G089300 [Gossypium raimondii]	K14839//nucleolar protein 16;K14839//nucleolar protein 16;K14839//nucleolar protein 16;K14839//nucleolar protein 16;K14839//nucleolar protein 16
isoform_107046	1.146	2.456	0.86	1.55	1.03	2.13	2.96	2.28	1.03137	0.0118292	0.00186966	KZV45982.1|1.3e-110|methylthioribose kinase [Dorcoceras hygrometricum]	K00899//5-methylthioribose kinase [EC:2.7.1.100]+ko01100//Metabolic pathways+ko00270//Cysteine and methionine metabolism;K00899//5-methylthioribose kinase [EC:2.7.1.100]+ko01100//Metabolic pathways+ko00270//Cysteine and methionine metabolism;K00899//5-methylthioribose kinase [EC:2.7.1.100]+ko01100//Metabolic pathways+ko00270//Cysteine and methionine metabolism;K00899//5-methylthioribose kinase [E…
isoform_10708	1.663	8.703	1.73	1.06	2.2	9.81	8.63	7.67	2.28867	1.34e-12	4.52e-14	PIN16674.1|1.9e-211|Cdc4 and related F-box and WD-40 protein [Handroanthus impetiginosus]	K10260//F-box and WD-40 domain protein 7+ko04120//Ubiquitin mediated proteolysis;K10260//F-box and WD-40 domain protein 7+ko04120//Ubiquitin mediated proteolysis;K10260//F-box and WD-40 domain protein 7+ko04120//Ubiquitin mediated proteolysis;K10260//F-box and WD-40 domain protein 7+ko04120//Ubiquitin mediated proteolysis;K10260//F-box and WD-40 domain protein 7+ko04120//Ubiquitin mediated proteo…
isoform_107090	1.09	26.793	1.82	1.45	0	25.56	25.8	29.02	4.11647	1.35e-06	9.41e-08	ADD23217.1|1.7e-29|cinnamyl alcohol dehydrogenase [Cistanche deserticola]	K09753//cinnamoyl-CoA reductase [EC:1.2.1.44]+ko01100//Metabolic pathways+ko01110//Biosynthesis of secondary metabolites+ko00940//Phenylpropanoid biosynthesis;K09753//cinnamoyl-CoA reductase [EC:1.2.1.44]+ko01100//Metabolic pathways+ko01110//Biosynthesis of secondary metabolites+ko00940//Phenylpropanoid biosynthesis;K09753//cinnamoyl-CoA reductase [EC:1.2.1.44]+ko01100//Metabolic pathways+ko01110…
isoform_107106	0.456	0	0.49	0.57	0.31	0	0	0	-5.26134	2.51e-05	2.13e-06	XP_011080957.1|5.7e-147|uncharacterized protein LOC105164093 [Sesamum indicum]	K22912//5-amino-6-(5-phospho-D-ribitylamino)uracil phosphatase [EC:3.1.3.104]+ko00740//Riboflavin metabolism+ko01100//Metabolic pathways+ko01110//Biosynthesis of secondary metabolites;K22912//5-amino-6-(5-phospho-D-ribitylamino)uracil phosphatase [EC:3.1.3.104]+ko00740//Riboflavin metabolism+ko01100//Metabolic pathways+ko01110//Biosynthesis of secondary metabolites;K22912//5-amino-6-(5-phospho-D-…
isoform_107112	0	0.54	0	0	0	0.55	1.07	0	3.31225	0.0495564	0.010161	PIM97981.1|1.5e-110|hypothetical protein CDL12_29541 [Handroanthus impetiginosus]	K17964//leucine-rich PPR motif-containing protein, mitochondrial;K17964//leucine-rich PPR motif-containing protein, mitochondrial;K17964//leucine-rich PPR motif-containing protein, mitochondrial;K17964//leucine-rich PPR motif-containing protein, mitochondrial
isoform_107119	5.5	11.993	4.97	5.46	6.07	10.97	12	13.01	1.05094	0.000985479	0.000114081
isoform_107133	0.603	1.453	0.52	0.53	0.76	1.44	1.33	1.59	1.19332	7.87e-05	7.29e-06	XP_011071336.1|2.1e-18|protein GFS12 isoform X1 [Sesamum indicum]	K17601//WD repeat-containing protein 81;K01895//acetyl-CoA synthetase [EC:6.2.1.1]+ko00010//Glycolysis / Gluconeogenesis+ko00640//Propanoate metabolism+ko01100//Metabolic pathways+ko01110//Biosynthesis of secondary metabolites+ko00620//Pyruvate metabolism+ko01200//Carbon metabolism+ko00630//Glyoxylate and dicarboxylate metabolism;K01895//acetyl-CoA synthetase [EC:6.2.1.1]+ko00010//Glycolysis / Gl…
isoform_10714	0.026	24.623	0	0.05	0.03	26.08	24.61	23.18	9.06912	6.1e-46	1.59e-48	XP_021836176.1|1.3e-44|uncharacterized protein LOC110775890 [Spinacia oleracea]	K04368//mitogen-activated protein kinase kinase 1 [EC:2.7.12.2]+ko04626//Plant-pathogen interaction;K04733//interleukin-1 receptor-associated kinase 4 [EC:2.7.11.1];K04733//interleukin-1 receptor-associated kinase 4 [EC:2.7.11.1];K04733//interleukin-1 receptor-associated kinase 4 [EC:2.7.11.1]
isoform_107149	0	1.013	0	0	0	1.83	0.2	1.01	3.59305	0.0227326	0.00401158
isoform_107152	0.436	0	0.8	0.21	0.3	0	0	0	-4.38558	0.00183581	0.000226942
isoform_107156	11.436	24.98	14.75	9.18	10.38	22.81	26.8	25.33	1.03419	0.000573577	6.31e-05	XP_011076856.1|1.7e-89|nudix hydrolase 26, chloroplastic [Sesamum indicum]	K08311//putative (di)nucleoside polyphosphate hydrolase [EC:3.6.1.-]+ko03018//RNA degradation
isoform_107172	0.703	2.75	0.3	0.83	0.98	3.03	2.47	2.75	1.86294	8.57e-05	8e-06	XP_010677875.1|5.5e-67|PREDICTED: uncharacterized protein LOC104893474 [Beta vulgaris subsp. vulgaris]	K08235//xyloglucan:xyloglucosyl transferase [EC:2.4.1.207];K18195//rhamnogalacturonan endolyase [EC:4.2.2.23];K16296//serine carboxypeptidase-like clade I [EC:3.4.16.-];K14497//protein phosphatase 2C [EC:3.1.3.16]+ko04016//MAPK signaling pathway - plant+ko04075//Plant hormone signal transduction;K22804//structural maintenance of chromosomes protein 6
isoform_10718	10.453	3.21	8.39	11.08	11.89	3.5	3.15	2.98	-1.76849	4.77e-21	7.12e-23	XP_011078863.1|3.5e-157|transcription factor bHLH48 [Sesamum indicum]	K04733//interleukin-1 receptor-associated kinase 4 [EC:2.7.11.1];K11253//histone H3;K04733//interleukin-1 receptor-associated kinase 4 [EC:2.7.11.1];K12126//phytochrome-interacting factor 3+ko04712//Circadian rhythm - plant+ko04075//Plant hormone signal transduction;K12126//phytochrome-interacting factor 3+ko04712//Circadian rhythm - plant+ko04075//Plant hormone signal transduction
isoform_107185	2.396	0.266	1.72	1.69	3.78	0.36	0.28	0.16	-3.11645	3.35e-06	2.48e-07
isoform_107193	5.376	0.116	3.08	8.56	4.49	0.19	0.16	0	-5.29403	1.53e-09	7.22e-11	AAS45990.1|2.2e-65|deficiens, partial [Paulownia tomentosa]	K09264//MADS-box transcription factor, plant;K09264//MADS-box transcription factor, plant;K09264//MADS-box transcription factor, plant;K09264//MADS-box transcription factor, plant;K09264//MADS-box transcription factor, plant
isoform_10720	96.9	22.896	72.27	110.98	107.45	31.87	22.41	14.41	-2.11632	7.16e-10	3.25e-11	AAN07021.1|1.9e-274|putative mannitol transporter [Phelipanche ramosa]	K08150//MFS transporter, SP family, solute carrier family 2 (myo-inositol transporter), member 13;K08150//MFS transporter, SP family, solute carrier family 2 (myo-inositol transporter), member 13;K08150//MFS transporter, SP family, solute carrier family 2 (myo-inositol transporter), member 13;K08150//MFS transporter, SP family, solute carrier family 2 (myo-inositol transporter), member 13;K08150/…
isoform_107209	5.17	2.34	5.71	6.01	3.79	2.84	2.15	2.03	-1.21028	6.34e-05	5.78e-06
isoform_107218	14.053	2.576	12.02	14.31	15.83	3.88	2.16	1.69	-2.48385	9.63e-13	3.18e-14	PIN01263.1|1.7e-283|H+/oligopeptide symporter [Handroanthus impetiginosus]	K14638//solute carrier family 15 (peptide/histidine transporter), member 3/4;K14638//solute carrier family 15 (peptide/histidine transporter), member 3/4;K14638//solute carrier family 15 (peptide/histidine transporter), member 3/4;K14638//solute carrier family 15 (peptide/histidine transporter), member 3/4
isoform_107224	0.143	0	0.11	0.14	0.18	0	0	0	-4.55428	0.000722868	8.12e-05
isoform_107228	4.953	0.46	5.78	5.12	3.96	0.45	0.48	0.45	-3.45275	1.31e-23	1.58e-25	XP_011077152.1|4.0e-141|transcription factor HBP-1b(c38)-like [Sesamum indicum]	K14431//transcription factor TGA+ko04075//Plant hormone signal transduction;K14431//transcription factor TGA+ko04075//Plant hormone signal transduction;K14431//transcription factor TGA+ko04075//Plant hormone signal transduction;K14431//transcription factor TGA+ko04075//Plant hormone signal transduction;K14431//transcription factor TGA+ko04075//Plant hormone signal transduction
isoform_107241	0.126	1.83	0.14	0.09	0.15	1.83	2.34	1.32	3.8401	1.01e-06	6.89e-08
isoform_107252	1.2	3.343	0.64	1.64	1.32	2.84	3.55	3.64	1.39125	0.00342473	0.000455528	PIN12920.1|1.5e-54|hypothetical protein CDL12_14468 [Handroanthus impetiginosus]	K16055//trehalose 6-phosphate synthase/phosphatase [EC:2.4.1.15 3.1.3.12]+ko01100//Metabolic pathways+ko00500//Starch and sucrose metabolism;K16055//trehalose 6-phosphate synthase/phosphatase [EC:2.4.1.15 3.1.3.12]+ko01100//Metabolic pathways+ko00500//Starch and sucrose metabolism
isoform_107257	2.556	0	0	3.68	3.99	0	0	0	-4.45129	0.00309918	0.000407062	PIN03720.1|3.2e-106|Ribosomal protein RPL1/RPL2/RL4L4 [Handroanthus impetiginosus]	K02930//large subunit ribosomal protein L4e+ko03010//Ribosome;K02930//large subunit ribosomal protein L4e+ko03010//Ribosome;K02930//large subunit ribosomal protein L4e+ko03010//Ribosome;K02930//large subunit ribosomal protein L4e+ko03010//Ribosome;K02930//large subunit ribosomal protein L4e+ko03010//Ribosome
isoform_107258	2.363	0.873	2.3	2.05	2.74	0.99	0.75	0.88	-1.50157	1.82e-08	9.81e-10
isoform_107268	6.08	21.36	5.47	7.15	5.62	21.17	23.5	19.41	1.74026	1.37e-10	5.76e-12	XP_011075954.1|6.3e-21|acyl-CoA-binding domain-containing protein 1 [Sesamum indicum]
isoform_107279	0.633	2.873	0.53	0.92	0.45	3.53	2.49	2.6	2.13921	0.000194867	1.94e-05
isoform_107280	1.196	0	0.78	2.81	0	0	0	0	-3.89782	0.0140477	0.00227588	XP_011086687.1|3.5e-104|protein GLE1 [Sesamum indicum]	K18723//nucleoporin GLE1;K18723//nucleoporin GLE1;K18723//nucleoporin GLE1;K18723//nucleoporin GLE1;K18723//nucleoporin GLE1
isoform_107293	0.273	2.71	0.25	0.37	0.2	4.36	2.62	1.15	3.09502	0.000336067	3.52e-05
isoform_107327	1.883	17.32	2.17	1.96	1.52	16.84	19.15	15.97	3.10301	1.33e-19	2.26e-21	XP_019196662.1|4.0e-06|PREDICTED: histone H2B [Ipomoea nil]	K11252//histone H2B;K11252//histone H2B;K11252//histone H2B;K11252//histone H2B;K11252//histone H2B
isoform_107334	1.773	208.73	0	1.05	4.27	256.13	189.17	180.89	5.24395	1.35e-05	1.09e-06
isoform_107348	2.983	8.926	2.59	2.95	3.41	9.56	6.46	10.76	1.50056	3.61e-07	2.32e-08	KMT09962.1|1.0e-10|hypothetical protein BVRB_5g121780 [Beta vulgaris subsp. vulgaris]
isoform_10737	0.466	0	0.25	1.15	0	0	0	0	-3.43756	0.0391695	0.00764404	XP_011089311.1|3.0e-196|serine/threonine-protein kinase GRIK2 [Sesamum indicum]	K00908//calcium/calmodulin-dependent protein kinase kinase 1 [EC:2.7.11.17];K07359//calcium/calmodulin-dependent protein kinase kinase 2 [EC:2.7.11.17];K00908//calcium/calmodulin-dependent protein kinase kinase 1 [EC:2.7.11.17];K00908//calcium/calmodulin-dependent protein kinase kinase 1 [EC:2.7.11.17];K00908//calcium/calmodulin-dependent protein kinase kinase 1 [EC:2.7.11.17]
isoform_10738	0	0.633	0	0	0	0.72	0.73	0.45	5.56537	4.08e-06	3.05e-07	EYU33341.1|3.5e-16|hypothetical protein MIMGU_mgv1a017267mg [Erythranthe guttata]
isoform_107384	3.503	0	2.13	4.75	3.63	0	0	0	-7.34009	4.07e-12	1.44e-13	PON73111.1|5.1e-17|Myosin head motor domain containing protein [Parasponia andersonii]	K10357//myosin V;K10357//myosin V;K10357//myosin V;K10357//myosin V;K10357//myosin V
isoform_107397	0.506	2.046	0.47	0.48	0.57	1.6	1.93	2.61	1.93622	9.75e-07	6.66e-08	CAN60345.1|3.9e-52|hypothetical protein VITISV_042615 [Vitis vinifera]	K07478//putative ATPase
isoform_107404	0.436	1.453	0.2	0.53	0.58	1.93	1.2	1.23	1.60522	0.0209629	0.0036427	GBG86135.1|4.8e-07|hypothetical protein CBR_g41039 [Chara braunii]
isoform_107414	2.063	0	1.62	2.67	1.9	0	0	0	-6.70435	9.48e-10	4.37e-11	XP_023905178.1|1.7e-25|putative zinc transporter At3g08650 isoform X1 [Quercus suber]
isoform_107416	1.13	0.426	0.74	1.2	1.45	0.43	0.42	0.43	-1.47609	6.27e-05	5.71e-06	XP_011075380.1|5.8e-54|folylpolyglutamate synthase isoform X1 [Sesamum indicum]	K01930//folylpolyglutamate synthase [EC:6.3.2.17]+ko01100//Metabolic pathways+ko00790//Folate biosynthesis;K01930//folylpolyglutamate synthase [EC:6.3.2.17]+ko01100//Metabolic pathways+ko00790//Folate biosynthesis;K01930//folylpolyglutamate synthase [EC:6.3.2.17]+ko01100//Metabolic pathways+ko00790//Folate biosynthesis;K01930//folylpolyglutamate synthase [EC:6.3.2.17]+ko01100//Metabolic pathways+…
isoform_107425	0	1.043	0	0	0	1.94	0.08	1.11	4.44523	0.00224153	0.000283455	XP_011097317.1|1.4e-107|thymidylate kinase isoform X1 [Sesamum indicum]	K00943//dTMP kinase [EC:2.7.4.9]+ko01100//Metabolic pathways+ko00240//Pyrimidine metabolism;K00943//dTMP kinase [EC:2.7.4.9]+ko01100//Metabolic pathways+ko00240//Pyrimidine metabolism;K00943//dTMP kinase [EC:2.7.4.9]+ko01100//Metabolic pathways+ko00240//Pyrimidine metabolism;K00943//dTMP kinase [EC:2.7.4.9]+ko01100//Metabolic pathways+ko00240//Pyrimidine metabolism;K00943//dTMP kinase [EC:2.7.4.9…
isoform_107439	0.27	0	0.26	0.27	0.28	0	0	0	-4.29226	0.00202909	0.000253725	GBG79618.1|1.2e-06|hypothetical protein CBR_g29767 [Chara braunii]
isoform_107442	1.17	0	0.77	2.21	0.53	0	0	0	-6.25656	1.19e-07	7.14e-09	XP_021840226.1|3.0e-64|uncharacterized protein LOC110780107 [Spinacia oleracea]
isoform_107448	8.483	2.083	7.88	6.37	11.2	1.31	1.59	3.35	-2.0588	6.88e-05	6.3e-06	XP_022848239.1|2.4e-23|uncharacterized protein LOC111370651 [Olea europaea var. sylvestris]	K07466//replication factor A1+ko03420//Nucleotide excision repair+ko03030//DNA replication+ko03440//Homologous recombination+ko03430//Mismatch repair;K15255//ATP-dependent DNA helicase PIF1 [EC:3.6.4.12];K15255//ATP-dependent DNA helicase PIF1 [EC:3.6.4.12];K00759//adenine phosphoribosyltransferase [EC:2.4.2.7]+ko00230//Purine metabolism+ko01100//Metabolic pathways;K00759//adenine phosphoribosylt…
isoform_107449	0.406	0	0.17	0.35	0.7	0	0	0	-3.53189	0.0244987	0.00437777
isoform_107466	1.95	4.83	1.47	1.93	2.45	3.18	6.19	5.12	1.22842	0.0192221	0.00328592	XP_011079386.1|1.5e-27|UPF0057 membrane protein At2g24040-like [Sesamum indicum]	K03260//translation initiation factor 4G+ko03013//RNA transport
isoform_107468	5.066	0.046	4.45	6.3	4.45	0.14	0	0	-6.44521	1.35e-15	3.33e-17
isoform_107473	0.35	2.65	0.22	0.16	0.67	2.97	1.94	3.04	2.7448	3.8e-05	3.32e-06	XP_011096636.1|8.4e-170|auxin response factor 6 isoform X2 [Sesamum indicum]	K14486//auxin response factor+ko04075//Plant hormone signal transduction;K14486//auxin response factor+ko04075//Plant hormone signal transduction;K14486//auxin response factor+ko04075//Plant hormone signal transduction;K14486//auxin response factor+ko04075//Plant hormone signal transduction;K14486//auxin response factor+ko04075//Plant hormone signal transduction
isoform_107474	0	3.486	0	0	0	4.68	4.88	0.9	7.14231	2.01e-10	8.59e-12	XP_010679078.1|1.2e-284|PREDICTED: ABC transporter F family member 4 [Beta vulgaris subsp. vulgaris]	K06184//ATP-binding cassette, subfamily F, member 1;K06184//ATP-binding cassette, subfamily F, member 1;K06184//ATP-binding cassette, subfamily F, member 1;K06184//ATP-binding cassette, subfamily F, member 1;K06184//ATP-binding cassette, subfamily F, member 1
isoform_107480	0.306	0.013	0.35	0.39	0.18	0.04	0	0	-3.54201	0.00622649	0.000895929	PIN08004.1|1.4e-14|hypothetical protein CDL12_19422 [Handroanthus impetiginosus]
isoform_107481	11.256	0	13.01	10.68	10.08	0	0	0	-8.25219	6.67e-17	1.44e-18	XP_012834698.1|2.8e-79|PREDICTED: nuclear transcription factor Y subunit B-1-like isoform X2 [Erythranthe guttata]	K08065//nuclear transcription Y subunit beta;K08065//nuclear transcription Y subunit beta;K08065//nuclear transcription Y subunit beta;K08065//nuclear transcription Y subunit beta;K08065//nuclear transcription Y subunit beta
isoform_107494	0	6.48	0	0	0	7.67	5.9	5.87	7.7398	2.57e-14	7.19e-16	PIN21447.1|2.2e-89|hypothetical protein CDL12_05871 [Handroanthus impetiginosus]	K14503//brassinosteroid resistant 1/2+ko04075//Plant hormone signal transduction;K14503//brassinosteroid resistant 1/2+ko04075//Plant hormone signal transduction;K14503//brassinosteroid resistant 1/2+ko04075//Plant hormone signal transduction;K14503//brassinosteroid resistant 1/2+ko04075//Plant hormone signal transduction;K14503//brassinosteroid resistant 1/2+ko04075//Plant hormone signal transdu…
isoform_107531	0.946	2.376	0.66	0.8	1.38	2.21	2.11	2.81	1.24363	0.00301888	0.000395262	XP_010666328.1|1.1e-147|PREDICTED: uncharacterized protein LOC104883495 [Beta vulgaris subsp. vulgaris]
isoform_107540	0.81	2.083	0.81	1.08	0.54	2	1.96	2.29	1.28567	0.0139116	0.0022502	XP_011095519.1|6.3e-66|DUF21 domain-containing protein At1g55930, chloroplastic isoform X2 [Sesamum indicum]
isoform_107546	1.346	0.563	0.89	1.8	1.35	0.52	0.71	0.46	-1.28746	0.0196918	0.00337905	XP_011086432.1|2.3e-239|glycerol-3-phosphate 2-O-acyltransferase 6-like [Sesamum indicum]	K13508//glycerol-3-phosphate acyltransferase [EC:2.3.1.15 2.3.1.198]+ko01100//Metabolic pathways+ko01110//Biosynthesis of secondary metabolites+ko00564//Glycerophospholipid metabolism+ko00561//Glycerolipid metabolism;K13508//glycerol-3-phosphate acyltransferase [EC:2.3.1.15 2.3.1.198]+ko01100//Metabolic pathways+ko01110//Biosynthesis of secondary metabolites+ko00564//Glycerophospholipid metabolis…
isoform_107549	0	9.02	0	0	0	9.08	8.98	9	7.06073	2.53e-11	9.78e-13	XP_012855448.1|1.1e-29|PREDICTED: F-box protein At1g70590 [Erythranthe guttata]
isoform_107554	7.78	17.51	4.88	6.21	12.25	18.7	18.76	15.07	1.08625	0.0170811	0.00286035	PIN21282.1|1.2e-139|hypothetical protein CDL12_06017 [Handroanthus impetiginosus]	K18756//protein bicaudal C;K18756//protein bicaudal C;K18756//protein bicaudal C;K18756//protein bicaudal C;K18756//protein bicaudal C
isoform_107555	0	1.583	0	0	0	2.15	0.95	1.65	5.84773	8.29e-07	5.6e-08	PIN13020.1|6.3e-145|mRNA splicing factor [Handroanthus impetiginosus]	K12816//pre-mRNA-processing factor 17+ko03040//Spliceosome;K12816//pre-mRNA-processing factor 17+ko03040//Spliceosome;K12816//pre-mRNA-processing factor 17+ko03040//Spliceosome;K12816//pre-mRNA-processing factor 17+ko03040//Spliceosome;K12816//pre-mRNA-processing factor 17+ko03040//Spliceosome
isoform_107556	0.503	1.34	0.61	0.45	0.45	1.43	1.45	1.14	1.34498	0.000465583	5.03e-05	XP_011070501.1|7.1e-200|katanin p80 WD40 repeat-containing subunit B1 homolog isoform X2 [Sesamum indicum]	K18643//katanin p80 WD40 repeat-containing subunit B1;K18643//katanin p80 WD40 repeat-containing subunit B1;K18643//katanin p80 WD40 repeat-containing subunit B1;K18643//katanin p80 WD40 repeat-containing subunit B1;K18643//katanin p80 WD40 repeat-containing subunit B1
isoform_10757	0.03	6.73	0	0.09	0	7.62	6.12	6.45	7.31164	8.08e-27	7.5e-29
isoform_107583	3.906	12.01	4.2	3.22	4.3	10.53	11.45	14.05	1.53584	4.15e-12	1.47e-13	XP_011098171.1|2.0e-143|zinc finger BED domain-containing protein RICESLEEPER 1 [Sesamum indicum]	K04733//interleukin-1 receptor-associated kinase 4 [EC:2.7.11.1];K21437//ankyrin repeat domain-containing protein 13;K11866//STAM-binding protein [EC:3.4.19.12]+ko04144//Endocytosis;K19984//exocyst complex component 5
isoform_107625	44.523	0	67	45.24	21.33	0	0	0	-9.03282	4.54e-20	7.39e-22	XP_011082516.1|8.6e-68|histone H2AX [Sesamum indicum]	K11251//histone H2A;K11251//histone H2A;K11251//histone H2A;K11251//histone H2A;K11251//histone H2A
isoform_107637	0.16	0.596	0.12	0.22	0.14	0.5	0.57	0.72	1.87399	0.00480167	0.000665776	XP_026398824.1|1.2e-14|uncharacterized protein LOC113294654 [Papaver somniferum]
isoform_107647	1.816	6.183	0.7	2.28	2.47	8.18	6.52	3.85	1.65047	0.00758686	0.00112157	XP_011087696.1|4.1e-304|ribosome biogenesis protein BOP1 homolog isoform X1 [Sesamum indicum]	K14824//ribosome biogenesis protein ERB1;K14824//ribosome biogenesis protein ERB1;K14824//ribosome biogenesis protein ERB1;K14824//ribosome biogenesis protein ERB1;K14824//ribosome biogenesis protein ERB1
isoform_107658	1.516	13.433	1.39	0	3.16	15.58	12.95	11.77	2.59514	0.0332168	0.00627247	XP_012836395.1|3.0e-14|PREDICTED: stress protein DDR48 [Erythranthe guttata]
isoform_107678	0.186	9.253	0.26	0	0.3	10.62	7.83	9.31	5.30893	6.46e-18	1.28e-19	AEN79501.1|6.1e-199|sucrose synthase 2 [Phelipanche ramosa]	K00695//sucrose synthase [EC:2.4.1.13]+ko01100//Metabolic pathways+ko00500//Starch and sucrose metabolism;K00695//sucrose synthase [EC:2.4.1.13]+ko01100//Metabolic pathways+ko00500//Starch and sucrose metabolism;K00695//sucrose synthase [EC:2.4.1.13]+ko01100//Metabolic pathways+ko00500//Starch and sucrose metabolism;K00695//sucrose synthase [EC:2.4.1.13]+ko01100//Metabolic pathways+ko00500//Starc…
isoform_107694	0.166	3.406	0.31	0	0.19	3.58	3.85	2.79	4.10485	2.28e-09	1.1e-10	XP_011101320.1|8.6e-21|probable protein phosphatase 2C 25 [Sesamum indicum]	K17506//protein phosphatase 1L [EC:3.1.3.16];K17506//protein phosphatase 1L [EC:3.1.3.16];K17506//protein phosphatase 1L [EC:3.1.3.16];K17506//protein phosphatase 1L [EC:3.1.3.16]
isoform_107695	0.483	2.573	0.58	0.72	0.15	3.78	1.01	2.93	2.17444	0.0160329	0.00265673	XP_012858872.1|2.4e-102|PREDICTED: ADP-ribosylation factor-related protein 1 [Erythranthe guttata]	K07952//ADP-ribosylation factor related protein 1;K07952//ADP-ribosylation factor related protein 1;K07952//ADP-ribosylation factor related protein 1;K07952//ADP-ribosylation factor related protein 1;K07952//ADP-ribosylation factor related protein 1
isoform_107698	16.53	2.896	29.6	11.55	8.44	3.04	2.87	2.78	-2.52151	3.22e-06	2.37e-07	XP_020554575.1|1.2e-175|uncharacterized protein LOC105178433 [Sesamum indicum]	K01537//Ca2+-transporting ATPase [EC:3.6.3.8];K04125//gibberellin 2beta-dioxygenase [EC:1.14.11.13]+ko00904//Diterpenoid biosynthesis+ko01110//Biosynthesis of secondary metabolites;K03686//molecular chaperone DnaJ;K14301//nuclear pore complex protein Nup107+ko03013//RNA transport;K01184//polygalacturonase [EC:3.2.1.15]+ko00040//Pentose and glucuronate interconversions+ko01100//Metabolic pathways
isoform_107706	0.01	1.573	0.03	0	0	1.83	0.77	2.12	5.87332	8.33e-07	5.63e-08	EYU33341.1|3.5e-24|hypothetical protein MIMGU_mgv1a017267mg [Erythranthe guttata]	K01431//beta-ureidopropionase [EC:3.5.1.6]+ko00410//beta-Alanine metabolism+ko00770//Pantothenate and CoA biosynthesis+ko01100//Metabolic pathways+ko00240//Pyrimidine metabolism;K01431//beta-ureidopropionase [EC:3.5.1.6]+ko00410//beta-Alanine metabolism+ko00770//Pantothenate and CoA biosynthesis+ko01100//Metabolic pathways+ko00240//Pyrimidine metabolism;K01431//beta-ureidopropionase [EC:3.5.1.6]+…
isoform_107712	2.66	67.793	1.22	5.41	1.35	68.66	69.85	64.87	4.42847	4.66e-15	1.21e-16	XP_011081771.1|6.0e-166|uncharacterized protein LOC105164730 [Sesamum indicum]	K01054//acylglycerol lipase [EC:3.1.1.23]+ko01100//Metabolic pathways+ko00561//Glycerolipid metabolism;K01054//acylglycerol lipase [EC:3.1.1.23]+ko01100//Metabolic pathways+ko00561//Glycerolipid metabolism;K01054//acylglycerol lipase [EC:3.1.1.23]+ko01100//Metabolic pathways+ko00561//Glycerolipid metabolism;K01054//acylglycerol lipase [EC:3.1.1.23]+ko01100//Metabolic pathways+ko00561//Glycerolipi…
isoform_10772	3.733	0.406	2.95	3.39	4.86	0.52	0.56	0.14	-3.16456	8.93e-09	4.63e-10	XP_012841119.1|2.4e-129|PREDICTED: ubiquitin carboxyl-terminal hydrolase 23 [Erythranthe guttata]	K11855//ubiquitin carboxyl-terminal hydrolase 36/42 [EC:3.4.19.12];K11855//ubiquitin carboxyl-terminal hydrolase 36/42 [EC:3.4.19.12];K11855//ubiquitin carboxyl-terminal hydrolase 36/42 [EC:3.4.19.12];K11855//ubiquitin carboxyl-terminal hydrolase 36/42 [EC:3.4.19.12];K11855//ubiquitin carboxyl-terminal hydrolase 36/42 [EC:3.4.19.12]
isoform_107721	6.166	2.073	4.75	8.27	5.48	1.74	2.13	2.35	-1.63223	3.37e-06	2.49e-07
isoform_107735	0	6.036	0	0	0	6.78	5.43	5.9	6.11918	8.19e-08	4.81e-09
isoform_107736	0	0.413	0	0	0	0.58	0.64	0.02	3.77187	0.0185308	0.00314628	XP_018855475.1|9.3e-120|PREDICTED: uncharacterized protein K02A2.6-like, partial [Juglans regia]	K04125//gibberellin 2beta-dioxygenase [EC:1.14.11.13]+ko00904//Diterpenoid biosynthesis+ko01110//Biosynthesis of secondary metabolites;K14513//ethylene-insensitive protein 2+ko04016//MAPK signaling pathway - plant+ko04075//Plant hormone signal transduction;K03686//molecular chaperone DnaJ;K15777//4,5-DOPA dioxygenase extradiol [EC:1.13.11.-]+ko00965//Betalain biosynthesis;K20538//mitogen-activate…
isoform_107738	0.193	1.73	0.25	0	0.33	1.57	2.63	0.99	2.75267	0.0123514	0.0019638	PIN14547.1|9.1e-33|putative dehydrogenase [Handroanthus impetiginosus]	K22418//11beta/17beta-hydroxysteroid dehydrogenase [EC:1.1.1.146 1.1.1.-];K22418//11beta/17beta-hydroxysteroid dehydrogenase [EC:1.1.1.146 1.1.1.-];K22418//11beta/17beta-hydroxysteroid dehydrogenase [EC:1.1.1.146 1.1.1.-];K22418//11beta/17beta-hydroxysteroid dehydrogenase [EC:1.1.1.146 1.1.1.-];K22418//11beta/17beta-hydroxysteroid dehydrogenase [EC:1.1.1.146 1.1.1.-]
isoform_107746	1.733	4.33	1.18	1.91	2.11	4.58	4.13	4.28	1.25138	6.6e-07	4.4e-08	XP_021850398.1|3.2e-77|uncharacterized protein LOC110789974 [Spinacia oleracea]	K20178//vacuolar protein sorting-associated protein 8;K18195//rhamnogalacturonan endolyase [EC:4.2.2.23];K22804//structural maintenance of chromosomes protein 6;K22048//mechanosensitive ion channel protein 4/5/6/7/8/9/10;K20661//cytochrome P450 family 714 subfamily A polypeptide 1
isoform_107748	0.236	0.04	0.28	0.34	0.09	0.06	0.06	0	-2.59415	0.0271796	0.00494607	XP_021988828.1|6.0e-48|glycine-rich protein 2-like [Helianthus annuus]	K09250//cellular nucleic acid-binding protein;K09250//cellular nucleic acid-binding protein;K09250//cellular nucleic acid-binding protein;K09250//cellular nucleic acid-binding protein;K09250//cellular nucleic acid-binding protein
isoform_107759	0.206	52.83	0	0.18	0.44	53.57	52.95	51.97	7.64861	1.04e-30	7.14e-33
isoform_107769	0.666	0.026	0.22	0.85	0.93	0.07	0	0.01	-3.87679	0.00274098	0.000354895
isoform_107770	0	0.273	0	0	0	0.13	0.11	0.58	3.7662	0.0144551	0.00235211	XP_011077753.1|1.9e-62|syntaxin-132 [Sesamum indicum]	K08486//syntaxin 1B/2/3+ko04130//SNARE interactions in vesicular transport;K08486//syntaxin 1B/2/3+ko04130//SNARE interactions in vesicular transport;K08486//syntaxin 1B/2/3+ko04130//SNARE interactions in vesicular transport;K08486//syntaxin 1B/2/3+ko04130//SNARE interactions in vesicular transport;K08486//syntaxin 1B/2/3+ko04130//SNARE interactions in vesicular transport
isoform_107775	1.686	3.683	1.32	1.94	1.8	3.79	3.72	3.54	1.05639	0.000257353	2.63e-05	XP_021767501.1|4.0e-84|uncharacterized protein LOC110731889 [Chenopodium quinoa]
isoform_107781	2.98	0.676	3.79	2.58	2.57	0.86	0.36	0.81	-2.15103	0.000185072	1.84e-05
isoform_107796	0	0.66	0	0	0	0.41	0	1.57	3.33986	0.0475003	0.00964389	XP_011101087.1|4.4e-153|uncharacterized protein LOC105179193 [Sesamum indicum]
isoform_107797	13.426	4.383	12.58	13.87	13.83	5.05	3.88	4.22	-1.68862	6.76e-36	3.17e-38	XP_021750014.1|6.9e-63|uncharacterized protein LOC110715719 isoform X1 [Chenopodium quinoa]
isoform_107820	1.24	0.286	0.41	1.38	1.93	0.29	0.29	0.28	-2.11362	0.0114641	0.00180342	XP_009101516.1|9.3e-32|PREDICTED: CTD small phosphatase-like protein 2 isoform X2 [Brassica rapa]	K17616//CTD small phosphatase-like protein 2 [EC:3.1.3.-];K17616//CTD small phosphatase-like protein 2 [EC:3.1.3.-];K17616//CTD small phosphatase-like protein 2 [EC:3.1.3.-];K17616//CTD small phosphatase-like protein 2 [EC:3.1.3.-];K17616//CTD small phosphatase-like protein 2 [EC:3.1.3.-]
isoform_107825	12.54	3.233	8.5	16	13.12	5.66	3.42	0.62	-1.88667	0.0212802	0.00370657	XP_020547822.1|2.5e-201|U-box domain-containing protein 19-like [Sesamum indicum]	K08332//vacuolar protein 8;K08332//vacuolar protein 8
isoform_107828	0.94	0.186	1	1.09	0.73	0.11	0.28	0.17	-2.37025	0.00120905	0.000142946	XP_011088169.1|1.7e-38|probable E3 ubiquitin-protein ligase RHY1A [Sesamum indicum]	K10635//E3 ubiquitin-protein ligase Arkadia [EC:2.3.2.27];K11982//E3 ubiquitin-protein ligase RNF115/126 [EC:2.3.2.27];K19045//E3 ubiquitin-protein ligase BIG BROTHER and related proteins [EC:2.3.2.27];K11982//E3 ubiquitin-protein ligase RNF115/126 [EC:2.3.2.27];K11982//E3 ubiquitin-protein ligase RNF115/126 [EC:2.3.2.27]
isoform_10783	2.413	15.083	0.59	4.12	2.53	15.15	14.06	16.04	2.47314	0.000110764	1.06e-05	XP_011081593.1|1.6e-29|myosin-15 isoform X2 [Sesamum indicum]	K10357//myosin V;K10357//myosin V;K10357//myosin V;K10357//myosin V;K10357//myosin V
isoform_107840	0.073	3.533	0	0.22	0	4.06	2.04	4.5	4.85626	1.72e-07	1.05e-08	PIN16659.1|2.9e-59|hypothetical protein CDL12_10684 [Handroanthus impetiginosus]	K13195//cold-inducible RNA-binding protein;K13195//cold-inducible RNA-binding protein;K13195//cold-inducible RNA-binding protein;K13195//cold-inducible RNA-binding protein;K13195//cold-inducible RNA-binding protein
isoform_107849	0.846	0.386	0.73	0.91	0.9	0.28	0.3	0.58	-1.16598	0.0311201	0.00580684
isoform_107857	0.643	11.826	1.09	0	0.84	14.84	11.29	9.35	3.55224	0.000594206	6.56e-05	PIN15572.1|6.5e-61|hypothetical protein CDL12_11778 [Handroanthus impetiginosus]
isoform_107872	5.433	1.873	3.8	6.65	5.85	2.56	1.25	1.81	-1.58489	0.000116815	1.12e-05	XP_011042210.1|4.9e-49|PREDICTED: arginine--tRNA ligase, cytoplasmic-like [Populus euphratica]	K01887//arginyl-tRNA synthetase [EC:6.1.1.19]+ko00970//Aminoacyl-tRNA biosynthesis;K01887//arginyl-tRNA synthetase [EC:6.1.1.19]+ko00970//Aminoacyl-tRNA biosynthesis;K01887//arginyl-tRNA synthetase [EC:6.1.1.19]+ko00970//Aminoacyl-tRNA biosynthesis;K01887//arginyl-tRNA synthetase [EC:6.1.1.19]+ko00970//Aminoacyl-tRNA biosynthesis;K01887//arginyl-tRNA synthetase [EC:6.1.1.19]+ko00970//Aminoacyl-tR…
isoform_10788	16.97	0	12.59	15.59	22.73	0	0	0	-9.77434	3.21e-26	3.15e-28	XP_011102300.1|3.4e-250|amino acid permease 3 isoform X1 [Sesamum indicum]	K14209//solute carrier family 36 (proton-coupled amino acid transporter);K14209//solute carrier family 36 (proton-coupled amino acid transporter);K14209//solute carrier family 36 (proton-coupled amino acid transporter);K14209//solute carrier family 36 (proton-coupled amino acid transporter);K14209//solute carrier family 36 (proton-coupled amino acid transporter)
isoform_107880	0.866	0.056	0.41	1.52	0.67	0.17	0	0	-3.08535	0.0333993	0.00631424	OTG26788.1|1.2e-22|hypothetical protein HannXRQ_Chr05g0162561 [Helianthus annuus]	K12821//pre-mRNA-processing factor 40+ko03040//Spliceosome;K10257//acyl-lipid omega-3 desaturase [EC:1.14.19.25 1.14.19.35 1.14.19.36]
isoform_107885	10.606	2.666	14.79	10.29	6.74	3.9	3.39	0.71	-1.95678	0.0100449	0.00154999	XP_012894366.1|2.7e-13|uncharacterized protein [Blastocystis hominis]	K04733//interleukin-1 receptor-associated kinase 4 [EC:2.7.11.1];K05747//Wiskott-Aldrich syndrome protein+ko04144//Endocytosis
isoform_107886	0.61	0	0.46	0.57	0.8	0	0	0	-5.73618	1.44e-06	1.01e-07	PIN20077.1|7.0e-127|hypothetical protein CDL12_07238 [Handroanthus impetiginosus]	K20780//mediator of DNA damage checkpoint protein 1;K20780//mediator of DNA damage checkpoint protein 1;K14972//PAX-interacting protein 1
isoform_107893	1.023	0	0	1.88	1.19	0	0	0	-3.81935	0.0165697	0.00275992	XP_011090149.1|8.4e-144|THUMP domain-containing protein 1 homolog [Sesamum indicum]	K06963//tRNA acetyltransferase TAN1;K06963//tRNA acetyltransferase TAN1;K06963//tRNA acetyltransferase TAN1;K06963//tRNA acetyltransferase TAN1;K06963//tRNA acetyltransferase TAN1
isoform_107901	0.28	0	0.26	0.43	0.15	0	0	0	-4.15183	0.00379137	0.000510222	XP_011100802.1|3.7e-82|importin subunit alpha-2 [Sesamum indicum]	K06269//serine/threonine-protein phosphatase PP1 catalytic subunit [EC:3.1.3.16]+ko03015//mRNA surveillance pathway
isoform_107913	0.136	1.64	0.11	0.3	0	1.51	2.74	0.67	3.10524	0.00817775	0.00122172	PIN05761.1|3.3e-63|putative E3 ubiquitin ligase [Handroanthus impetiginosus]
isoform_107920	34.573	6.5	19.28	42.03	42.41	5.05	10.49	3.96	-2.37499	1.29e-05	1.04e-06	PIN10514.1|1.0e-35|Polygalacturonate 4-alpha-galacturonosyltransferase [Handroanthus impetiginosus]	K20893//probable galacturonosyltransferase-like 1 [EC:2.4.1.-];K20893//probable galacturonosyltransferase-like 1 [EC:2.4.1.-];K20893//probable galacturonosyltransferase-like 1 [EC:2.4.1.-];K20893//probable galacturonosyltransferase-like 1 [EC:2.4.1.-];K20893//probable galacturonosyltransferase-like 1 [EC:2.4.1.-]
isoform_107927	7.853	2.193	5.31	11.98	6.27	3.21	2.43	0.94	-1.82321	0.00345982	0.000460813
isoform_10793	4.766	0.15	7.01	2.64	4.65	0.45	0	0	-3.86159	0.00341761	0.000454541	XP_011074667.1|5.5e-235|endoglucanase 10 [Sesamum indicum]	K01179//endoglucanase [EC:3.2.1.4]+ko01100//Metabolic pathways+ko00500//Starch and sucrose metabolism;K01179//endoglucanase [EC:3.2.1.4]+ko01100//Metabolic pathways+ko00500//Starch and sucrose metabolism;K01179//endoglucanase [EC:3.2.1.4]+ko01100//Metabolic pathways+ko00500//Starch and sucrose metabolism;K01179//endoglucanase [EC:3.2.1.4]+ko01100//Metabolic pathways+ko00500//Starch and sucrose me…
isoform_107937	0.923	0.146	1.06	0.77	0.94	0.19	0.18	0.07	-2.66799	1.02e-07	6.09e-09	XP_020547389.1|3.8e-237|zinc finger CCCH domain-containing protein 55 [Sesamum indicum]	K22909//zinc finger CCCH domain-containing protein 13;K14943//muscleblind;K14943//muscleblind;K14943//muscleblind
isoform_107946	1.253	3.483	1.17	1.45	1.14	3.52	3.48	3.45	1.3953	1.29e-09	6.04e-11
isoform_107949	0	5.3	0	0	0	3.97	6.3	5.63	7.26381	5.45e-12	1.96e-13	VDC79738.1|4.0e-63|unnamed protein product [Brassica rapa]	K12834//PHD finger-like domain-containing protein 5A+ko03040//Spliceosome;K12834//PHD finger-like domain-containing protein 5A+ko03040//Spliceosome;K12834//PHD finger-like domain-containing protein 5A+ko03040//Spliceosome;K12834//PHD finger-like domain-containing protein 5A+ko03040//Spliceosome;K12834//PHD finger-like domain-containing protein 5A+ko03040//Spliceosome
isoform_107951	0.773	0	0.47	1.67	0.18	0	0	0	-4.48517	0.00162986	0.00019888	XP_011096359.1|3.3e-29|triose phosphate/phosphate translocator, chloroplastic [Sesamum indicum]	K15283//solute carrier family 35, member E1;K15283//solute carrier family 35, member E1;K15283//solute carrier family 35, member E1;K15283//solute carrier family 35, member E1;K15283//solute carrier family 35, member E1
isoform_107952	0.813	0	1.72	0.43	0.29	0	0	0	-5.0967	0.000123999	1.19e-05	XP_021716125.1|9.7e-72|uncharacterized protein LOC110684041 [Chenopodium quinoa]
isoform_107955	0.05	0.54	0.06	0.06	0.03	0.79	0.39	0.44	3.42817	6.87e-05	6.3e-06	EPS69075.1|4.4e-66|hypothetical protein M569_05695, partial [Genlisea aurea]	K11128//H/ACA ribonucleoprotein complex subunit 1+ko03008//Ribosome biogenesis in eukaryotes
isoform_107965	1.833	0.23	2	1.51	1.99	0	0.47	0.22	-3.0135	0.00482934	0.000670198
isoform_107978	0.236	3.62	0.47	0.24	0	3.15	4.68	3.03	3.67913	6.79e-06	5.25e-07	XP_012847716.1|1.4e-46|PREDICTED: thioredoxin-like [Erythranthe guttata]	K03671//thioredoxin 1;K03671//thioredoxin 1;K03671//thioredoxin 1;K03671//thioredoxin 1;K03671//thioredoxin 1
isoform_107988	0.033	1.066	0.02	0.02	0.06	1.22	1.02	0.96	4.50032	1.03e-10	4.26e-12	PIN08597.1|2.3e-09|hypothetical protein CDL12_18822 [Handroanthus impetiginosus]	K13863//solute carrier family 7 (cationic amino acid transporter), member 1
isoform_1080	3.083	1.296	1.97	3.98	3.3	1.42	1.11	1.36	-1.30689	0.000151733	1.48e-05	PIN17050.1|0.0e+00|hypothetical protein CDL12_10282 [Handroanthus impetiginosus]	K04730//interleukin-1 receptor-associated kinase 1 [EC:2.7.11.1];K14442//ATP-dependent RNA helicase DHX36 [EC:3.6.4.13]+ko03018//RNA degradation;K03283//heat shock 70kDa protein 1/2/6/8+ko03040//Spliceosome+ko04144//Endocytosis+ko04141//Protein processing in endoplasmic reticulum;K03283//heat shock 70kDa protein 1/2/6/8+ko03040//Spliceosome+ko04144//Endocytosis+ko04141//Protein processing in endo…
isoform_108006	1.816	5.883	1.49	1.96	2	6.66	5.66	5.33	1.62276	8.39e-19	1.53e-20	CAN77029.1|1.2e-32|hypothetical protein VITISV_015340 [Vitis vinifera]	K22940//protein YIPF1/2;K22940//protein YIPF1/2;K22940//protein YIPF1/2;K22940//protein YIPF1/2;K22940//protein YIPF1/2
isoform_10801	1.54	0	2.29	0	2.33	0	0	0	-4.39039	0.00372181	0.000499913	XP_011094471.1|6.8e-177|uncharacterized protein LOC105174163 [Sesamum indicum]
isoform_108022	2.083	0.076	1.84	2.05	2.36	0.08	0.11	0.04	-4.76133	6.5e-22	9.03e-24	XP_021764648.1|2.0e-59|uncharacterized protein LOC110729243 isoform X1 [Chenopodium quinoa]	K15283//solute carrier family 35, member E1;K15283//solute carrier family 35, member E1;K15283//solute carrier family 35, member E1;K15283//solute carrier family 35, member E1;K15283//solute carrier family 35, member E1
isoform_108031	1.346	0.53	0.87	1.98	1.19	0.62	0.57	0.4	-1.34759	0.0414454	0.00817397	XP_020550766.1|5.4e-49|protein ENHANCED DISEASE RESISTANCE 2-like [Sesamum indicum]
isoform_108054	0	0.69	0	0	0	0.84	1.23	0	3.70481	0.021629	0.00377927	XP_011074946.1|4.9e-171|receptor homology region, transmembrane domain- and RING domain-containing protein 2 isoform X1 [Sesamum indicum]	K15692//E3 ubiquitin-protein ligase RNF13 [EC:2.3.2.27];K15692//E3 ubiquitin-protein ligase RNF13 [EC:2.3.2.27];K15692//E3 ubiquitin-protein ligase RNF13 [EC:2.3.2.27];K15692//E3 ubiquitin-protein ligase RNF13 [EC:2.3.2.27];K15692//E3 ubiquitin-protein ligase RNF13 [EC:2.3.2.27]
isoform_108057	0	1.22	0	0	0	0	1.21	2.45	3.45692	0.0371681	0.00717692	EMS50680.1|1.5e-20|Periplasmic beta-glucosidase [Triticum urartu]	K05349//beta-glucosidase [EC:3.2.1.21]+ko01100//Metabolic pathways+ko00500//Starch and sucrose metabolism+ko01110//Biosynthesis of secondary metabolites+ko00460//Cyanoamino acid metabolism+ko00940//Phenylpropanoid biosynthesis;K05349//beta-glucosidase [EC:3.2.1.21]+ko01100//Metabolic pathways+ko00500//Starch and sucrose metabolism+ko01110//Biosynthesis of secondary metabolites+ko00460//Cyanoamino…
isoform_108059	5.196	2.52	3.61	6.39	5.59	2.39	2.45	2.72	-1.10289	0.00024769	2.53e-05	XP_022860288.1|7.3e-20|uncharacterized protein LOC111380859 [Olea europaea var. sylvestris]	K10755//replication factor C subunit 2/4+ko03420//Nucleotide excision repair+ko03030//DNA replication+ko03430//Mismatch repair;K10755//replication factor C subunit 2/4+ko03420//Nucleotide excision repair+ko03030//DNA replication+ko03430//Mismatch repair;K10755//replication factor C subunit 2/4+ko03420//Nucleotide excision repair+ko03030//DNA replication+ko03430//Mismatch repair;K10755//replicatio…
isoform_108063	6.936	0	6.08	7.55	7.18	0	0	0	-7.4605	4.76e-13	1.52e-14
isoform_108069	1.706	4.816	1.34	2.2	1.58	5.15	4.76	4.54	1.4221	5.61e-08	3.22e-09	EOY06956.1|6.8e-15|Uncharacterized protein TCM_021518 [Theobroma cacao]	K04706//E3 SUMO-protein ligase PIAS1 [EC:2.3.2.-]+ko04120//Ubiquitin mediated proteolysis;K20924//cellulose synthase-like protein [EC:2.4.1.-]
isoform_108074	21.36	5.25	45.49	7.65	10.94	8.64	3.22	3.89	-1.97746	0.0271248	0.00493522	XP_022857621.1|2.7e-137|heat shock cognate protein 80 [Olea europaea var. sylvestris]	K04079//molecular chaperone HtpG+ko04141//Protein processing in endoplasmic reticulum+ko04626//Plant-pathogen interaction;K04079//molecular chaperone HtpG+ko04141//Protein processing in endoplasmic reticulum+ko04626//Plant-pathogen interaction;K04079//molecular chaperone HtpG+ko04141//Protein processing in endoplasmic reticulum+ko04626//Plant-pathogen interaction;K04079//molecular chaperone HtpG+…
isoform_108077	0.686	3.25	0.32	0.77	0.97	3.17	3.3	3.28	2.14381	9.15e-07	6.22e-08	XP_021836221.1|1.2e-18|uncharacterized protein LOC110775930 [Spinacia oleracea]
isoform_108081	2.333	1.193	2.12	2.1	2.78	0.94	1.21	1.43	-1.03429	0.00223059	0.000281931	PIM97113.1|2.5e-09|hypothetical protein CDL12_30422 [Handroanthus impetiginosus]
isoform_108121	2.99	0.443	4.08	2.62	2.27	0.81	0.52	0	-2.48002	0.0316303	0.00592092	XP_011076705.1|7.7e-102|N-(5'-phosphoribosyl)anthranilate isomerase 1, chloroplastic isoform X1 [Sesamum indicum]	K01817//phosphoribosylanthranilate isomerase [EC:5.3.1.24]+ko01230//Biosynthesis of amino acids+ko01100//Metabolic pathways+ko01110//Biosynthesis of secondary metabolites+ko00400//Phenylalanine, tyrosine and tryptophan biosynthesis;K01817//phosphoribosylanthranilate isomerase [EC:5.3.1.24]+ko01230//Biosynthesis of amino acids+ko01100//Metabolic pathways+ko01110//Biosynthesis of secondary metaboli…
isoform_108125	1.543	0	0.98	2.02	1.63	0	0	0	-6.97574	1.13e-10	4.69e-12	XP_019161883.1|3.9e-22|PREDICTED: uncharacterized protein LOC109158427, partial [Ipomoea nil]	K07910//Ras-related protein Rab-18;K22686//pro-apoptotic serine protease NMA111 [EC:3.4.21.-];K18195//rhamnogalacturonan endolyase [EC:4.2.2.23];K20093//DNA excision repair protein ERCC-6-like [EC:3.6.4.12];K03006//DNA-directed RNA polymerase II subunit RPB1 [EC:2.7.7.6]+ko03020//RNA polymerase
isoform_108136	0	0.583	0	0	0	0.51	0.63	0.61	5.12856	4.5e-05	3.99e-06	PIN08014.1|4.3e-83|Na+-bile acid cotransporter [Handroanthus impetiginosus]	K03453//bile acid:Na+ symporter, BASS family;K03453//bile acid:Na+ symporter, BASS family;K03453//bile acid:Na+ symporter, BASS family;K03453//bile acid:Na+ symporter, BASS family;K03453//bile acid:Na+ symporter, BASS family
isoform_108147	5.143	15.416	6.44	4.99	4	15.11	16.45	14.69	1.49562	1.86e-08	1e-09	XP_011094929.1|1.5e-49|uncharacterized protein LOC105174502 isoform X1 [Sesamum indicum]
isoform_108154	2.046	1.036	1.45	2.69	2	0.8	1.31	1	-1.04386	0.0495054	0.0101483	XP_011081194.1|3.3e-33|zinc finger Ran-binding domain-containing protein 2-like isoform X1 [Sesamum indicum]	K01191//alpha-mannosidase [EC:3.2.1.24]+ko00511//Other glycan degradation;K01817//phosphoribosylanthranilate isomerase [EC:5.3.1.24]+ko01230//Biosynthesis of amino acids+ko01100//Metabolic pathways+ko01110//Biosynthesis of secondary metabolites+ko00400//Phenylalanine, tyrosine and tryptophan biosynthesis;K01817//phosphoribosylanthranilate isomerase [EC:5.3.1.24]+ko01230//Biosynthesis of amino aci…
isoform_10817	10.886	27.086	12.61	9.87	10.18	26.62	27.93	26.71	1.23228	3.44e-13	1.08e-14	XP_011075206.1|1.4e-113|putative F-box/LRR-repeat protein At5g02930 [Sesamum indicum]	K04733//interleukin-1 receptor-associated kinase 4 [EC:2.7.11.1]
isoform_108174	0	1.35	0	0	0	2.86	1.19	0	3.72818	0.0206847	0.00358472	XP_015879887.1|6.1e-145|pectinesterase 31 [Ziziphus jujuba]	K01051//pectinesterase [EC:3.1.1.11]+ko00040//Pentose and glucuronate interconversions+ko01100//Metabolic pathways;K01051//pectinesterase [EC:3.1.1.11]+ko00040//Pentose and glucuronate interconversions+ko01100//Metabolic pathways;K01051//pectinesterase [EC:3.1.1.11]+ko00040//Pentose and glucuronate interconversions+ko01100//Metabolic pathways;K01051//pectinesterase [EC:3.1.1.11]+ko00040//Pentose …
isoform_108213	0.916	7.51	0.62	0.68	1.45	7.09	7.58	7.86	2.94665	5.12e-09	2.57e-10
isoform_108227	3.363	1.426	2.88	3.63	3.58	1.43	1.23	1.62	-1.30584	3.49e-05	3.03e-06
isoform_108244	0.433	2.336	0.46	0.67	0.17	3.2	1.84	1.97	2.25787	0.00240309	0.000306242
isoform_108248	0.23	4.326	0	0.69	0	4.56	3.18	5.24	3.30784	0.0103956	0.00161082	PIM98778.1|1.1e-73|hypothetical protein CDL12_28738 [Handroanthus impetiginosus]	K15216//RNA polymerase I-specific transcription initiation factor RRN3;K15216//RNA polymerase I-specific transcription initiation factor RRN3;K15216//RNA polymerase I-specific transcription initiation factor RRN3;K15216//RNA polymerase I-specific transcription initiation factor RRN3;K15216//RNA polymerase I-specific transcription initiation factor RRN3
isoform_108249	6.406	2.593	4.57	7.61	7.04	2.24	2.6	2.94	-1.35973	1.72e-05	1.42e-06	XP_011074385.1|6.3e-78|metal transporter Nramp2 [Sesamum indicum]	K21398//natural resistance-associated macrophage protein 2;K21398//natural resistance-associated macrophage protein 2;K21398//natural resistance-associated macrophage protein 2;K21398//natural resistance-associated macrophage protein 2;K21398//natural resistance-associated macrophage protein 2
isoform_108264	0.846	2.966	0.72	0.73	1.09	2.56	2.06	4.28	1.65168	0.0206769	0.00358278
isoform_108267	0.143	1.006	0.28	0	0.15	0.95	1.17	0.9	2.47569	0.0293342	0.00541298	EEF32792.1|1.0e-24|tfiif-alpha, putative [Ricinus communis]	K03138//transcription initiation factor TFIIF subunit alpha+ko03022//Basal transcription factors;K03138//transcription initiation factor TFIIF subunit alpha+ko03022//Basal transcription factors;K03138//transcription initiation factor TFIIF subunit alpha+ko03022//Basal transcription factors;K03138//transcription initiation factor TFIIF subunit alpha+ko03022//Basal transcription factors;K03138//tra…
isoform_108269	0.036	0.77	0.11	0	0	0.62	0.56	1.13	3.79809	0.000673543	7.52e-05	XP_021812574.1|3.3e-73|subtilisin-like protease SBT5.3 [Prunus avium]	K14568//rRNA small subunit pseudouridine methyltransferase Nep1 [EC:2.1.1.260]+ko03008//Ribosome biogenesis in eukaryotes;K13124//mitogen-activated protein kinase organizer 1;K12663//Delta3,5-Delta2,4-dienoyl-CoA isomerase [EC:5.3.3.21]+ko04146//Peroxisome;K15333//tRNA guanosine-2'-O-methyltransferase [EC:2.1.1.34];K12663//Delta3,5-Delta2,4-dienoyl-CoA isomerase [EC:5.3.3.21]+ko04146//Peroxisome
isoform_108288	0	0.553	0	0	0	0.8	0.36	0.5	4.96896	0.000120966	1.16e-05	XP_011096125.1|1.5e-19|vacuolar-processing enzyme [Sesamum indicum]	K01369//legumain [EC:3.4.22.34];K01369//legumain [EC:3.4.22.34];K01369//legumain [EC:3.4.22.34];K01369//legumain [EC:3.4.22.34];K01369//legumain [EC:3.4.22.34]
isoform_10829	1.466	0.376	1.69	1.58	1.13	0.24	0.34	0.55	-1.98022	0.000136328	1.32e-05	XP_011072465.1|7.6e-136|uncharacterized protein LOC105157713 [Sesamum indicum]	K09775//uncharacterized protein;K07466//replication factor A1+ko03420//Nucleotide excision repair+ko03030//DNA replication+ko03440//Homologous recombination+ko03430//Mismatch repair
isoform_108290	1.293	4.28	1.34	0.88	1.66	3.95	5.19	3.7	1.64319	9.52e-06	7.53e-07	XP_021714936.1|1.8e-152|lysine--tRNA ligase, chloroplastic/mitochondrial-like isoform X2 [Chenopodium quinoa]	K04567//lysyl-tRNA synthetase, class II [EC:6.1.1.6]+ko00970//Aminoacyl-tRNA biosynthesis;K04567//lysyl-tRNA synthetase, class II [EC:6.1.1.6]+ko00970//Aminoacyl-tRNA biosynthesis;K04567//lysyl-tRNA synthetase, class II [EC:6.1.1.6]+ko00970//Aminoacyl-tRNA biosynthesis;K04567//lysyl-tRNA synthetase, class II [EC:6.1.1.6]+ko00970//Aminoacyl-tRNA biosynthesis;K04567//lysyl-tRNA synthetase, class II…
isoform_108298	3.866	1.716	4.53	3.11	3.96	1.27	1.73	2.15	-1.23484	0.00374799	0.000503624	XP_011087291.1|2.4e-39|angio-associated migratory cell protein [Sesamum indicum]	K14818//ribosome assembly protein SQT1;K14818//ribosome assembly protein SQT1;K14818//ribosome assembly protein SQT1;K14818//ribosome assembly protein SQT1;K14818//ribosome assembly protein SQT1
isoform_1083	15.52	4.916	9.27	19.3	17.99	4.66	8.29	1.8	-1.63934	0.0132893	0.00213576	PIN22711.1|0.0e+00|Translation initiation factor 2C (eIF-2C) [Handroanthus impetiginosus]	K11593//eukaryotic translation initiation factor 2C;K11593//eukaryotic translation initiation factor 2C;K11593//eukaryotic translation initiation factor 2C;K11593//eukaryotic translation initiation factor 2C;K11593//eukaryotic translation initiation factor 2C
isoform_10830	33.66	0	40.94	40.62	19.42	0	0	0	-10.5325	3.15e-31	2.08e-33	KNA14493.1|1.0e-97|hypothetical protein SOVF_106270, partial [Spinacia oleracea]
isoform_108311	0.503	6.296	0	1.17	0.34	5.79	6.81	6.29	3.19419	0.0013591	0.00016277	XP_011088451.1|1.1e-38|BEL1-like homeodomain protein 7 [Sesamum indicum]
isoform_108314	0	0.41	0	0	0	0.22	0.73	0.28	4.20805	0.00331688	0.000439347
isoform_108322	0.43	0.053	0.35	0.35	0.59	0.16	0	0	-2.76355	0.0392951	0.00767352
isoform_108324	0	0.616	0	0	0	0.89	0.52	0.44	4.41097	0.00135584	0.000162357	XP_011083619.1|5.9e-37|uncharacterized protein LOC105166089 isoform X2 [Sesamum indicum]
isoform_10833	0.683	0	0.56	0.69	0.8	0	0	0	-5.80592	7.87e-07	5.3e-08	PIN05755.1|3.2e-134|E3 ubiquitin ligase interacting with arginine methyltransferase [Handroanthus impetiginosus]	K09250//cellular nucleic acid-binding protein;K09250//cellular nucleic acid-binding protein;K09250//cellular nucleic acid-binding protein;K09250//cellular nucleic acid-binding protein;K09250//cellular nucleic acid-binding protein
isoform_108352	2.913	12.666	1.99	4.05	2.7	15.57	16.73	5.7	2.00011	0.000191653	1.91e-05	PIN05453.1|2.5e-93|(+)-epi-alpha-bisabolol synthase [Handroanthus impetiginosus]	K12742//isoprene synthase [EC:4.2.3.27]+ko00900//Terpenoid backbone biosynthesis+ko01110//Biosynthesis of secondary metabolites;K07385//1,8-cineole synthase [EC:4.2.3.108]+ko00902//Monoterpenoid biosynthesis+ko01100//Metabolic pathways+ko01110//Biosynthesis of secondary metabolites;K12742//isoprene synthase [EC:4.2.3.27]+ko00900//Terpenoid backbone biosynthesis+ko01110//Biosynthesis of secondary …
isoform_108378	0.683	0	0.92	0.66	0.47	0	0	0	-4.17751	0.0032825	0.000434376	XP_011097602.1|7.9e-54|heavy metal-associated isoprenylated plant protein 23-like [Sesamum indicum]	K10752//histone-binding protein RBBP4;K10752//histone-binding protein RBBP4;K07213//copper chaperone;K07213//copper chaperone;K07213//copper chaperone
isoform_108380	0.116	2.12	0	0.35	0	3.19	1.12	2.05	3.22815	0.0168325	0.00281116	XP_011074178.1|1.7e-105|serine/arginine-rich splicing factor SC35 [Sesamum indicum]	K12891//splicing factor, arginine/serine-rich 2+ko03040//Spliceosome;K12891//splicing factor, arginine/serine-rich 2+ko03040//Spliceosome;K12891//splicing factor, arginine/serine-rich 2+ko03040//Spliceosome;K12891//splicing factor, arginine/serine-rich 2+ko03040//Spliceosome;K12891//splicing factor, arginine/serine-rich 2+ko03040//Spliceosome
isoform_108396	0.246	0	0.36	0.31	0.07	0	0	0	-3.5636	0.0241972	0.00431506
isoform_108409	9.943	4.113	13.38	9.96	6.49	3.77	4.42	4.15	-1.33958	0.000180036	1.78e-05	OMO84533.1|1.4e-269|hypothetical protein COLO4_21990 [Corchorus olitorius]	K12309//beta-galactosidase [EC:3.2.1.23]+ko00600//Sphingolipid metabolism+ko00604//Glycosphingolipid biosynthesis - ganglio series+ko00531//Glycosaminoglycan degradation+ko00511//Other glycan degradation+ko01100//Metabolic pathways+ko00052//Galactose metabolism;K12309//beta-galactosidase [EC:3.2.1.23]+ko00600//Sphingolipid metabolism+ko00604//Glycosphingolipid biosynthesis - ganglio series+ko0053…
isoform_108410	0.29	1.716	0.16	0.45	0.26	1.58	1.36	2.21	2.45571	2.65e-07	1.67e-08	XP_010674134.1|6.6e-107|PREDICTED: cell division control protein 48 homolog C [Beta vulgaris subsp. vulgaris]	K14571//ribosome biogenesis ATPase+ko03008//Ribosome biogenesis in eukaryotes;K14571//ribosome biogenesis ATPase+ko03008//Ribosome biogenesis in eukaryotes;K14571//ribosome biogenesis ATPase+ko03008//Ribosome biogenesis in eukaryotes;K14571//ribosome biogenesis ATPase+ko03008//Ribosome biogenesis in eukaryotes;K14571//ribosome biogenesis ATPase+ko03008//Ribosome biogenesis in eukaryotes
isoform_108411	2.876	0	1.54	3.83	3.26	0	0	0	-6.73229	1.3e-09	6.08e-11	XP_011095962.1|1.0e-105|acyl-CoA--sterol O-acyltransferase 1-like [Sesamum indicum]	K17275//plastin-1
isoform_108420	0.003	0.263	0	0	0.01	0.22	0.29	0.28	4.51309	0.000842468	9.6e-05	XP_011079991.1|2.5e-60|glutathione reductase, chloroplastic [Sesamum indicum]	K00383//glutathione reductase (NADPH) [EC:1.8.1.7]+ko00480//Glutathione metabolism;K00383//glutathione reductase (NADPH) [EC:1.8.1.7]+ko00480//Glutathione metabolism;K00383//glutathione reductase (NADPH) [EC:1.8.1.7]+ko00480//Glutathione metabolism;K00383//glutathione reductase (NADPH) [EC:1.8.1.7]+ko00480//Glutathione metabolism;K00383//glutathione reductase (NADPH) [EC:1.8.1.7]+ko00480//Glutath…
isoform_108429	6.18	19.533	3.11	6.83	8.6	26.78	16.04	15.78	1.57126	0.00363585	0.000487046	KZV41905.1|1.1e-20|CUGBP Elav-like family member 6 [Dorcoceras hygrometricum]
isoform_108436	0.323	0.02	0.31	0.45	0.21	0	0	0.06	-3.30639	0.00682287	0.000992716	XP_011095114.1|2.9e-57|CBL-interacting protein kinase 2 [Sesamum indicum]	K07198//5'-AMP-activated protein kinase, catalytic alpha subunit [EC:2.7.11.11];K07198//5'-AMP-activated protein kinase, catalytic alpha subunit [EC:2.7.11.11];K07198//5'-AMP-activated protein kinase, catalytic alpha subunit [EC:2.7.11.11];K07198//5'-AMP-activated protein kinase, catalytic alpha subunit [EC:2.7.11.11];K07198//5'-AMP-activated protein kinase, catalytic alpha subunit [EC:2.7.11.11]
isoform_108443	0.24	1.25	0.37	0.35	0	1.37	1.08	1.3	2.2491	0.0397343	0.00777281	PIM99144.1|2.9e-06|[Protein-PII] uridylyltransferase [Handroanthus impetiginosus]
isoform_108447	26.593	0	18.14	30.63	31.01	0	0	0	-9.27921	7.16e-23	9.18e-25	XP_011098433.1|1.2e-90|protein RST1 [Sesamum indicum]
isoform_108451	0.163	0.753	0.16	0.22	0.11	0.81	0.7	0.75	2.10981	0.00790903	0.00117596	PIN22264.1|1.7e-17|Prolyl 4-hydroxylase alpha subunit [Handroanthus impetiginosus]	K00472//prolyl 4-hydroxylase [EC:1.14.11.2]+ko00330//Arginine and proline metabolism+ko01100//Metabolic pathways;K00472//prolyl 4-hydroxylase [EC:1.14.11.2]+ko00330//Arginine and proline metabolism+ko01100//Metabolic pathways;K00472//prolyl 4-hydroxylase [EC:1.14.11.2]+ko00330//Arginine and proline metabolism+ko01100//Metabolic pathways;K00472//prolyl 4-hydroxylase [EC:1.14.11.2]+ko00330//Arginin…
isoform_108464	3.706	9.223	3.58	4.03	3.51	9.86	8.48	9.33	1.23989	7.38e-20	1.23e-21	PIN17519.1|7.6e-76|hypothetical protein CDL12_09830 [Handroanthus impetiginosus]
isoform_108468	0.046	0.65	0	0.14	0	0.79	0.74	0.42	3.06491	0.0117957	0.00186315
isoform_10847	8.7	2.663	13.33	7.42	5.35	2.89	2.1	3	-1.75545	0.000177347	1.76e-05	XP_011080030.1|8.8e-201|CDT1-like protein a, chloroplastic [Sesamum indicum]	K10727//chromatin licensing and DNA replication factor 1;K10727//chromatin licensing and DNA replication factor 1;K10727//chromatin licensing and DNA replication factor 1;K10727//chromatin licensing and DNA replication factor 1;K10727//chromatin licensing and DNA replication factor 1
isoform_108473	1.546	4.78	1.27	1.01	2.36	4.86	5.06	4.42	1.53202	0.000357075	3.76e-05	XP_011095015.1|3.1e-100|symplekin [Sesamum indicum]	K06100//symplekin+ko03015//mRNA surveillance pathway;K06100//symplekin+ko03015//mRNA surveillance pathway;K06100//symplekin+ko03015//mRNA surveillance pathway;K06100//symplekin+ko03015//mRNA surveillance pathway;K06100//symplekin+ko03015//mRNA surveillance pathway
isoform_108476	0.58	0	0.33	0.62	0.79	0	0	0	-5.35828	1.69e-05	1.39e-06	XP_021620377.1|1.5e-58|uncharacterized protein LOC110620805 [Manihot esculenta]
isoform_10850	15.41	5.45	13.78	17.57	14.88	5.7	3.61	7.04	-1.55879	6.2e-08	3.58e-09	PSR95939.1|1.4e-222|Serine/threonine-protein kinase [Actinidia chinensis var. chinensis]	K07178//RIO kinase 1 [EC:2.7.11.1]+ko03008//Ribosome biogenesis in eukaryotes;K07178//RIO kinase 1 [EC:2.7.11.1]+ko03008//Ribosome biogenesis in eukaryotes;K07178//RIO kinase 1 [EC:2.7.11.1]+ko03008//Ribosome biogenesis in eukaryotes;K07178//RIO kinase 1 [EC:2.7.11.1]+ko03008//Ribosome biogenesis in eukaryotes
isoform_108511	0.513	1.38	0.51	0.46	0.57	1.81	1.1	1.23	1.3482	0.000212666	2.14e-05	XP_012830003.1|0.0e+00|PREDICTED: probable apyrase 7 [Erythranthe guttata]	K01510//apyrase [EC:3.6.1.5]+ko00230//Purine metabolism+ko00240//Pyrimidine metabolism;K01510//apyrase [EC:3.6.1.5]+ko00230//Purine metabolism+ko00240//Pyrimidine metabolism;K01510//apyrase [EC:3.6.1.5]+ko00230//Purine metabolism+ko00240//Pyrimidine metabolism;K01510//apyrase [EC:3.6.1.5]+ko00230//Purine metabolism+ko00240//Pyrimidine metabolism
isoform_108541	9.806	0.053	7.32	10.72	11.38	0.07	0.02	0.07	-7.16874	5.26e-40	1.9e-42	XP_021757894.1|1.8e-95|long-chain-alcohol O-fatty-acyltransferase-like [Chenopodium quinoa]	K17275//plastin-1
isoform_108553	7.71	0.28	7.61	8.59	6.93	0.39	0.18	0.27	-4.86959	3.2e-23	3.96e-25	PPD97037.1|2.9e-22|hypothetical protein GOBAR_DD05986 [Gossypium barbadense]
isoform_108576	0.53	9.583	1.01	0	0.58	9.14	9.54	10.07	3.528	0.000639885	7.11e-05	PIN21863.1|7.9e-225|Serine/threonine protein phosphatase [Handroanthus impetiginosus]	K17500//integrin-linked kinase-associated serine/threonine phosphatase 2C [EC:3.1.3.16];K17500//integrin-linked kinase-associated serine/threonine phosphatase 2C [EC:3.1.3.16];K17500//integrin-linked kinase-associated serine/threonine phosphatase 2C [EC:3.1.3.16];K17500//integrin-linked kinase-associated serine/threonine phosphatase 2C [EC:3.1.3.16];K17500//integrin-linked kinase-associated serin…
isoform_108577	3.356	1.75	4.96	2.7	2.41	1.64	1.77	1.84	-1.0147	0.0259919	0.00469628	PIN11810.1|0.0e+00|Serine/threonine protein kinase [Handroanthus impetiginosus]	K20718//LRR receptor-like serine/threonine-protein kinase ERECTA [EC:2.7.11.1]+ko04016//MAPK signaling pathway - plant;K20718//LRR receptor-like serine/threonine-protein kinase ERECTA [EC:2.7.11.1]+ko04016//MAPK signaling pathway - plant;K20718//LRR receptor-like serine/threonine-protein kinase ERECTA [EC:2.7.11.1]+ko04016//MAPK signaling pathway - plant;K20718//LRR receptor-like serine/threonine…
isoform_108589	25.48	0	29.17	21.5	25.77	0	0	0	-9.98602	3.94e-28	3.26e-30	XP_011074178.1|6.0e-114|serine/arginine-rich splicing factor SC35 [Sesamum indicum]	K12891//splicing factor, arginine/serine-rich 2+ko03040//Spliceosome;K12891//splicing factor, arginine/serine-rich 2+ko03040//Spliceosome;K12891//splicing factor, arginine/serine-rich 2+ko03040//Spliceosome;K12891//splicing factor, arginine/serine-rich 2+ko03040//Spliceosome;K12891//splicing factor, arginine/serine-rich 2+ko03040//Spliceosome
isoform_108602	9.133	2.316	7.77	9.42	10.21	2.18	2.79	1.98	-2.04623	8.18e-17	1.78e-18	XP_011099423.1|3.0e-78|E3 ubiquitin-protein ligase FANCL isoform X4 [Sesamum indicum]	K10606//E3 ubiquitin-protein ligase FANCL [EC:2.3.2.27]+ko04120//Ubiquitin mediated proteolysis;K10606//E3 ubiquitin-protein ligase FANCL [EC:2.3.2.27]+ko04120//Ubiquitin mediated proteolysis;K10606//E3 ubiquitin-protein ligase FANCL [EC:2.3.2.27]+ko04120//Ubiquitin mediated proteolysis;K10606//E3 ubiquitin-protein ligase FANCL [EC:2.3.2.27]+ko04120//Ubiquitin mediated proteolysis;K10606//E3 ubiq…
isoform_108610	8.823	0.363	7.78	8.31	10.38	0	0.21	0.88	-4.31265	8.95e-08	5.29e-09
isoform_108611	0.073	3.683	0	0.22	0	4.07	2.98	4	4.64892	2.05e-05	1.71e-06	XP_011095138.1|0.0e+00|B3 domain-containing transcription repressor VAL2 isoform X1 [Sesamum indicum]	K09287//RAV-like factor;K09287//RAV-like factor;K09287//RAV-like factor;K09287//RAV-like factor
isoform_108622	1.523	0	0.78	1.92	1.87	0	0	0	-6.09294	1.8e-07	1.11e-08	XP_020108172.1|4.9e-43|serine/threonine-protein phosphatase PP1 isoform X2 [Ananas comosus]	K06269//serine/threonine-protein phosphatase PP1 catalytic subunit [EC:3.1.3.16]+ko03015//mRNA surveillance pathway;K06269//serine/threonine-protein phosphatase PP1 catalytic subunit [EC:3.1.3.16]+ko03015//mRNA surveillance pathway;K06269//serine/threonine-protein phosphatase PP1 catalytic subunit [EC:3.1.3.16]+ko03015//mRNA surveillance pathway;K06269//serine/threonine-protein phosphatase PP1 ca…
isoform_108624	5.12	12.36	4.72	4.49	6.15	13.93	9.4	13.75	1.19041	9.49e-06	7.51e-07	XP_012853915.1|1.1e-113|PREDICTED: activating signal cointegrator 1 complex subunit 3 isoform X1 [Erythranthe guttata]	K18663//activating signal cointegrator complex subunit 3 [EC:3.6.4.12];K18663//activating signal cointegrator complex subunit 3 [EC:3.6.4.12];K18663//activating signal cointegrator complex subunit 3 [EC:3.6.4.12];K18663//activating signal cointegrator complex subunit 3 [EC:3.6.4.12];K18663//activating signal cointegrator complex subunit 3 [EC:3.6.4.12]
isoform_108635	4.34	1.22	3.1	4.61	5.31	1.27	1.4	0.99	-1.85877	1.02e-05	8.07e-07
isoform_108644	0.756	0	1.51	0.24	0.52	0	0	0	-5.1539	9.27e-05	8.7e-06	PNX79012.1|1.8e-21|small heat shock protein chloroplastic-like [Trifolium pratense]	K13993//HSP20 family protein+ko04141//Protein processing in endoplasmic reticulum;K13993//HSP20 family protein+ko04141//Protein processing in endoplasmic reticulum;K13993//HSP20 family protein+ko04141//Protein processing in endoplasmic reticulum;K13993//HSP20 family protein+ko04141//Protein processing in endoplasmic reticulum;K13993//HSP20 family protein+ko04141//Protein processing in endoplasmic…
isoform_10865	110.663	0	122.39	102.69	106.91	0	0	0	-12.1729	1.11e-48	2.54e-51	XP_011087175.1|4.6e-281|betaine aldehyde dehydrogenase 1, chloroplastic [Sesamum indicum]	K00130//betaine-aldehyde dehydrogenase [EC:1.2.1.8]+ko01100//Metabolic pathways+ko00260//Glycine, serine and threonine metabolism;K00130//betaine-aldehyde dehydrogenase [EC:1.2.1.8]+ko01100//Metabolic pathways+ko00260//Glycine, serine and threonine metabolism;K00130//betaine-aldehyde dehydrogenase [EC:1.2.1.8]+ko01100//Metabolic pathways+ko00260//Glycine, serine and threonine metabolism;K00130//b…
isoform_10866	41.063	11.323	48.28	39.69	35.22	11.31	13.1	9.56	-1.92512	1.09e-17	2.18e-19	AHL44986.1|1.8e-272|4-coumarate:coenzyme A ligase 4 [Fraxinus mandshurica]	K01904//4-coumarate--CoA ligase [EC:6.2.1.12]+ko00130//Ubiquinone and other terpenoid-quinone biosynthesis+ko01100//Metabolic pathways+ko01110//Biosynthesis of secondary metabolites+ko00940//Phenylpropanoid biosynthesis+ko00360//Phenylalanine metabolism;K01904//4-coumarate--CoA ligase [EC:6.2.1.12]+ko00130//Ubiquinone and other terpenoid-quinone biosynthesis+ko01100//Metabolic pathways+ko01110//B…
isoform_108673	0.283	1.366	0.27	0.28	0.3	1.91	1.66	0.53	2.12848	0.00395958	0.00053596	XP_011099403.1|2.3e-136|uncharacterized protein LOC105177840 [Sesamum indicum]
isoform_10868	4.06	0	3.49	5.2	3.49	0	0	0	-8.04064	1.05e-15	2.56e-17	XP_011069653.1|9.2e-158|uncharacterized protein LOC105155475 [Sesamum indicum]	K06268//serine/threonine-protein phosphatase 2B regulatory subunit;K06268//serine/threonine-protein phosphatase 2B regulatory subunit;K06268//serine/threonine-protein phosphatase 2B regulatory subunit;K06268//serine/threonine-protein phosphatase 2B regulatory subunit
isoform_108681	22.673	0	23.46	21.41	23.15	0	0	0	-8.59763	5.08e-19	9.13e-21	XP_022896974.1|3.2e-52|uncharacterized protein At1g10890-like isoform X1 [Olea europaea var. sylvestris]	K13173//arginine and glutamate-rich protein 1;K13173//arginine and glutamate-rich protein 1;K13173//arginine and glutamate-rich protein 1;K13173//arginine and glutamate-rich protein 1;K13173//arginine and glutamate-rich protein 1
isoform_108682	1.243	0.323	0.99	1.49	1.25	0.37	0.36	0.24	-2.06386	0.00117501	0.000138528	KZV23276.1|7.8e-09|hypothetical protein F511_02177 [Dorcoceras hygrometricum]
isoform_108705	0	0.513	0	0	0	0.65	0.31	0.58	4.27171	0.0023247	0.000295085	XP_012848588.1|3.7e-77|PREDICTED: alpha-ketoglutarate-dependent dioxygenase alkB homolog 2 [Erythranthe guttata]	K10859//DNA oxidative demethylase [EC:1.14.11.33];K10859//DNA oxidative demethylase [EC:1.14.11.33];K10859//DNA oxidative demethylase [EC:1.14.11.33];K10859//DNA oxidative demethylase [EC:1.14.11.33];K10859//DNA oxidative demethylase [EC:1.14.11.33]
isoform_108709	0	0.49	0	0	0	0.36	0.38	0.73	4.26284	0.00242541	0.000309505	PIN20169.1|3.5e-17|Mitochondrial/chloroplast ribosomal protein L5/L7 [Handroanthus impetiginosus]	K02931//large subunit ribosomal protein L5+ko03010//Ribosome;K02931//large subunit ribosomal protein L5+ko03010//Ribosome;K02931//large subunit ribosomal protein L5+ko03010//Ribosome;K02931//large subunit ribosomal protein L5+ko03010//Ribosome;K02931//large subunit ribosomal protein L5+ko03010//Ribosome
isoform_10871	1	11.683	1.33	0	1.67	9.36	15.6	10.09	2.88585	0.0169235	0.00282837	PIN06392.1|3.9e-124|putative Zn-finger protein [Handroanthus impetiginosus]
isoform_108712	4.483	18.063	3.74	4.4	5.31	17.93	18.99	17.27	1.91717	3.87e-13	1.23e-14
isoform_108725	0.093	1.65	0.28	0	0	1.11	2.16	1.68	3.2548	0.0102057	0.00157765	PWA98318.1|1.4e-70|hypothetical protein CTI12_AA021310 [Artemisia annua]
isoform_108730	0.166	1.63	0.12	0.32	0.06	1.18	0.84	2.87	2.8901	0.00345122	0.000459429	XP_018819336.1|6.3e-35|PREDICTED: putative zinc transporter At3g08650 isoform X1 [Juglans regia]	K09286//EREBP-like factor;K09286//EREBP-like factor;K09286//EREBP-like factor;K09286//EREBP-like factor;K09286//EREBP-like factor
isoform_108735	11.263	1.683	13.36	10.6	9.83	2.08	0.89	2.08	-2.77406	7.69e-13	2.51e-14	XP_011100361.1|2.9e-133|O-acyltransferase WSD1 [Sesamum indicum]	K15406//wax-ester synthase / diacylglycerol O-acyltransferase [EC:2.3.1.75 2.3.1.20]+ko00073//Cutin, suberine and wax biosynthesis;K15406//wax-ester synthase / diacylglycerol O-acyltransferase [EC:2.3.1.75 2.3.1.20]+ko00073//Cutin, suberine and wax biosynthesis;K15406//wax-ester synthase / diacylglycerol O-acyltransferase [EC:2.3.1.75 2.3.1.20]+ko00073//Cutin, suberine and wax biosynthesis
isoform_108740	36.883	6.753	24.97	45.29	40.39	11.32	5.81	3.13	-2.43556	1.58e-06	1.11e-07	XP_012837597.1|0.0e+00|PREDICTED: plasma membrane ATPase 4 [Erythranthe guttata]	K01535//H+-transporting ATPase [EC:7.1.2.1]+ko00190//Oxidative phosphorylation;K01535//H+-transporting ATPase [EC:7.1.2.1]+ko00190//Oxidative phosphorylation;K01535//H+-transporting ATPase [EC:7.1.2.1]+ko00190//Oxidative phosphorylation;K01535//H+-transporting ATPase [EC:7.1.2.1]+ko00190//Oxidative phosphorylation;K01535//H+-transporting ATPase [EC:7.1.2.1]+ko00190//Oxidative phosphorylation
isoform_108743	2.013	0.493	1.84	2.72	1.48	0.71	0.34	0.43	-2.10277	0.000268779	2.76e-05	PIN23753.1|1.1e-41|Prolyl 4-hydroxylase alpha subunit [Handroanthus impetiginosus]	K00472//prolyl 4-hydroxylase [EC:1.14.11.2]+ko00330//Arginine and proline metabolism+ko01100//Metabolic pathways;K00472//prolyl 4-hydroxylase [EC:1.14.11.2]+ko00330//Arginine and proline metabolism+ko01100//Metabolic pathways;K00472//prolyl 4-hydroxylase [EC:1.14.11.2]+ko00330//Arginine and proline metabolism+ko01100//Metabolic pathways;K00472//prolyl 4-hydroxylase [EC:1.14.11.2]+ko00330//Arginin…
isoform_10875	14.563	4.843	10.73	14.9	18.06	5.36	4.81	4.36	-1.64451	3.85e-12	1.36e-13	PNW72943.1|2.9e-42|hypothetical protein CHLRE_14g612633v5 [Chlamydomonas reinhardtii]	K02184//formin 2;K02184//formin 2;K02184//formin 2
isoform_108754	0.273	4.39	0.24	0.2	0.38	4.29	4.13	4.75	3.9767	1.55e-31	1e-33	XP_011081694.1|6.5e-34|pollen-specific protein SF21-like isoform X2 [Sesamum indicum]	K18266//protein NDRG1;K18266//protein NDRG1;K18266//protein NDRG1;K18266//protein NDRG1;K18266//protein NDRG1
isoform_108756	0.773	7.226	0.67	1.37	0.28	8.55	6.49	6.64	3.06242	7.21e-08	4.2e-09	XP_012852707.1|9.6e-103|PREDICTED: uncharacterized protein LOC105972313 [Erythranthe guttata]
isoform_108757	1.326	0.273	1.66	1.28	1.04	0.47	0.23	0.12	-2.21042	0.00446327	0.000613521	EYU25387.1|2.4e-89|hypothetical protein MIMGU_mgv1a013005mg [Erythranthe guttata]	K09422//transcription factor MYB, plant;K09422//transcription factor MYB, plant;K09422//transcription factor MYB, plant;K09422//transcription factor MYB, plant;K09422//transcription factor MYB, plant
isoform_108759	0.8	2.66	0.3	1.38	0.72	2.55	2.57	2.86	1.66318	0.017482	0.00293818	KZV47633.1|1.9e-73|adenine phosphoribosyltransferase 2-like [Dorcoceras hygrometricum]	K00759//adenine phosphoribosyltransferase [EC:2.4.2.7]+ko00230//Purine metabolism+ko01100//Metabolic pathways;K00759//adenine phosphoribosyltransferase [EC:2.4.2.7]+ko00230//Purine metabolism+ko01100//Metabolic pathways;K00759//adenine phosphoribosyltransferase [EC:2.4.2.7]+ko00230//Purine metabolism+ko01100//Metabolic pathways;K00759//adenine phosphoribosyltransferase [EC:2.4.2.7]+ko00230//Purin…
isoform_10877	10.763	32.383	13.11	9.59	9.59	30.07	33.37	33.71	1.50082	5.75e-13	1.85e-14	XP_011098840.1|1.5e-248|ribulose-1,5 bisphosphate carboxylase/oxygenase large subunit N-methyltransferase, chloroplastic [Sesamum indicum]	K19199//histone-lysine N-methyltransferase SETD3 [EC:2.1.1.43]+ko00310//Lysine degradation;K19199//histone-lysine N-methyltransferase SETD3 [EC:2.1.1.43]+ko00310//Lysine degradation;K19199//histone-lysine N-methyltransferase SETD3 [EC:2.1.1.43]+ko00310//Lysine degradation
isoform_108770	3.36	0.02	6.68	0	3.4	0	0.06	0	-4.16751	0.00610537	0.000876073	XP_012831427.1|4.6e-120|PREDICTED: deoxyhypusine hydroxylase-B [Erythranthe guttata]	K06072//deoxyhypusine monooxygenase [EC:1.14.99.29];K06072//deoxyhypusine monooxygenase [EC:1.14.99.29];K06072//deoxyhypusine monooxygenase [EC:1.14.99.29];K06072//deoxyhypusine monooxygenase [EC:1.14.99.29];K06072//deoxyhypusine monooxygenase [EC:1.14.99.29]
isoform_108779	1.063	4.436	0.55	1.7	0.94	3.1	5.83	4.38	1.96041	0.00240993	0.000307238
isoform_108797	5.98	0	5.27	6.88	5.79	0	0	0	-7.76177	1.84e-14	5.06e-16
isoform_10880	14.266	5.653	17.02	12.38	13.4	5.61	5.48	5.87	-1.41034	2.21e-11	8.49e-13	OMO89583.1|1.4e-267|Very-long-chain 3-ketoacyl-CoA synthase [Corchorus capsularis]	K15397//3-ketoacyl-CoA synthase [EC:2.3.1.199]+ko01100//Metabolic pathways+ko01110//Biosynthesis of secondary metabolites+ko00062//Fatty acid elongation;K15397//3-ketoacyl-CoA synthase [EC:2.3.1.199]+ko01100//Metabolic pathways+ko01110//Biosynthesis of secondary metabolites+ko00062//Fatty acid elongation;K15397//3-ketoacyl-CoA synthase [EC:2.3.1.199]+ko01100//Metabolic pathways+ko01110//Biosynthe…
isoform_10882	1.06	0.013	0.75	0.01	2.42	0.02	0	0.02	-3.98739	0.0112249	0.00175933	XP_020553980.1|3.4e-258|spermatogenesis-associated protein 5 [Sesamum indicum]	K14012//UBX domain-containing protein 1+ko04141//Protein processing in endoplasmic reticulum;K03063//26S proteasome regulatory subunit T3+ko03050//Proteasome;K22530//ATPase family AAA domain-containing protein 1 [EC:3.6.1.-];K13525//transitional endoplasmic reticulum ATPase+ko04141//Protein processing in endoplasmic reticulum;K03063//26S proteasome regulatory subunit T3+ko03050//Proteasome
isoform_108832	0.906	7.486	0.71	1.27	0.74	4.57	7.1	10.79	2.91992	1.01e-11	3.76e-13	PIN07126.1|0.0e+00|RNA-binding protein SART3 (RRM superfamily) [Handroanthus impetiginosus]	K22611//squamous cell carcinoma antigen recognized by T-cells 3;K22611//squamous cell carcinoma antigen recognized by T-cells 3;K22611//squamous cell carcinoma antigen recognized by T-cells 3;K22611//squamous cell carcinoma antigen recognized by T-cells 3;K22611//squamous cell carcinoma antigen recognized by T-cells 3
isoform_10884	10.476	4.796	8.24	11.15	12.04	4.57	5.91	3.91	-1.1845	5.84e-06	4.47e-07	PIN25117.1|2.7e-101|Calmodulin and related proteins (EF-Hand superfamily) [Handroanthus impetiginosus]	K13448//calcium-binding protein CML+ko04626//Plant-pathogen interaction;K13448//calcium-binding protein CML+ko04626//Plant-pathogen interaction;K13448//calcium-binding protein CML+ko04626//Plant-pathogen interaction;K13448//calcium-binding protein CML+ko04626//Plant-pathogen interaction;K13448//calcium-binding protein CML+ko04626//Plant-pathogen interaction
isoform_108842	1.736	0.443	1.24	2.12	1.85	0.47	0.53	0.33	-1.95028	0.00135247	0.000161898
isoform_10885	2.193	0.846	1.45	2.64	2.49	0.79	0.92	0.83	-1.4188	0.000229912	2.33e-05
isoform_108865	1.283	0.16	0.87	1.61	1.37	0.15	0.18	0.15	-2.92878	3.78e-08	2.12e-09
isoform_108868	2.73	9.843	1.94	2.21	4.04	8.86	10.06	10.61	1.76124	2.59e-07	1.63e-08	XP_012858614.1|6.9e-307|PREDICTED: protein NEDD1 [Erythranthe guttata]	K16547//protein NEDD1;K16547//protein NEDD1;K16547//protein NEDD1;K16547//protein NEDD1;K16547//protein NEDD1
isoform_108871	0.416	0	0.35	0.45	0.45	0	0	0	-4.93767	0.000121235	1.16e-05
isoform_108878	0.113	1.92	0.13	0	0.21	2.14	1.47	2.15	3.81956	2.03e-06	1.45e-07	PWA69596.1|1.3e-34|Isochorismatase-like protein [Artemisia annua]
isoform_108881	0.676	3.896	0.69	0.9	0.44	3.39	4.7	3.6	2.48511	3.72e-05	3.25e-06	PIM97437.1|7.4e-21|hypothetical protein CDL12_30094 [Handroanthus impetiginosus]
isoform_10889	1.506	0.313	1.26	1.71	1.55	0.25	0.17	0.52	-2.31717	2.08e-05	1.73e-06
isoform_108890	0.576	0	0.6	0.6	0.53	0	0	0	-3.92431	0.00737904	0.00108626	XP_011083508.1|4.4e-07|uncharacterized protein LOC105166018 [Sesamum indicum]	K03004//DNA-directed RNA polymerase I subunit RPA43+ko03020//RNA polymerase
isoform_108902	0	0.683	0	0	0	0.61	1.2	0.24	3.61816	0.0199517	0.00343239
isoform_108905	0	0.423	0	0	0	0.38	0.38	0.51	3.22564	0.0483381	0.00985384	XP_010666883.1|6.7e-13|PREDICTED: uncharacterized protein LOC104884000 [Beta vulgaris subsp. vulgaris]
isoform_108918	3.01	1.066	3.86	2.3	2.87	1.3	0.76	1.14	-1.54547	0.000188372	1.87e-05	PNW70628.1|1.5e-16|hypothetical protein CHLRE_17g727801v5 [Chlamydomonas reinhardtii]	K03006//DNA-directed RNA polymerase II subunit RPB1 [EC:2.7.7.6]+ko03020//RNA polymerase;K03006//DNA-directed RNA polymerase II subunit RPB1 [EC:2.7.7.6]+ko03020//RNA polymerase;K00430//peroxidase [EC:1.11.1.7]+ko01100//Metabolic pathways+ko01110//Biosynthesis of secondary metabolites+ko00940//Phenylpropanoid biosynthesis
isoform_108932	0.433	1.233	0.44	0.22	0.64	1.09	1.36	1.25	1.40218	0.026092	0.00471768	PIN07466.1|5.0e-107|hypothetical protein CDL12_19964 [Handroanthus impetiginosus]	K21596//calmodulin-binding transcription activator;K21596//calmodulin-binding transcription activator;K21596//calmodulin-binding transcription activator;K10393//kinesin family member 2/24
isoform_108934	0	1.323	0	0	0	0.97	0.69	2.31	5.38061	1.94e-05	1.61e-06	XP_021758008.1|5.2e-16|uncharacterized protein LOC110723041 isoform X2 [Chenopodium quinoa]	K03787//5'-nucleotidase [EC:3.1.3.5]+ko00230//Purine metabolism+ko01100//Metabolic pathways+ko00760//Nicotinate and nicotinamide metabolism+ko01110//Biosynthesis of secondary metabolites+ko00240//Pyrimidine metabolism;K03787//5'-nucleotidase [EC:3.1.3.5]+ko00230//Purine metabolism+ko01100//Metabolic pathways+ko00760//Nicotinate and nicotinamide metabolism+ko01110//Biosynthesis of secondary metabo…
isoform_108935	0	3.413	0	0	0	3.33	3.36	3.55	7.21376	5.66e-12	2.04e-13	XP_021310973.1|4.7e-06|proline-rich receptor-like protein kinase PERK2 [Sorghum bicolor]
isoform_108940	3.14	1.06	2.98	3.46	2.98	1.62	1.07	0.49	-1.61044	0.00609831	0.000874955	PIN00013.1|1.2e-72|putative cargo transport protein EMP24 (p24 protein family) [Handroanthus impetiginosus]	K20347//p24 family protein beta-1;K20347//p24 family protein beta-1;K20347//p24 family protein beta-1;K20347//p24 family protein beta-1;K20347//p24 family protein beta-1
isoform_108941	2.916	1.393	4.36	2.24	2.15	1.1	1.52	1.56	-1.13334	0.0355123	0.0067954	XP_011082810.1|1.8e-47|probable sodium/metabolite cotransporter BASS1, chloroplastic [Sesamum indicum]	K03453//bile acid:Na+ symporter, BASS family;K03453//bile acid:Na+ symporter, BASS family;K03453//bile acid:Na+ symporter, BASS family;K03453//bile acid:Na+ symporter, BASS family;K03453//bile acid:Na+ symporter, BASS family
isoform_108942	4.85	2.05	5.45	4.39	4.71	1.27	3.4	1.48	-1.27915	0.0315642	0.00590564	XP_011080900.1|8.4e-73|protein SYS1 homolog isoform X2 [Sesamum indicum]	K20318//protein SYS1;K20318//protein SYS1;K20318//protein SYS1;K20318//protein SYS1;K20318//protein SYS1
isoform_108946	0.093	2.316	0.28	0	0	2.69	2.52	1.74	4.00813	5.03e-05	4.49e-06	XP_021740266.1|2.2e-12|uncharacterized protein LOC110706629 [Chenopodium quinoa]
isoform_108947	0	1.623	0	0	0	1.17	1.85	1.85	4.3133	0.00191977	0.000238705	XP_012847729.1|1.1e-20|PREDICTED: ninja-family protein AFP1 [Erythranthe guttata]	K05747//Wiskott-Aldrich syndrome protein+ko04144//Endocytosis
isoform_108949	0.263	0	0.13	0.36	0.3	0	0	0	-3.43899	0.0300589	0.00557267
isoform_108950	2.9	0.266	2.09	3.37	3.24	0.23	0.38	0.19	-3.48707	9.42e-12	3.47e-13
isoform_108951	0.24	0.8	0.22	0.23	0.27	0.74	0.69	0.97	1.56187	0.0283433	0.0051963
isoform_108957	2.18	4.82	2	2.31	2.23	5.23	2.9	6.33	1.07223	0.0404582	0.00794078	XP_010674133.1|4.6e-18|PREDICTED: uncharacterized protein LOC104890366 [Beta vulgaris subsp. vulgaris]
isoform_108961	0.216	4.906	0.65	0	0	6.76	3.87	4.09	3.61972	0.00150578	0.000182212	XP_010649991.1|1.3e-08|PREDICTED: magnesium transporter MRS2-2 isoform X3 [Vitis vinifera]	K16075//magnesium transporter;K16075//magnesium transporter;K16075//magnesium transporter;K16075//magnesium transporter;K16075//magnesium transporter
isoform_108979	0	3.783	0	0	0	3.8	3.46	4.09	5.72465	1.27e-06	8.8e-08
isoform_108984	0.266	2.35	0	0.5	0.3	3.33	2.1	1.62	2.70954	0.0104678	0.00162358
isoform_109001	1.303	0	1.32	0.49	2.1	0	0	0	-6.48196	2.19e-08	1.19e-09	XP_021836918.1|2.1e-116|uncharacterized protein LOC110776679 [Spinacia oleracea]	K14677//aminoacylase [EC:3.5.1.14]+ko00220//Arginine biosynthesis+ko01230//Biosynthesis of amino acids+ko01100//Metabolic pathways+ko01110//Biosynthesis of secondary metabolites+ko01210//2-Oxocarboxylic acid metabolism;K00815//tyrosine aminotransferase [EC:2.6.1.5]+ko00130//Ubiquinone and other terpenoid-quinone biosynthesis+ko01230//Biosynthesis of amino acids+ko00960//Tropane, piperidine and py…
isoform_109008	0.106	3.966	0.32	0	0	5.19	2.04	4.67	4.5519	4.88e-06	3.69e-07	PSS36459.1|2.5e-10|Small subunit of serine palmitoyltransferase-like protein [Actinidia chinensis var. chinensis]
isoform_109018	1.843	4.016	1.21	1.97	2.35	3.79	3.87	4.39	1.05464	0.000655707	7.3e-05	XP_012856613.1|4.9e-86|PREDICTED: ADP-ribosylation factor GTPase-activating protein AGD3 isoform X1 [Erythranthe guttata]	K12489//Arf-GAP with coiled-coil, ANK repeat and PH domain-containing protein+ko04144//Endocytosis;K12489//Arf-GAP with coiled-coil, ANK repeat and PH domain-containing protein+ko04144//Endocytosis;K12489//Arf-GAP with coiled-coil, ANK repeat and PH domain-containing protein+ko04144//Endocytosis;K12489//Arf-GAP with coiled-coil, ANK repeat and PH domain-containing protein+ko04144//Endocytosis;K12…
isoform_109026	7.533	0.176	3.47	8.96	10.17	0.4	0.02	0.11	-5.21804	4.59e-10	2.03e-11
isoform_109030	25.17	0.296	29.05	21.4	25.06	0	0.55	0.34	-5.27081	2e-06	1.43e-07	XP_021840094.1|5.6e-116|uncharacterized protein LOC110779957 [Spinacia oleracea]
isoform_109033	1.203	0	3.51	0.1	0	0	0	0	-3.50614	0.035305	0.00675004	XP_011078258.1|3.8e-303|golgin candidate 1 isoform X1 [Sesamum indicum]	K20283//golgin subfamily A member 4
isoform_109035	1.456	4.54	1.35	1.19	1.83	3.59	4.12	5.91	1.52581	0.00169977	0.000208342	XP_021628388.1|3.5e-33|uncharacterized protein LOC110626658 [Manihot esculenta]
isoform_109036	3.013	7.513	3.12	2.37	3.55	7.11	6.01	9.42	1.22943	0.000126599	1.22e-05	XP_011093124.1|6.6e-99|ferric reduction oxidase 2-like [Sesamum indicum]	K00521//ferric-chelate reductase [EC:1.16.1.7];K00521//ferric-chelate reductase [EC:1.16.1.7];K00521//ferric-chelate reductase [EC:1.16.1.7];K00521//ferric-chelate reductase [EC:1.16.1.7];K00521//ferric-chelate reductase [EC:1.16.1.7]
isoform_109045	0	0.566	0	0	0	0.29	0.78	0.63	3.4878	0.0269373	0.0048966	PIN07161.1|1.3e-09|Plant seed peroxygenase [Handroanthus impetiginosus]	K17991//peroxygenase [EC:1.11.2.3]+ko00073//Cutin, suberine and wax biosynthesis;K17991//peroxygenase [EC:1.11.2.3]+ko00073//Cutin, suberine and wax biosynthesis;K17991//peroxygenase [EC:1.11.2.3]+ko00073//Cutin, suberine and wax biosynthesis;K17991//peroxygenase [EC:1.11.2.3]+ko00073//Cutin, suberine and wax biosynthesis;K17991//peroxygenase [EC:1.11.2.3]+ko00073//Cutin, suberine and wax biosynt…
isoform_109048	2.816	0	3.23	2.3	2.92	0	0	0	-6.8	3.87e-10	1.7e-11	XP_012840337.1|2.3e-62|PREDICTED: uncharacterized protein LOC105960684 [Erythranthe guttata]
isoform_10905	5.7	2.55	6.69	5.49	4.92	2.5	2.28	2.87	-1.22956	8.8e-07	5.97e-08	XP_011074824.1|2.9e-196|uncharacterized protein LOC105159449 [Sesamum indicum]	K09526//DnaJ homolog subfamily C member 6+ko04144//Endocytosis;K18626//trichohyalin;K18626//trichohyalin;K18626//trichohyalin;K18626//trichohyalin
isoform_10906	3.623	0.263	4.33	3.17	3.37	0.2	0.21	0.38	-3.82572	4.59e-20	7.46e-22	XP_011074651.1|4.9e-252|uncharacterized protein LOC105159329 isoform X2 [Sesamum indicum]
isoform_109070	12.603	33.233	6.2	13.9	17.71	30.39	36.62	32.69	1.31278	0.00329107	0.000435606	PIN16403.1|1.7e-64|hypothetical protein CDL12_10950 [Handroanthus impetiginosus]
isoform_109078	0	7.1	0	0	0	6	7.57	7.73	7.44521	6.33e-13	2.05e-14
isoform_10908	1.78	0	4.95	0.39	0	0	0	0	-3.8662	0.0157713	0.00260592	XP_011096055.1|2.1e-255|glucan endo-1,3-beta-glucosidase 1 [Sesamum indicum]	K19891//glucan endo-1,3-beta-glucosidase 1/2/3 [EC:3.2.1.39]+ko00500//Starch and sucrose metabolism;K19891//glucan endo-1,3-beta-glucosidase 1/2/3 [EC:3.2.1.39]+ko00500//Starch and sucrose metabolism;K19891//glucan endo-1,3-beta-glucosidase 1/2/3 [EC:3.2.1.39]+ko00500//Starch and sucrose metabolism;K19891//glucan endo-1,3-beta-glucosidase 1/2/3 [EC:3.2.1.39]+ko00500//Starch and sucrose metabolism…
isoform_109080	3.01	1.143	2.2	2.85	3.98	1.15	1.13	1.15	-1.46754	6.66e-05	6.09e-06	PIN26637.1|1.4e-190|hypothetical protein CDL12_00617 [Handroanthus impetiginosus]	K17413//small subunit ribosomal protein S35;K17413//small subunit ribosomal protein S35;K17413//small subunit ribosomal protein S35;K17413//small subunit ribosomal protein S35;K17413//small subunit ribosomal protein S35
isoform_109083	1.926	8.24	1.96	0.69	3.13	8.42	7.99	8.31	1.96205	0.00212232	0.000266826	KCW54360.1|5.7e-31|hypothetical protein EUGRSUZ_I00318 [Eucalyptus grandis]	K03012//DNA-directed RNA polymerase II subunit RPB4+ko03020//RNA polymerase;K03012//DNA-directed RNA polymerase II subunit RPB4+ko03020//RNA polymerase;K03012//DNA-directed RNA polymerase II subunit RPB4+ko03020//RNA polymerase;K03012//DNA-directed RNA polymerase II subunit RPB4+ko03020//RNA polymerase
isoform_109086	0	0.56	0	0	0	0.76	0.55	0.37	5.41566	1.13e-05	9.06e-07	XP_021764347.1|1.0e-13|uncharacterized protein LOC110728945 [Chenopodium quinoa]
isoform_109119	0.39	1.306	0.35	0.35	0.47	1.62	1.14	1.16	1.68659	0.000190061	1.89e-05
isoform_109120	2.983	0.023	3.26	1.6	4.09	0	0.07	0	-6.22287	2.97e-10	1.29e-11	XP_012835234.1|1.8e-84|PREDICTED: uncharacterized protein LOC105955972 [Erythranthe guttata]	K22383//interferon regulatory factor 2-binding protein
isoform_109129	0	23.293	0	0	0	20.64	24.24	25	9.78063	7.5e-27	6.95e-29	PIN12525.1|8.1e-188|C-3 sterol dehydrogenase/3-beta-hydroxysteroid dehydrogenase [Handroanthus impetiginosus]	K07748//sterol-4alpha-carboxylate 3-dehydrogenase (decarboxylating) [EC:1.1.1.170]+ko01100//Metabolic pathways+ko00100//Steroid biosynthesis;K07748//sterol-4alpha-carboxylate 3-dehydrogenase (decarboxylating) [EC:1.1.1.170]+ko01100//Metabolic pathways+ko00100//Steroid biosynthesis;K07748//sterol-4alpha-carboxylate 3-dehydrogenase (decarboxylating) [EC:1.1.1.170]+ko01100//Metabolic pathways+ko0010…
isoform_109138	0.11	53.52	0	0	0.33	57	57.59	45.97	5.76034	1.15e-05	9.26e-07	PIN13588.1|4.7e-221|Phosphoadenosine phosphosulfate reductase [Handroanthus impetiginosus]	K05907//adenylyl-sulfate reductase (glutathione) [EC:1.8.4.9]+ko00920//Sulfur metabolism;K05907//adenylyl-sulfate reductase (glutathione) [EC:1.8.4.9]+ko00920//Sulfur metabolism;K05907//adenylyl-sulfate reductase (glutathione) [EC:1.8.4.9]+ko00920//Sulfur metabolism;K05907//adenylyl-sulfate reductase (glutathione) [EC:1.8.4.9]+ko00920//Sulfur metabolism;K05907//adenylyl-sulfate reductase (glutath…
isoform_109144	0	14.17	0	0	0	14.17	14.72	13.62	7.89171	3.61e-15	9.27e-17	XP_011082305.1|1.8e-15|auxin response factor 9 [Sesamum indicum]	K14486//auxin response factor+ko04075//Plant hormone signal transduction;K14486//auxin response factor+ko04075//Plant hormone signal transduction;K14486//auxin response factor+ko04075//Plant hormone signal transduction;K14486//auxin response factor+ko04075//Plant hormone signal transduction;K14486//auxin response factor+ko04075//Plant hormone signal transduction
isoform_109149	1.543	4.55	1.03	2.03	1.57	5.05	4.16	4.44	1.48891	7.02e-07	4.69e-08
isoform_109159	10.89	28.376	7.98	8.93	15.76	28.17	28.24	28.72	1.30067	2.46e-05	2.08e-06	XP_023742764.1|5.3e-209|polyubiquitin-like [Lactuca sativa]	K08770//ubiquitin C;K08770//ubiquitin C;K08770//ubiquitin C;K08770//ubiquitin C;K08770//ubiquitin C
isoform_10916	15.91	37.01	20.86	12.18	14.69	36.29	35.91	38.83	1.12319	7.3e-05	6.72e-06	XP_021758808.1|2.1e-202|putative F-box/kelch-repeat protein At1g15680 [Chenopodium quinoa]	K23002//RNA polymerase II-associated protein 3;K23002//RNA polymerase II-associated protein 3;K23002//RNA polymerase II-associated protein 3;K23002//RNA polymerase II-associated protein 3
isoform_109164	6.413	0.093	5.93	5.02	8.29	0	0.28	0	-5.24239	3.21e-07	2.05e-08	XP_011084448.1|1.4e-145|proline--tRNA ligase, chloroplastic/mitochondrial [Sesamum indicum]	K01881//prolyl-tRNA synthetase [EC:6.1.1.15]+ko00970//Aminoacyl-tRNA biosynthesis;K01881//prolyl-tRNA synthetase [EC:6.1.1.15]+ko00970//Aminoacyl-tRNA biosynthesis;K01881//prolyl-tRNA synthetase [EC:6.1.1.15]+ko00970//Aminoacyl-tRNA biosynthesis;K01881//prolyl-tRNA synthetase [EC:6.1.1.15]+ko00970//Aminoacyl-tRNA biosynthesis;K01881//prolyl-tRNA synthetase [EC:6.1.1.15]+ko00970//Aminoacyl-tRNA bi…
isoform_109165	3.503	0.943	2.06	4.05	4.4	0.99	0.99	0.85	-1.95567	9.6e-06	7.6e-07	XP_011100391.1|5.3e-64|myosin-9 [Sesamum indicum]	K20283//golgin subfamily A member 4;K20283//golgin subfamily A member 4;K20283//golgin subfamily A member 4;K20283//golgin subfamily A member 4;K20283//golgin subfamily A member 4
isoform_109169	3.84	1.366	6.21	2.43	2.88	1.68	1.17	1.25	-1.541	0.0108992	0.00170031	XP_012850904.1|5.8e-148|PREDICTED: secretory carrier-associated membrane protein 1 [Erythranthe guttata]	K19995//secretory carrier-associated membrane protein;K19995//secretory carrier-associated membrane protein;K19995//secretory carrier-associated membrane protein;K19995//secretory carrier-associated membrane protein;K19995//secretory carrier-associated membrane protein
isoform_10917	7.343	0.193	7.71	7.23	7.09	0.18	0	0.4	-4.95413	2.99e-11	1.16e-12	XP_006376932.2|4.0e-33|uncharacterized protein LOC18103833 isoform X1 [Populus trichocarpa]
isoform_109170	6.16	2.523	4.39	5.58	8.51	2.24	2.72	2.61	-1.3354	8.68e-05	8.11e-06
isoform_109171	0	1.89	0	0	0	1.58	2.16	1.93	6.02781	1.71e-07	1.05e-08
isoform_109174	2.81	1.026	2.88	3.21	2.34	0.94	0.79	1.35	-1.49392	0.0117984	0.00186364	PIN15726.1|4.1e-27|UDP-glucuronosyl and UDP-glucosyl transferase [Handroanthus impetiginosus]	K17193//anthocyanidin 3-O-glucoside 2'''-O-xylosyltransferase [EC:2.4.2.51]+ko00942//Anthocyanin biosynthesis;K22794//flavonol-3-O-glucoside/galactoside glucosyltransferase [EC:2.4.1.239 2.4.1.-]+ko00944//Flavone and flavonol biosynthesis;K17193//anthocyanidin 3-O-glucoside 2'''-O-xylosyltransferase [EC:2.4.2.51]+ko00942//Anthocyanin biosynthesis;K17193//anthocyanidin 3-O-glucoside 2'''-O-xylosyl…
isoform_109209	1	0.033	0.51	1.49	1	0.05	0.05	0	-4.08094	0.000119735	1.15e-05	XP_027109726.1|2.1e-60|LIM domain-containing protein PLIM2c-like [Coffea arabica]	K09377//cysteine and glycine-rich protein;K09377//cysteine and glycine-rich protein;K09377//cysteine and glycine-rich protein;K09377//cysteine and glycine-rich protein;K09377//cysteine and glycine-rich protein
isoform_109223	0.623	2.653	0.37	0.69	0.81	2.73	2.48	2.75	2.01945	4.45e-08	2.52e-09	XP_022850602.1|3.2e-09|replication protein A 70 kDa DNA-binding subunit D-like [Olea europaea var. sylvestris]	K07466//replication factor A1+ko03420//Nucleotide excision repair+ko03030//DNA replication+ko03440//Homologous recombination+ko03430//Mismatch repair;K07466//replication factor A1+ko03420//Nucleotide excision repair+ko03030//DNA replication+ko03440//Homologous recombination+ko03430//Mismatch repair;K07466//replication factor A1+ko03420//Nucleotide excision repair+ko03030//DNA replication+ko03440/…
isoform_10923	0.926	2.04	0.65	1.18	0.95	2.15	2.33	1.64	1.06604	0.00861754	0.00129791	XP_022898146.1|4.0e-161|zinc finger CCCH domain-containing protein 49-like [Olea europaea var. sylvestris]	K12872//pre-mRNA-splicing factor RBM22/SLT11+ko03040//Spliceosome;K12872//pre-mRNA-splicing factor RBM22/SLT11+ko03040//Spliceosome;K12872//pre-mRNA-splicing factor RBM22/SLT11+ko03040//Spliceosome;K12872//pre-mRNA-splicing factor RBM22/SLT11+ko03040//Spliceosome;K12872//pre-mRNA-splicing factor RBM22/SLT11+ko03040//Spliceosome
isoform_109236	0.16	1.09	0.18	0.15	0.15	1.04	0.85	1.38	2.70867	3.3e-07	2.11e-08	XP_011076634.1|1.2e-17|universal stress protein A-like protein [Sesamum indicum]
isoform_109241	3.153	0.056	0.57	3.37	5.52	0	0	0.17	-4.83297	7.87e-05	7.29e-06
isoform_109249	0.13	9.456	0	0.26	0.13	10.88	9.23	8.26	5.88966	3.93e-18	7.62e-20	PIN14801.1|3.1e-78|Molecular chaperone Prefoldin, subunit 5 [Handroanthus impetiginosus]	K17560//unconventional prefoldin RPB5 interactor 1;K17560//unconventional prefoldin RPB5 interactor 1;K17560//unconventional prefoldin RPB5 interactor 1;K17560//unconventional prefoldin RPB5 interactor 1;K17560//unconventional prefoldin RPB5 interactor 1
isoform_109251	1.84	9.163	0.52	1.92	3.08	4.18	10.51	12.8	2.12845	0.0109891	0.00171623
isoform_109256	1.363	3.916	2.15	0.64	1.3	4.12	3.09	4.54	1.39478	0.0349508	0.00666894	XP_011083724.1|4.6e-105|elongation factor 1-delta [Sesamum indicum]	K03232//elongation factor 1-beta;K03232//elongation factor 1-beta;K03232//elongation factor 1-beta;K03232//elongation factor 1-beta;K03232//elongation factor 1-beta
isoform_10927	11.846	5.926	14.88	9.07	11.59	5.95	4.78	7.05	-1.07558	0.000947712	0.000109267	XP_020553667.1|2.9e-228|cell division protein FtsZ homolog 2-2, chloroplastic isoform X2 [Sesamum indicum]	K03531//cell division protein FtsZ;K03531//cell division protein FtsZ;K03531//cell division protein FtsZ;K03531//cell division protein FtsZ;K03531//cell division protein FtsZ
isoform_109279	0.196	0.576	0.16	0.25	0.18	0.57	0.5	0.66	1.4348	0.00108299	0.000126475	PIN10084.1|1.2e-39|PolyC-binding proteins alphaCP-1 [Handroanthus impetiginosus]	K21444//poly(rC)-binding protein 3/4;K21444//poly(rC)-binding protein 3/4;K21444//poly(rC)-binding protein 3/4;K21444//poly(rC)-binding protein 3/4;K21444//poly(rC)-binding protein 3/4
isoform_109288	0	3.35	0	0	0	1.82	4.11	4.12	5.93314	5.18e-07	3.4e-08	XP_011094182.1|1.5e-44|uncharacterized protein LOC105173950 [Sesamum indicum]
isoform_10929	65.316	12.156	34.29	91.2	70.46	18.12	16.64	1.71	-2.28413	0.00793429	0.00118023	XP_022894322.1|2.3e-55|laccase-14-like [Olea europaea var. sylvestris]	K05909//laccase [EC:1.10.3.2];K05909//laccase [EC:1.10.3.2];K05909//laccase [EC:1.10.3.2];K05909//laccase [EC:1.10.3.2];K05909//laccase [EC:1.10.3.2]
isoform_109291	0	10.576	0	0	0	13.47	10.43	7.83	8.00082	2.1e-15	5.27e-17	XP_020551180.1|2.0e-101|anthranilate synthase alpha subunit 1, chloroplastic [Sesamum indicum]	K01657//anthranilate synthase component I [EC:4.1.3.27]+ko01230//Biosynthesis of amino acids+ko01100//Metabolic pathways+ko01110//Biosynthesis of secondary metabolites+ko00400//Phenylalanine, tyrosine and tryptophan biosynthesis;K01657//anthranilate synthase component I [EC:4.1.3.27]+ko01230//Biosynthesis of amino acids+ko01100//Metabolic pathways+ko01110//Biosynthesis of secondary metabolites+ko…
isoform_109303	0.833	0.283	0.83	0.75	0.92	0.45	0.19	0.21	-1.59642	0.0126245	0.00201305	XP_011085760.1|1.7e-94|40S ribosomal protein S9-2 [Sesamum indicum]	K02997//small subunit ribosomal protein S9e+ko03010//Ribosome;K02997//small subunit ribosomal protein S9e+ko03010//Ribosome;K02997//small subunit ribosomal protein S9e+ko03010//Ribosome;K02997//small subunit ribosomal protein S9e+ko03010//Ribosome;K02997//small subunit ribosomal protein S9e+ko03010//Ribosome
isoform_10931	1865.95	198.5	1724.11	1899.08	1974.67	224.97	163.79	206.74	-3.29474	1.04e-94	5.28e-98	XP_011097545.1|1.8e-280|phospho-2-dehydro-3-deoxyheptonate aldolase 2, chloroplastic [Sesamum indicum]	K01626//3-deoxy-7-phosphoheptulonate synthase [EC:2.5.1.54]+ko01230//Biosynthesis of amino acids+ko01100//Metabolic pathways+ko01110//Biosynthesis of secondary metabolites+ko00400//Phenylalanine, tyrosine and tryptophan biosynthesis;K01626//3-deoxy-7-phosphoheptulonate synthase [EC:2.5.1.54]+ko01230//Biosynthesis of amino acids+ko01100//Metabolic pathways+ko01110//Biosynthesis of secondary metabo…
isoform_109310	0.593	0.086	0.74	0.66	0.38	0.11	0	0.15	-2.60749	0.0110114	0.00172065	XP_022874965.1|2.0e-64|uncharacterized protein LOC111393590 [Olea europaea var. sylvestris]	K10706//senataxin [EC:3.6.4.-];K10706//senataxin [EC:3.6.4.-];K10706//senataxin [EC:3.6.4.-];K10706//senataxin [EC:3.6.4.-];K10706//senataxin [EC:3.6.4.-]
isoform_109317	1.593	0.14	2.22	1.6	0.96	0	0.29	0.13	-3.26306	0.000686547	7.67e-05
isoform_109333	4.873	0.133	6	4.41	4.21	0.2	0	0.2	-4.67854	5.95e-07	3.94e-08	PON59130.1|1.2e-14|Serine carboxypeptidase-like [Parasponia andersonii]	K16296//serine carboxypeptidase-like clade I [EC:3.4.16.-];K16296//serine carboxypeptidase-like clade I [EC:3.4.16.-];K16296//serine carboxypeptidase-like clade I [EC:3.4.16.-];K16296//serine carboxypeptidase-like clade I [EC:3.4.16.-];K16296//serine carboxypeptidase-like clade I [EC:3.4.16.-]
isoform_109337	0	1.5	0	0	0	1.16	1.28	2.06	6.3019	2.83e-08	1.56e-09	XP_011096495.1|1.6e-181|carboxyl-terminal-processing peptidase 1, chloroplastic isoform X1 [Sesamum indicum]	K03797//carboxyl-terminal processing protease [EC:3.4.21.102];K03797//carboxyl-terminal processing protease [EC:3.4.21.102];K03797//carboxyl-terminal processing protease [EC:3.4.21.102];K03797//carboxyl-terminal processing protease [EC:3.4.21.102];K03797//carboxyl-terminal processing protease [EC:3.4.21.102]
isoform_109348	0.113	0	0.08	0.08	0.18	0	0	0	-4.10636	0.00440362	0.000604264
isoform_109350	0	5.133	0	0	0	5.59	4.8	5.01	8.466	2.82e-18	5.39e-20	XP_027176306.1|2.0e-108|protein trichome birefringence-like 16 [Coffea eugenioides]
isoform_109363	6.486	0.753	3.44	12.09	3.93	1.12	0.79	0.35	-3.01707	0.000447828	4.82e-05
isoform_109365	2.04	4.66	1.75	1.94	2.43	4.25	4.2	5.53	1.12566	0.00347353	0.000462859
isoform_109378	4.27	15.75	3.95	4.75	4.11	14.72	15.88	16.65	1.80782	1.81e-34	9.39e-37	XP_011090798.1|5.7e-159|probable E3 ubiquitin-protein ligase LUL4 [Sesamum indicum]	K10604//E3 ubiquitin-protein ligase MGRN1 [EC:2.3.2.27]+ko04120//Ubiquitin mediated proteolysis;K10604//E3 ubiquitin-protein ligase MGRN1 [EC:2.3.2.27]+ko04120//Ubiquitin mediated proteolysis;K10604//E3 ubiquitin-protein ligase MGRN1 [EC:2.3.2.27]+ko04120//Ubiquitin mediated proteolysis;K10604//E3 ubiquitin-protein ligase MGRN1 [EC:2.3.2.27]+ko04120//Ubiquitin mediated proteolysis;K10604//E3 ubiq…
isoform_109380	0.99	2.566	1.24	0.91	0.82	3.16	2.17	2.37	1.28126	0.00023574	2.39e-05	PIN10349.1|8.6e-215|D-3-phosphoglycerate dehydrogenase, D-isomer-specific 2-hydroxy acid dehydrogenase superfamily [Handroanthus impetiginosus]	K00058//D-3-phosphoglycerate dehydrogenase / 2-oxoglutarate reductase [EC:1.1.1.95 1.1.1.399]+ko01230//Biosynthesis of amino acids+ko01100//Metabolic pathways+ko00260//Glycine, serine and threonine metabolism+ko01200//Carbon metabolism;K00058//D-3-phosphoglycerate dehydrogenase / 2-oxoglutarate reductase [EC:1.1.1.95 1.1.1.399]+ko01230//Biosynthesis of amino acids+ko01100//Metabolic pathways+ko00…
isoform_109382	7.523	0.643	4.6	10.03	7.94	1.5	0.43	0	-3.06308	0.00779594	0.00115659	XP_020554358.1|3.0e-92|uncharacterized protein LOC105155601 [Sesamum indicum]
isoform_109386	0.133	1.99	0.16	0.08	0.16	2.54	1.95	1.48	3.46535	2.12e-05	1.78e-06	XP_011071060.1|3.8e-20|uncharacterized protein LOC105156586 [Sesamum indicum]
isoform_10940	265.376	37.65	271.25	274	250.88	34.76	36.79	41.4	-2.88682	1.67e-137	3.08e-141	PIN14145.1|1.5e-64|Catechol oxidase [Handroanthus impetiginosus]	K00422//polyphenol oxidase [EC:1.10.3.1]+ko00350//Tyrosine metabolism+ko01100//Metabolic pathways+ko00950//Isoquinoline alkaloid biosynthesis+ko01110//Biosynthesis of secondary metabolites;K00422//polyphenol oxidase [EC:1.10.3.1]+ko00350//Tyrosine metabolism+ko01100//Metabolic pathways+ko00950//Isoquinoline alkaloid biosynthesis+ko01110//Biosynthesis of secondary metabolites;K00422//polyphenol ox…
isoform_109403	0.01	0.126	0	0.03	0	0.09	0.16	0.13	2.80121	0.0329951	0.00622299	XP_012828220.1|1.5e-141|PREDICTED: uncharacterized protein LOC105949453 [Erythranthe guttata]	K15032//mTERF domain-containing protein, mitochondrial;K15032//mTERF domain-containing protein, mitochondrial;K15032//mTERF domain-containing protein, mitochondrial;K15032//mTERF domain-containing protein, mitochondrial;K15032//mTERF domain-containing protein, mitochondrial
isoform_109405	10.606	23.463	9.7	9.39	12.73	22.66	22.84	24.89	1.07006	3.09e-09	1.51e-10
isoform_109422	0.106	0	0.17	0.09	0.06	0	0	0	-3.24534	0.0474417	0.00962871
isoform_109423	1.963	0.45	1.5	2.41	1.98	0.51	0.55	0.29	-2.17568	1e-08	5.24e-10	XP_012852715.1|1.7e-63|PREDICTED: uncharacterized protein LOC105972319 [Erythranthe guttata]
isoform_10943	22.62	10.556	26.05	27.37	14.44	9.99	8.11	13.57	-1.16181	0.00276364	0.000358258	XP_011069988.1|8.4e-156|protein WVD2-like 5 isoform X1 [Sesamum indicum]	K21596//calmodulin-binding transcription activator;K21596//calmodulin-binding transcription activator;K21596//calmodulin-binding transcription activator;K11294//nucleolin;K10393//kinesin family member 2/24
isoform_109433	0	1.803	0	0	0	1.95	1.77	1.69	5.8928	4.06e-07	2.62e-08
isoform_109436	1.346	0.156	0.69	1.53	1.82	0.31	0.08	0.08	-2.98747	0.000143945	1.4e-05	XP_021847284.1|1.9e-132|uncharacterized protein LOC110787008 [Spinacia oleracea]	K20178//vacuolar protein sorting-associated protein 8;K18195//rhamnogalacturonan endolyase [EC:4.2.2.23];K22804//structural maintenance of chromosomes protein 6;K14297//nuclear pore complex protein Nup98-Nup96+ko03013//RNA transport;K14297//nuclear pore complex protein Nup98-Nup96+ko03013//RNA transport
isoform_109449	0.743	0.036	0.48	1.24	0.51	0	0.11	0	-3.06071	0.0333473	0.0063023
isoform_109457	3.836	10.85	1.37	4.39	5.75	10.02	9.58	12.95	1.39541	0.0235186	0.00417379	BAT06513.1|5.0e-08|Os08g0543275 [Oryza sativa Japonica Group]	K01950//NAD+ synthase (glutamine-hydrolysing) [EC:6.3.5.1]+ko01100//Metabolic pathways+ko00760//Nicotinate and nicotinamide metabolism;K10293//F-box protein 7;K07390//monothiol glutaredoxin;K12815//pre-mRNA-splicing factor ATP-dependent RNA helicase DHX38/PRP16 [EC:3.6.4.13]+ko03040//Spliceosome
isoform_10946	3.903	1.33	3.9	4.42	3.39	1.68	1.04	1.27	-1.61591	1.18e-08	6.23e-10	PIN07515.1|8.0e-53|hypothetical protein CDL12_19916 [Handroanthus impetiginosus]
isoform_109471	0.253	6.253	0.21	0.37	0.18	6.08	5.22	7.46	4.51641	1.77e-14	4.87e-16
isoform_109486	1.14	0	0	2.12	1.3	0	0	0	-3.72803	0.020467	0.00353945
[truncated: 27,906 more rows]
