# Supplementary material for: De novo full length transcriptome analysis and gene expression profiling to identify genes involved in phenylethanol glycosides biosynthesis in Cistanche tubulosa
Source: BMC Genomics. 2022 Oct 8;23:698. doi: 10.1186/s12864-022-08921-x (PMC9548140; doi:10.1186/s12864-022-08921-x)
Supplement: Supplementary file 8 — Additional file 8: Supplementary Table S6. KEGG pathways of DEGs between HS2 and YS1. [file 12864_2022_8921_MOESM8_ESM.xls]

## Sheet: Supplementary Table S6
Supplementary Table S6. KEGG pathways of DEGs between HS2 and YS1.
Pathway ID	Pathway Name	Level 1	Level 2	Term Candidate Gene Num	Total Candidate Gene Num	Term Gene Num	Total Gene Num	Rich Ratio	P value	Q value
ko02010	ABC transporters	Environmental Information Processing	Membrane transport	203	11826	784	70838	0.258929	3.87e-11	5.3e-09
ko03030	DNA replication	Genetic Information Processing	Replication and repair	264	11826	1151	70838	0.229366	2.43e-08	1.67e-06
ko00940	Phenylpropanoid biosynthesis	Metabolism	Biosynthesis of other secondary metabolites	457	11826	2200	70838	0.207727	2.31e-07	1.03e-05
ko03430	Mismatch repair	Genetic Information Processing	Replication and repair	187	11826	791	70838	0.23641	3.01e-07	1.03e-05
ko04626	Plant-pathogen interaction	Organismal Systems	Environmental adaptation	498	11826	2488	70838	0.200161	5.51e-06	0.000150933
ko03420	Nucleotide excision repair	Genetic Information Processing	Replication and repair	288	11826	1372	70838	0.209913	1.64e-05	0.000340468
ko04075	Plant hormone signal transduction	Environmental Information Processing	Signal transduction	568	11826	2902	70838	0.195727	1.74e-05	0.000340468
ko00040	Pentose and glucuronate interconversions	Metabolism	Carbohydrate metabolism	344	11826	1679	70838	0.204884	2.24e-05	0.000341172
ko04144	Endocytosis	Cellular Processes	Transport and catabolism	681	11826	3538	70838	0.192482	2.2e-05	0.000341172
ko00600	Sphingolipid metabolism	Metabolism	Lipid metabolism	148	11826	655	70838	0.225954	5.52e-05	0.000756348
ko04120	Ubiquitin mediated proteolysis	Genetic Information Processing	Folding, sorting and degradation	405	11826	2034	70838	0.199115	6.29e-05	0.00078393
ko00053	Ascorbate and aldarate metabolism	Metabolism	Carbohydrate metabolism	272	11826	1317	70838	0.20653	8.78e-05	0.00100207
ko00561	Glycerolipid metabolism	Metabolism	Lipid metabolism	229	11826	1115	70838	0.205381	0.000412882	0.00435114
ko04016	MAPK signaling pathway - plant	Environmental Information Processing	Signal transduction	482	11826	2515	70838	0.19165	0.000480219	0.00469929
ko00511	Other glycan degradation	Metabolism	Glycan biosynthesis and metabolism	95	11826	417	70838	0.227818	0.000797635	0.00728507
ko00944	Flavone and flavonol biosynthesis	Metabolism	Biosynthesis of other secondary metabolites	36	11826	129	70838	0.27907	0.000963975	0.00825404
ko03020	RNA polymerase	Genetic Information Processing	Transcription	267	11826	1346	70838	0.198366	0.00125366	0.00990671
ko03440	Homologous recombination	Genetic Information Processing	Replication and repair	198	11826	970	70838	0.204124	0.00130161	0.00990671
ko00902	Monoterpenoid biosynthesis	Metabolism	Metabolism of terpenoids and polyketides	23	11826	76	70838	0.302632	0.00242785	0.0168938
ko00460	Cyanoamino acid metabolism	Metabolism	Metabolism of other amino acids	208	11826	1043	70838	0.199425	0.00311068	0.0202935
ko04141	Protein processing in endoplasmic reticulum	Genetic Information Processing	Folding, sorting and degradation	795	11826	4388	70838	0.181176	0.00513044	0.0319486
ko03018	RNA degradation	Genetic Information Processing	Folding, sorting and degradation	426	11826	2288	70838	0.186189	0.00710574	0.0423255
ko00904	Diterpenoid biosynthesis	Metabolism	Metabolism of terpenoids and polyketides	52	11826	226	70838	0.230088	0.00875678	0.0499866
ko00052	Galactose metabolism	Metabolism	Carbohydrate metabolism	227	11826	1175	70838	0.193191	0.00923121	0.050587
ko00531	Glycosaminoglycan degradation	Metabolism	Glycan biosynthesis and metabolism	50	11826	229	70838	0.218341	0.0256288	0.135044
ko00910	Nitrogen metabolism	Metabolism	Energy metabolism	96	11826	479	70838	0.200418	0.0302334	0.153406
ko00790	Folate biosynthesis	Metabolism	Metabolism of cofactors and vitamins	73	11826	355	70838	0.205634	0.0319865	0.156505
ko00400	Phenylalanine, tyrosine and tryptophan biosynthesis	Metabolism	Amino acid metabolism	135	11826	698	70838	0.19341	0.0352214	0.166391
ko00261	Monobactam biosynthesis	Metabolism	Biosynthesis of other secondary metabolites	33	11826	150	70838	0.22	0.0547763	0.242076
ko03015	mRNA surveillance pathway	Genetic Information Processing	Translation	473	11826	2648	70838	0.178625	0.0539378	0.242076
ko00942	Anthocyanin biosynthesis	Metabolism	Biosynthesis of other secondary metabolites	17	11826	69	70838	0.246377	0.0589589	0.252418
ko04070	Phosphatidylinositol signaling system	Environmental Information Processing	Signal transduction	139	11826	738	70838	0.188347	0.0662122	0.274881
ko00520	Amino sugar and nucleotide sugar metabolism	Metabolism	Carbohydrate metabolism	408	11826	2290	70838	0.178166	0.0764557	0.299269
ko00999	Biosynthesis of secondary metabolites - unclassified	Metabolism	Biosynthesis of other secondary metabolites	2	11826	3	70838	0.666667	0.0743017	0.299269
ko00073	Cutin, suberine and wax biosynthesis	Metabolism	Lipid metabolism	55	11826	275	70838	0.2	0.0842614	0.311995
ko00710	Carbon fixation in photosynthetic organisms	Metabolism	Energy metabolism	234	11826	1288	70838	0.181677	0.0828729	0.311995
ko00604	Glycosphingolipid biosynthesis - ganglio series	Metabolism	Glycan biosynthesis and metabolism	39	11826	189	70838	0.206349	0.0899111	0.315842
ko00970	Aminoacyl-tRNA biosynthesis	Genetic Information Processing	Translation	271	11826	1504	70838	0.180186	0.088342	0.315842
ko00220	Arginine biosynthesis	Metabolism	Amino acid metabolism	90	11826	475	70838	0.189474	0.105245	0.360465
ko03040	Spliceosome	Genetic Information Processing	Transcription	852	11826	4915	70838	0.173347	0.110097	0.367886
ko00965	Betalain biosynthesis	Metabolism	Biosynthesis of other secondary metabolites	26	11826	123	70838	0.211382	0.116592	0.377302
ko00402	Benzoxazinoid biosynthesis	Metabolism	Biosynthesis of other secondary metabolites	13	11826	56	70838	0.232143	0.130814	0.389597
ko00900	Terpenoid backbone biosynthesis	Metabolism	Metabolism of terpenoids and polyketides	134	11826	731	70838	0.183311	0.127167	0.389597
ko00945	Stilbenoid, diarylheptanoid and gingerol biosynthesis	Metabolism	Biosynthesis of other secondary metabolites	70	11826	368	70838	0.190217	0.12996	0.389597
ko00670	One carbon pool by folate	Metabolism	Metabolism of cofactors and vitamins	47	11826	241	70838	0.195021	0.139693	0.398707
ko00730	Thiamine metabolism	Metabolism	Metabolism of cofactors and vitamins	53	11826	274	70838	0.193431	0.137003	0.398707
ko00300	Lysine biosynthesis	Metabolism	Amino acid metabolism	31	11826	154	70838	0.201299	0.150211	0.411578
ko00591	Linoleic acid metabolism	Metabolism	Lipid metabolism	25	11826	121	70838	0.206612	0.147388	0.411578
ko04136	Autophagy - other	Cellular Processes	Transport and catabolism	81	11826	437	70838	0.185355	0.165542	0.444692
ko00750	Vitamin B6 metabolism	Metabolism	Metabolism of cofactors and vitamins	35	11826	180	70838	0.194444	0.18526	0.488088
ko00603	Glycosphingolipid biosynthesis - globo and isoglobo series	Metabolism	Glycan biosynthesis and metabolism	28	11826	142	70838	0.197183	0.194434	0.502592
ko00943	Isoflavonoid biosynthesis	Metabolism	Biosynthesis of other secondary metabolites	17	11826	82	70838	0.207317	0.199511	0.506166
ko00903	Limonene and pinene degradation	Metabolism	Metabolism of terpenoids and polyketides	39	11826	205	70838	0.190244	0.209087	0.520816
ko00310	Lysine degradation	Metabolism	Amino acid metabolism	138	11826	777	70838	0.177606	0.224366	0.522483
ko00500	Starch and sucrose metabolism	Metabolism	Carbohydrate metabolism	448	11826	2597	70838	0.172507	0.226606	0.522483
ko00620	Pyruvate metabolism	Metabolism	Carbohydrate metabolism	240	11826	1374	70838	0.174672	0.228824	0.522483
ko00760	Nicotinate and nicotinamide metabolism	Metabolism	Metabolism of cofactors and vitamins	69	11826	377	70838	0.183024	0.218752	0.522483
ko00941	Flavonoid biosynthesis	Metabolism	Biosynthesis of other secondary metabolites	106	11826	590	70838	0.179661	0.217355	0.522483
ko00563	Glycosylphosphatidylinositol (GPI)-anchor biosynthesis	Metabolism	Glycan biosynthesis and metabolism	78	11826	432	70838	0.180556	0.240865	0.523786
ko03410	Base excision repair	Genetic Information Processing	Replication and repair	115	11826	646	70838	0.178019	0.238533	0.523786
ko04712	Circadian rhythm - plant	Organismal Systems	Environmental adaptation	145	11826	821	70838	0.176614	0.240276	0.523786
ko03022	Basal transcription factors	Genetic Information Processing	Transcription	128	11826	730	70838	0.175342	0.284643	0.609313
ko01210	2-Oxocarboxylic acid metabolism	Metabolism	Global and overview maps	148	11826	852	70838	0.173709	0.310629	0.654711
ko00130	Ubiquinone and other terpenoid-quinone biosynthesis	Metabolism	Metabolism of cofactors and vitamins	114	11826	654	70838	0.174312	0.32134	0.667023
ko00071	Fatty acid degradation	Metabolism	Lipid metabolism	170	11826	985	70838	0.172589	0.328943	0.672614
ko01230	Biosynthesis of amino acids	Metabolism	Global and overview maps	678	11826	4003	70838	0.169373	0.342381	0.689797
ko00562	Inositol phosphate metabolism	Metabolism	Carbohydrate metabolism	138	11826	803	70838	0.171856	0.368093	0.715715
ko00906	Carotenoid biosynthesis	Metabolism	Metabolism of terpenoids and polyketides	49	11826	278	70838	0.176259	0.362297	0.715715
ko03013	RNA transport	Genetic Information Processing	Translation	764	11826	4526	70838	0.168802	0.370918	0.715715
ko00515	Mannose type O-glycan biosynthesis	Metabolism	Glycan biosynthesis and metabolism	2	11826	8	70838	0.25	0.396195	0.744983
ko00660	C5-Branched dibasic acid metabolism	Metabolism	Carbohydrate metabolism	16	11826	88	70838	0.181818	0.396962	0.744983
ko00232	Caffeine metabolism	Metabolism	Biosynthesis of other secondary metabolites	9	11826	48	70838	0.1875	0.409095	0.753545
ko00590	Arachidonic acid metabolism	Metabolism	Lipid metabolism	70	11826	407	70838	0.17199	0.412525	0.753545
ko00430	Taurine and hypotaurine metabolism	Metabolism	Metabolism of other amino acids	13	11826	72	70838	0.180556	0.426212	0.757254
ko00440	Phosphonate and phosphinate metabolism	Metabolism	Metabolism of other amino acids	23	11826	131	70838	0.175573	0.431268	0.757254
ko00514	Other types of O-glycan biosynthesis	Metabolism	Glycan biosynthesis and metabolism	45	11826	262	70838	0.171756	0.442667	0.757254
ko00564	Glycerophospholipid metabolism	Metabolism	Lipid metabolism	218	11826	1293	70838	0.1686	0.44772	0.757254
ko00592	alpha-Linolenic acid metabolism	Metabolism	Lipid metabolism	77	11826	451	70838	0.170732	0.433857	0.757254
ko00966	Glucosinolate biosynthesis	Metabolism	Biosynthesis of other secondary metabolites	12	11826	67	70838	0.179104	0.444625	0.757254
ko00565	Ether lipid metabolism	Metabolism	Lipid metabolism	61	11826	363	70838	0.168044	0.499472	0.834484
ko00920	Sulfur metabolism	Metabolism	Energy metabolism	61	11826	366	70838	0.166667	0.52756	0.870793
ko00480	Glutathione metabolism	Metabolism	Metabolism of other amino acids	180	11826	1085	70838	0.165899	0.549896	0.896854
ko00340	Histidine metabolism	Metabolism	Amino acid metabolism	57	11826	346	70838	0.16474	0.566313	0.912764
ko00240	Pyrimidine metabolism	Metabolism	Nucleotide metabolism	138	11826	838	70838	0.164678	0.584699	0.931439
ko00380	Tryptophan metabolism	Metabolism	Amino acid metabolism	97	11826	592	70838	0.163851	0.597398	0.936193
ko00950	Isoquinoline alkaloid biosynthesis	Metabolism	Biosynthesis of other secondary metabolites	60	11826	368	70838	0.163043	0.60135	0.936193
ko00510	N-Glycan biosynthesis	Metabolism	Glycan biosynthesis and metabolism	124	11826	758	70838	0.163588	0.613437	0.94428
ko00010	Glycolysis / Gluconeogenesis	Metabolism	Carbohydrate metabolism	358	11826	2313	70838	0.154777	0.948844	1
ko00020	Citrate cycle (TCA cycle)	Metabolism	Carbohydrate metabolism	163	11826	1030	70838	0.158252	0.785899	1
ko00030	Pentose phosphate pathway	Metabolism	Carbohydrate metabolism	142	11826	983	70838	0.144456	0.975865	1
ko00051	Fructose and mannose metabolism	Metabolism	Carbohydrate metabolism	137	11826	887	70838	0.154453	0.85322	1
ko00061	Fatty acid biosynthesis	Metabolism	Lipid metabolism	77	11826	497	70838	0.15493	0.781118	1
ko00062	Fatty acid elongation	Metabolism	Lipid metabolism	39	11826	297	70838	0.131313	0.961382	1
ko00072	Synthesis and degradation of ketone bodies	Metabolism	Lipid metabolism	26	11826	198	70838	0.131313	0.928978	1
ko00100	Steroid biosynthesis	Metabolism	Lipid metabolism	28	11826	321	70838	0.0872274	0.999988	1
ko00190	Oxidative phosphorylation	Metabolism	Energy metabolism	316	11826	2543	70838	0.124263	1	1
ko00195	Photosynthesis	Metabolism	Energy metabolism	52	11826	392	70838	0.132653	0.973631	1
ko00196	Photosynthesis - antenna proteins	Metabolism	Energy metabolism	1	11826	7	70838	0.142857	0.721585	1
ko00230	Purine metabolism	Metabolism	Nucleotide metabolism	220	11826	1368	70838	0.160819	0.740714	1
ko00250	Alanine, aspartate and glutamate metabolism	Metabolism	Amino acid metabolism	74	11826	519	70838	0.142582	0.942124	1
ko00260	Glycine, serine and threonine metabolism	Metabolism	Amino acid metabolism	139	11826	931	70838	0.149302	0.934481	1
ko00270	Cysteine and methionine metabolism	Metabolism	Amino acid metabolism	269	11826	1666	70838	0.161465	0.737612	1
ko00280	Valine, leucine and isoleucine degradation	Metabolism	Amino acid metabolism	154	11826	1040	70838	0.148077	0.955748	1
ko00290	Valine, leucine and isoleucine biosynthesis	Metabolism	Amino acid metabolism	38	11826	261	70838	0.145594	0.843909	1
ko00330	Arginine and proline metabolism	Metabolism	Amino acid metabolism	120	11826	873	70838	0.137457	0.992818	1
ko00350	Tyrosine metabolism	Metabolism	Amino acid metabolism	109	11826	695	70838	0.156835	0.777797	1
ko00360	Phenylalanine metabolism	Metabolism	Amino acid metabolism	117	11826	736	70838	0.158967	0.734502	1
ko00410	beta-Alanine metabolism	Metabolism	Metabolism of other amino acids	104	11826	694	70838	0.149856	0.898223	1
ko00450	Selenocompound metabolism	Metabolism	Metabolism of other amino acids	66	11826	414	70838	0.15942	0.679558	1
ko00601	Glycosphingolipid biosynthesis - lacto and neolacto series	Metabolism	Glycan biosynthesis and metabolism	1	11826	8	70838	0.125	0.768069	1
ko00630	Glyoxylate and dicarboxylate metabolism	Metabolism	Carbohydrate metabolism	178	11826	1111	70838	0.160216	0.739425	1
ko00640	Propanoate metabolism	Metabolism	Carbohydrate metabolism	90	11826	568	70838	0.158451	0.723582	1
ko00650	Butanoate metabolism	Metabolism	Carbohydrate metabolism	50	11826	354	70838	0.141243	0.917259	1
ko00740	Riboflavin metabolism	Metabolism	Metabolism of cofactors and vitamins	37	11826	234	70838	0.15812	0.668089	1
ko00770	Pantothenate and CoA biosynthesis	Metabolism	Metabolism of cofactors and vitamins	63	11826	468	70838	0.134615	0.976492	1
ko00780	Biotin metabolism	Metabolism	Metabolism of cofactors and vitamins	25	11826	164	70838	0.152439	0.721872	1
ko00785	Lipoic acid metabolism	Metabolism	Metabolism of cofactors and vitamins	7	11826	78	70838	0.0897436	0.982827	1
ko00860	Porphyrin and chlorophyll metabolism	Metabolism	Metabolism of cofactors and vitamins	63	11826	416	70838	0.151442	0.81967	1
ko00901	Indole alkaloid biosynthesis	Metabolism	Biosynthesis of other secondary metabolites	7	11826	50	70838	0.14	0.751156	1
ko00905	Brassinosteroid biosynthesis	Metabolism	Metabolism of terpenoids and polyketides	10	11826	94	70838	0.106383	0.963276	1
ko00908	Zeatin biosynthesis	Metabolism	Metabolism of terpenoids and polyketides	16	11826	105	70838	0.152381	0.694932	1
ko00909	Sesquiterpenoid and triterpenoid biosynthesis	Metabolism	Metabolism of terpenoids and polyketides	30	11826	257	70838	0.116732	0.990238	1
ko00960	Tropane, piperidine and pyridine alkaloid biosynthesis	Metabolism	Biosynthesis of other secondary metabolites	43	11826	293	70838	0.146758	0.843194	1
ko01040	Biosynthesis of unsaturated fatty acids	Metabolism	Lipid metabolism	35	11826	257	70838	0.136187	0.923519	1
ko01200	Carbon metabolism	Metabolism	Global and overview maps	683	11826	4250	70838	0.160706	0.874387	1
ko01212	Fatty acid metabolism	Metabolism	Global and overview maps	121	11826	867	70838	0.139562	0.98821	1
ko03008	Ribosome biogenesis in eukaryotes	Genetic Information Processing	Translation	334	11826	2118	70838	0.157696	0.883179	1
ko03010	Ribosome	Genetic Information Processing	Translation	590	11826	5130	70838	0.11501	1	1
ko03050	Proteasome	Genetic Information Processing	Folding, sorting and degradation	158	11826	1072	70838	0.147388	0.963409	1
ko03060	Protein export	Genetic Information Processing	Folding, sorting and degradation	103	11826	809	70838	0.127318	0.99928	1
ko03450	Non-homologous end-joining	Genetic Information Processing	Replication and repair	15	11826	104	70838	0.144231	0.770439	1
ko04122	Sulfur relay system	Genetic Information Processing	Folding, sorting and degradation	13	11826	100	70838	0.13	0.872019	1
ko04130	SNARE interactions in vesicular transport	Genetic Information Processing	Folding, sorting and degradation	55	11826	452	70838	0.121681	0.997013	1
ko04145	Phagosome	Cellular Processes	Transport and catabolism	162	11826	1334	70838	0.121439	0.999999	1
ko04146	Peroxisome	Cellular Processes	Transport and catabolism	219	11826	1353	70838	0.161863	0.704474	1
