# Supplementary material for: De novo full length transcriptome analysis and gene expression profiling to identify genes involved in phenylethanol glycosides biosynthesis in Cistanche tubulosa
Source: BMC Genomics. 2022 Oct 8;23:698. doi: 10.1186/s12864-022-08921-x (PMC9548140; doi:10.1186/s12864-022-08921-x)
Supplement: Supplementary file 9 — Additional file 9: Supplementary Table S7. Primers for qRT-PCR analysis. [file 12864_2022_8921_MOESM9_ESM.xls]

## Sheet: Supplementary Table S7
Supplementary Table S7. Primers for qRT-PCR analysis.
Primer Name	Primer Sequence (5'-3')
Actin-F	CTGTGTTCCCGAGTATAGTG
Actin-R	CTTCAATGTCAAGATACCTCTC
isoform_4504-F	GATTAACAAAGTCCACAAGGTC
isoform_4504-R	CCCTTTATTCCACTTGAGCAC
isoform_8492-F	ATCCACATTCCCAATCATCTC
isoform_8492-R	GTTTCCGAGAAGGAGTACGA
isoform_10016-F	ATGGGATGGATTTGATTTGG
isoform_10016-R	CATAGCAGTAACTTCATCTTCC
isoform_14711-F	CATACAACAAAGACCCAAGCC
isoform_14711-R	CTGCTCTTCTCACAACACTC
isoform_15591-F	ACCTGCACTTCATCTTAATCC
isoform_15591-R	CGTGGCTATGATTGTTACGA
isoform_21374-F	CCAACGTACTCTGTTTGCTG
isoform_21374-R	GGATATGTTCCATTATGGCGG
isoform_27751-F	CCATGTCGAAGTACAAGCAC
isoform_27751-R	CATTGGGTGAATAGCTTGAGG
isoform_150835-F	GATGCCTGAATTTGAGAAGCC
isoform_150835-R	GATAAGAATGGAGACGGAGTG
isoform_190313-F	GATCCAGAAGTTATCGTCGG
isoform_190313-R	CGCTCTACAATATTCTCAAGGG
isoform_202940-F	GAAGTTGAATTTGGGAGTTGG
isoform_202940-R	GATCTGTCGTTCACTAACATCTG
