# Supplementary material for: De novo full length transcriptome analysis and gene expression profiling to identify genes involved in phenylethanol glycosides biosynthesis in Cistanche tubulosa
Source: BMC Genomics. 2022 Oct 8;23:698. doi: 10.1186/s12864-022-08921-x (PMC9548140; doi:10.1186/s12864-022-08921-x)
Supplement: Supplementary file 10 — Additional file 10: Supplementary Table S8. Differential expression of transcription factors genes. [file 12864_2022_8921_MOESM10_ESM.xls]

## Sheet: Supplementary Table S8 
Supplementary Table S8. Differential expression of transcription factors genes.
Transcription Factor	Gene ID	YS1 FPKM	HS2 FPKM	log2(HS2/YS1)	Qvalue(YS1-vs-HS2)	Nr
ABI3VP1	isoform_17298	9.46333	1.32667	-2.86306	5.30575e-10	XP_020551865.1|3.2e-212|uncharacterized protein LOC105169116 [Sesamum indicum]
	isoform_40670	28.9067	4.14333	-2.73657	6.66107e-05	XP_021729808.1|3.5e-109|B3 domain-containing protein At5g42700-like [Chenopodium quinoa]
	isoform_91478	0.693333	0.103333	-2.51559	0.00699513	XP_011099241.1|1.0e-48|B3 domain-containing protein REM9 [Sesamum indicum]
	isoform_10059	15.0833	5.63667	-1.46486	0.00251314	XP_010678463.1|3.4e-48|PREDICTED: protein NEN1 [Beta vulgaris subsp. vulgaris]
	isoform_32285	5.48333	2.22667	-1.36322	6.34675e-09	XP_012844991.1|1.1e-38|PREDICTED: B3 domain-containing transcription factor VRN1-like isoform X2 [Erythranthe guttata]
	isoform_200822	13.9067	5.90333	-1.3056	0.00148186	XP_010678463.1|3.4e-48|PREDICTED: protein NEN1 [Beta vulgaris subsp. vulgaris]
	isoform_223269	4.69	2.07333	-1.22853	0.000369357	XP_020552234.1|7.2e-27|uncharacterized protein LOC110012568 isoform X1 [Sesamum indicum]
	isoform_74717	1.17	2.91333	1.22892	0.04999	XP_021714291.1|9.4e-89|B3 domain-containing protein Os01g0234100-like isoform X2 [Chenopodium quinoa]
	isoform_118088	2.29667	15.3333	2.64277	2.41256e-24	XP_011088276.1|1.2e-100|B3 domain-containing protein At3g19184 isoform X1 [Sesamum indicum]
	isoform_108611	0.0733333	3.68333	4.64892	2.04948e-05	XP_011095138.1|0.0e+00|B3 domain-containing transcription repressor VAL2 isoform X1 [Sesamum indicum]
Alfin-like	isoform_126012	2.65667	0	-6.84663	5.57558e-10	XP_011087600.1|1.3e-134|PHD finger protein ALFIN-LIKE 6 [Sesamum indicum]
	isoform_97058	0.676667	0	-3.49862	0.0340667	XP_011087600.1|1.2e-134|PHD finger protein ALFIN-LIKE 6 [Sesamum indicum]
	isoform_95858	8.12667	0.773333	-2.77224	0.0438634	XP_011087600.1|1.3e-134|PHD finger protein ALFIN-LIKE 6 [Sesamum indicum]
	isoform_30853	2.55	0.67	-1.96866	0.000599623	XP_011086372.1|5.4e-121|chromatin remodeling protein EBS isoform X1 [Sesamum indicum]
	isoform_34707	14.7767	4.34333	-1.8279	7.9323e-17	PIN12101.1|1.6e-116|[histone H3]-lysine-36 demethylase [Handroanthus impetiginosus]
	isoform_228151	7.72667	2.41667	-1.69303	0.0162505	EYU25885.1|1.2e-132|hypothetical protein MIMGU_mgv1a011207mg [Erythranthe guttata]
	isoform_192341	2.30667	8.23333	1.722	1.10454e-05	XP_020548755.1|2.6e-259|LOW QUALITY PROTEIN: lysine-specific demethylase 5B [Sesamum indicum]
	isoform_218685	0.456667	7.54333	3.9202	4.91152e-19	XP_011087600.1|2.2e-116|PHD finger protein ALFIN-LIKE 6 [Sesamum indicum]
AP2-EREBP	isoform_15407	3.14333	0	-7.37042	3.32768e-12	XP_011097593.1|1.1e-74|ethylene-responsive transcription factor RAP2-4 [Sesamum indicum]
	isoform_122177	4.6	0	-7.33986	7.01437e-12	XP_011097593.1|2.4e-73|ethylene-responsive transcription factor RAP2-4 [Sesamum indicum]
	isoform_184740	2.12333	0	-7.02702	1.50333e-10	PIN05035.1|1.3e-87|hypothetical protein CDL12_22427 [Handroanthus impetiginosus]
	isoform_161328	3.65667	0.0466667	-5.51578	3.60823e-08	XP_011077024.1|3.0e-133|AP2-like ethylene-responsive transcription factor TOE3 isoform X2 [Sesamum indicum]
	isoform_44077	1.91333	0	-5.49942	1.4372e-05	PIN06558.1|4.3e-32|hypothetical protein CDL12_20885 [Handroanthus impetiginosus]
	isoform_178936	1.68667	0.04	-4.79384	4.13444e-08	PIN23681.1|8.3e-144|hypothetical protein CDL12_03590 [Handroanthus impetiginosus]
	isoform_118152	1.41	0.0266667	-4.67002	2.07831e-05	PIN16718.1|1.3e-67|hypothetical protein CDL12_10632 [Handroanthus impetiginosus]
	isoform_180080	3.77667	0.156667	-4.48232	3.51738e-10	XP_011089068.1|1.1e-57|ethylene-responsive transcription factor-like protein At4g13040 isoform X1 [Sesamum indicum]
	isoform_86902	5.63333	0.21	-4.39933	8.10172e-08	XP_012834706.1|1.9e-164|PREDICTED: ethylene-responsive transcription factor RAP2-7 isoform X2 [Erythranthe guttata]
	isoform_211209	0.586667	0	-4.04393	0.00563756	XP_011100355.1|2.3e-47|ethylene-responsive transcription factor 4-like [Sesamum indicum]
	isoform_150305	3.60667	0.156667	-3.65871	0.00316631	PIN10155.1|2.4e-77|hypothetical protein CDL12_17260 [Handroanthus impetiginosus]
	isoform_135413	1.08333	0	-3.65457	0.0243052	XP_020552687.1|2.3e-72|ethylene-responsive transcription factor RAP2-3 [Sesamum indicum]
	isoform_140354	3.95333	0.33	-3.64375	2.84726e-12	PIN10542.1|1.5e-74|hypothetical protein CDL12_16869 [Handroanthus impetiginosus]
	isoform_237748	0.76	0	-3.62099	0.0262059	PIN23681.1|6.6e-144|hypothetical protein CDL12_03590 [Handroanthus impetiginosus]
	isoform_17223	0.436667	0	-3.46467	0.036209	XP_011097593.1|1.1e-74|ethylene-responsive transcription factor RAP2-4 [Sesamum indicum]
	isoform_44959	48.3767	2.31333	-3.30573	0.0198596	XP_011100355.1|8.0e-97|ethylene-responsive transcription factor 4-like [Sesamum indicum]
	isoform_40320	35.62	3.83333	-3.24803	1.08157e-21	XP_020552687.1|2.2e-72|ethylene-responsive transcription factor RAP2-3 [Sesamum indicum]
	isoform_9719	21.3467	0.856667	-3.17525	0.0417655	PIN05035.1|5.8e-131|hypothetical protein CDL12_22427 [Handroanthus impetiginosus]
	isoform_22468	75.4967	9.51	-2.99489	1.01006e-14	XP_011097593.1|9.4e-75|ethylene-responsive transcription factor RAP2-4 [Sesamum indicum]
	isoform_90699	5.92667	0.763333	-2.93608	7.272e-09	XP_011070834.1|5.4e-149|AP2/ERF and B3 domain-containing transcription factor RAV1-like [Sesamum indicum]
	isoform_125600	1.38333	0.183333	-2.7955	0.00786093	XP_011070834.1|1.2e-90|AP2/ERF and B3 domain-containing transcription factor RAV1-like [Sesamum indicum]
	isoform_147940	0.49	0.0566667	-2.66372	0.0474517	PIN06989.1|2.1e-30|hypothetical protein CDL12_20446 [Handroanthus impetiginosus]
	isoform_141778	0.46	0.09	-2.4761	0.0175412	PIN10176.1|1.4e-24|hypothetical protein CDL12_17238 [Handroanthus impetiginosus]
	isoform_19706	21.5333	3.90667	-2.448	1.54736e-07	XP_011097593.1|9.9e-75|ethylene-responsive transcription factor RAP2-4 [Sesamum indicum]
	isoform_41297	7.23667	1.40333	-2.32046	0.0035674	XP_011099413.1|3.6e-85|AP2-like ethylene-responsive transcription factor ANT isoform X2 [Sesamum indicum]
	isoform_38234	14.1367	3.28	-2.07022	0.00106865	PIN10176.1|2.7e-86|hypothetical protein CDL12_17238 [Handroanthus impetiginosus]
	isoform_159635	11.1167	3.58333	-1.65895	0.000202038	PIN20959.1|3.2e-75|hypothetical protein CDL12_06354 [Handroanthus impetiginosus]
	isoform_30029	37.43	12.4033	-1.61732	0.000309109	PIN17894.1|1.6e-104|hypothetical protein CDL12_09442 [Handroanthus impetiginosus]
	isoform_141087	3.53667	1.24667	-1.55448	2.2644e-05	XP_011099110.1|1.9e-98|floral homeotic protein APETALA 2 isoform X1 [Sesamum indicum]
	isoform_49314	7.40667	2.63	-1.52206	0.0409782	PIN06563.1|1.4e-68|hypothetical protein CDL12_20884 [Handroanthus impetiginosus]
	isoform_138775	16.3067	6.13667	-1.45419	0.000733083	XP_004252471.2|1.4e-23|ethylene-responsive transcription factor ERF114 [Solanum lycopersicum]
	isoform_185735	4.43667	1.74	-1.40319	0.000901752	XP_012854160.1|3.1e-65|PREDICTED: ethylene-responsive transcription factor ERF061 [Erythranthe guttata]
	isoform_226039	30.5567	12.7033	-1.32241	2.95465e-06	XP_019169018.1|3.5e-24|PREDICTED: ethylene-responsive transcription factor ERF109-like [Ipomoea nil]
	isoform_101611	1.99	0.85	-1.2879	0.0012953	PIN12999.1|1.1e-93|hypothetical protein CDL12_14385 [Handroanthus impetiginosus]
	isoform_218174	3.34667	7.34	1.05341	0.00520933	PIN05233.1|1.9e-42|hypothetical protein CDL12_22227 [Handroanthus impetiginosus]
	isoform_26862	0.57	2.45333	1.91931	0.0361883	XP_011095450.1|2.2e-99|ethylene-responsive transcription factor 3-like [Sesamum indicum]
	isoform_143799	1.57	20.2433	3.61681	1.54193e-58	XP_002866459.1|1.6e-28|ethylene-responsive transcription factor ERF114 [Arabidopsis lyrata subsp. lyrata]
	isoform_140919	0.226667	6.62	3.88424	0.00176188	XP_011072679.1|1.3e-90|ethylene-responsive transcription factor RAP2-12-like isoform X1 [Sesamum indicum]
	isoform_31796	0	0.71	4.99495	9.38122e-05	XP_011074161.1|1.3e-87|ethylene-responsive transcription factor RAP2-13 [Sesamum indicum]
	isoform_36351	0	3.18	6.65456	2.42275e-09	XP_019451967.1|8.7e-11|PREDICTED: ethylene-responsive transcription factor ERF113-like [Lupinus angustifolius]
	isoform_46164	0	9.31	7.62885	1.93989e-13	XP_011100355.1|4.7e-99|ethylene-responsive transcription factor 4-like [Sesamum indicum]
ARF	isoform_2478	1.68	0	-6.64307	2.50345e-08	XP_011073189.1|0.0e+00|auxin response factor 2-like [Sesamum indicum]
	isoform_80946	0.38	0	-5.71801	3.00491e-06	XP_011074654.1|3.9e-166|auxin response factor 5 [Sesamum indicum]
	isoform_126027	0.52	0	-4.14495	0.00728822	PIN08992.1|4.1e-250|hypothetical protein CDL12_18430 [Handroanthus impetiginosus]
	isoform_1423	26.59	0.116667	-4.05328	0.00904436	XP_011073189.1|0.0e+00|auxin response factor 2-like [Sesamum indicum]
	isoform_80768	12.2333	0.93	-3.7075	3.07159e-18	PIN20150.1|1.3e-286|hypothetical protein CDL12_07166 [Handroanthus impetiginosus]
	isoform_226156	3.42667	0.17	-3.25997	0.0232603	XP_011093958.1|6.4e-310|auxin response factor 18 isoform X2 [Sesamum indicum]
	isoform_156649	18.5833	3.69333	-2.40191	1.63211e-71	XP_020553508.1|0.0e+00|auxin response factor 19 [Sesamum indicum]
	isoform_139513	4.11667	0.993333	-2.08396	1.87528e-05	PIN20150.1|6.5e-282|hypothetical protein CDL12_07166 [Handroanthus impetiginosus]
	isoform_157804	8.44	3.06333	-1.5344	1.28846e-10	XP_012835742.1|1.6e-306|PREDICTED: auxin response factor 5 [Erythranthe guttata]
	isoform_413	16.7533	7.20333	-1.25794	0.00754602	XP_020553508.1|0.0e+00|auxin response factor 19 [Sesamum indicum]
	isoform_188451	5.61667	15.3767	1.33343	0.0206321	XP_020554020.1|1.5e-296|auxin response factor 3 isoform X1 [Sesamum indicum]
	isoform_645	0.693333	2.01667	1.42644	0.00933221	XP_011096636.1|0.0e+00|auxin response factor 6 isoform X2 [Sesamum indicum]
	isoform_234376	2.52667	8.22333	1.62	1.24127e-12	XP_011096636.1|1.0e-121|auxin response factor 6 isoform X2 [Sesamum indicum]
	isoform_364	26.6933	87.6633	1.63982	2.74705e-50	XP_020553508.1|0.0e+00|auxin response factor 19 [Sesamum indicum]
	isoform_97973	1.58333	5.9	1.72187	0.0133875	XP_011096636.1|6.7e-281|auxin response factor 6 isoform X2 [Sesamum indicum]
	isoform_215566	0.25	1.00667	1.8435	0.0293288	PIN00015.1|2.2e-138|hypothetical protein CDL12_27482 [Handroanthus impetiginosus]
	isoform_216312	3.75	14.56	1.84698	0.000190437	XP_020554020.1|1.4e-296|auxin response factor 3 isoform X1 [Sesamum indicum]
	isoform_228880	13.5467	57.6267	1.96842	2.3943e-07	XP_011096636.1|0.0e+00|auxin response factor 6 isoform X2 [Sesamum indicum]
	isoform_237568	7.87333	35.8267	2.07966	2.3998e-12	XP_020554020.1|1.3e-296|auxin response factor 3 isoform X1 [Sesamum indicum]
	isoform_190757	0.276667	1.27333	2.10263	1.40711e-05	XP_009769543.1|3.6e-310|PREDICTED: auxin response factor 2-like isoform X2 [Nicotiana sylvestris]
	isoform_77010	0.153333	0.796667	2.18505	0.00461756	XP_011096635.1|3.1e-186|auxin response factor 6 isoform X1 [Sesamum indicum]
	isoform_146948	0.636667	3.20667	2.2483	5.59879e-10	XP_020554020.1|7.6e-294|auxin response factor 3 isoform X1 [Sesamum indicum]
	isoform_232266	0.0333333	0.266667	2.48188	0.0455806	XP_012849069.1|5.1e-112|PREDICTED: auxin response factor 3 isoform X1 [Erythranthe guttata]
	isoform_107473	0.35	2.65	2.7448	3.79787e-05	XP_011096636.1|8.4e-170|auxin response factor 6 isoform X2 [Sesamum indicum]
	isoform_171163	0.77	9.04333	3.27859	5.12169e-07	XP_011073189.1|0.0e+00|auxin response factor 2-like [Sesamum indicum]
	isoform_94472	0	0.11	3.64348	0.0173332	XP_011094651.1|3.3e-88|auxin response factor 18 [Sesamum indicum]
	isoform_88498	0	1.53	5.29555	0.000119295	XP_011073189.1|0.0e+00|auxin response factor 2-like [Sesamum indicum]
	isoform_84856	0	2.13	6.96301	8.53882e-11	XP_011093958.1|1.5e-241|auxin response factor 18 isoform X2 [Sesamum indicum]
	isoform_225274	0	4.35667	8.36357	1.31712e-17	XP_011093958.1|1.0e-310|auxin response factor 18 isoform X2 [Sesamum indicum]
	isoform_207516	0	10.0433	9.41707	9.91791e-23	XP_011073189.1|0.0e+00|auxin response factor 2-like [Sesamum indicum]
	isoform_78012	0	12.2167	9.75423	1.76664e-26	XP_009769543.1|0.0e+00|PREDICTED: auxin response factor 2-like isoform X2 [Nicotiana sylvestris]
ARR-B	isoform_164030	11.1867	5.43	-1.11716	6.24024e-09	XP_011078598.1|6.0e-243|two-component response regulator ARR12 [Sesamum indicum]
	isoform_195819	1.38667	5.55333	1.88581	1.29851e-05	XP_011078598.1|2.0e-172|two-component response regulator ARR12 [Sesamum indicum]
BBR/BPC	isoform_42025	22.3533	3.45333	-2.71014	4.74698e-10	XP_027183349.1|3.0e-52|protein BASIC PENTACYSTEINE7-like [Coffea eugenioides]
	isoform_198131	0.52	2.56	2.19955	1.54466e-05	XP_011099810.1|1.7e-102|protein BASIC PENTACYSTEINE6 [Sesamum indicum]
	isoform_41650	0.203333	20.28	5.86801	2.12144e-11	XP_027183349.1|4.1e-32|protein BASIC PENTACYSTEINE7-like [Coffea eugenioides]
BES1	isoform_233876	7.01333	0.626667	-3.534	3.86944e-20	XP_011082786.1|2.3e-151|BES1/BZR1 homolog protein 4 isoform X1 [Sesamum indicum]
	isoform_2237	5.23	2.23	-1.27804	0.00147369	XP_011093139.1|0.0e+00|beta-amylase 7 [Sesamum indicum]
	isoform_176626	0.66	1.68667	1.24048	0.010861	PIN26276.1|2.6e-139|Beta-amylase [Handroanthus impetiginosus]
	isoform_177059	0.593333	2.99	2.22688	1.0551e-05	PIN26276.1|1.8e-59|Beta-amylase [Handroanthus impetiginosus]
	isoform_22637	0.64	6.84333	2.73114	0.0299095	XP_011082786.1|1.0e-81|BES1/BZR1 homolog protein 4 isoform X1 [Sesamum indicum]
	isoform_23638	0	4.27333	7.11506	1.90655e-10	PIN21447.1|7.2e-165|hypothetical protein CDL12_05871 [Handroanthus impetiginosus]
	isoform_2731	0	2.68	7.90238	4.65106e-15	PIM97265.1|4.5e-105|Beta-amylase [Handroanthus impetiginosus]
bHLH	isoform_32275	13.55	0	-8.7968	1.21474e-19	PIN05124.1|1.5e-112|hypothetical protein CDL12_22335 [Handroanthus impetiginosus]
	isoform_140195	2.31667	0	-7.48056	4.78463e-13	AMP82917.1|4.0e-170|transcription factor BIM1 [Catalpa bungei]
	isoform_174406	2.97333	0	-7.3947	9.98129e-13	XP_011078667.1|2.7e-80|transcription factor bHLH66 [Sesamum indicum]
	isoform_25278	3.59	0	-7.10158	1.10962e-10	XP_011085580.1|6.8e-112|transcription factor BIM2 isoform X2 [Sesamum indicum]
	isoform_93609	2.86333	0	-6.68794	4.42229e-09	XP_011077316.1|2.6e-105|transcription factor bHLH30 [Sesamum indicum]
	isoform_142764	3.31333	0	-6.36376	2.0922e-07	XP_011074418.1|1.3e-94|transcription factor HEC2-like [Sesamum indicum]
	isoform_128944	3.05	0.113333	-4.88514	2.79932e-54	XP_021852425.1|3.8e-38|uncharacterized protein At4g17910 [Spinacia oleracea]
	isoform_5246	43.5433	0.543333	-4.78915	0.000141043	XP_011080947.1|4.5e-255|transcription factor EGL1 isoform X1 [Sesamum indicum]
	isoform_17510	1.28	0	-4.06022	0.00926343	XP_011080803.1|1.4e-180|transcription factor bHLH90 [Sesamum indicum]
	isoform_76058	6.67	0.56	-3.61508	6.80155e-20	PIN23678.1|3.8e-54|hypothetical protein CDL12_03596 [Handroanthus impetiginosus]
	isoform_27331	39.2267	3.11333	-3.59338	9.79135e-10	XP_011099455.1|7.1e-119|transcription factor bHLH93 [Sesamum indicum]
	isoform_79461	0.4	0	-3.57016	0.0297435	XP_011087568.1|3.0e-202|transcription factor PIF3 isoform X3 [Sesamum indicum]
	isoform_34697	3.21	0.256667	-3.54471	0.000110913	XP_011074418.1|1.4e-85|transcription factor HEC2-like [Sesamum indicum]
	isoform_4899	0.306667	0	-3.46316	0.0366061	AWW87397.1|8.6e-246|bHLH1 protein [Tectona grandis]
	isoform_28720	4.8	0.313333	-3.44311	0.00170896	XP_011074418.1|1.2e-94|transcription factor HEC2-like [Sesamum indicum]
	isoform_202863	0.756667	0.04	-3.25311	0.0200254	XP_011099455.1|2.4e-48|transcription factor bHLH93 [Sesamum indicum]
	isoform_173176	0.43	0.0266667	-3.1497	0.0207692	PIN00058.1|8.1e-65|hypothetical protein CDL12_27440 [Handroanthus impetiginosus]
	isoform_86636	7.58667	0.85	-3.10239	2.82222e-06	XP_011099455.1|2.0e-106|transcription factor bHLH93 [Sesamum indicum]
	isoform_214956	1.76	0.296667	-2.65565	1.8977e-10	XP_011073188.1|1.6e-220|transcription factor ICE1 [Sesamum indicum]
	isoform_201608	0.403333	0.0766667	-2.38578	0.0396037	PIN24220.1|2.3e-165|hypothetical protein CDL12_03041 [Handroanthus impetiginosus]
	isoform_128427	0.86	0.15	-2.32625	0.0272898	XP_011099455.1|1.7e-47|transcription factor bHLH93 [Sesamum indicum]
	isoform_34764	1.83333	0.37	-2.25733	0.000218353	XP_011091423.1|1.9e-69|transcription factor FAMA isoform X3 [Sesamum indicum]
	isoform_27569	2.94	0.696667	-2.10922	0.000178479	PIN24604.1|5.3e-106|Transcription factor HAND2/Transcription factor TAL1/TAL2/LYL1 [Handroanthus impetiginosus]
	isoform_26010	5.42333	1.50667	-1.90078	1.70278e-06	XP_011071749.1|2.1e-97|transcription factor bHLH79-like isoform X2 [Sesamum indicum]
	isoform_10718	10.4533	3.21	-1.76849	4.77274e-21	XP_011078863.1|3.5e-157|transcription factor bHLH48 [Sesamum indicum]
	isoform_17585	7.90667	2.68333	-1.60964	7.77928e-06	PIN24220.1|2.8e-232|hypothetical protein CDL12_03041 [Handroanthus impetiginosus]
	isoform_86228	7.41667	2.75667	-1.50164	7.37126e-14	XP_011099122.1|2.1e-114|transcription factor SPATULA [Sesamum indicum]
	isoform_13350	7.34333	3.40667	-1.17053	0.000114805	XP_011080320.1|6.1e-132|transcription factor bHLH130 [Sesamum indicum]
	isoform_15758	13.29	6.14333	-1.16254	0.00979239	XP_012830904.1|9.0e-101|PREDICTED: transcription factor PIF4 [Erythranthe guttata]
	isoform_233236	2.21	5.23	1.13892	0.00602656	XP_020550206.1|1.4e-54|transcription factor bHLH66-like isoform X3 [Sesamum indicum]
	isoform_80299	13.0967	30.9133	1.15849	0.0017311	XP_011080947.1|8.7e-185|transcription factor EGL1 isoform X1 [Sesamum indicum]
	isoform_30504	1.62333	13.1667	2.69038	0.00253876	PIN10068.1|1.9e-86|hypothetical protein CDL12_17345 [Handroanthus impetiginosus]
	isoform_207656	1.11333	15.1767	3.11831	0.00642705	XP_011073652.1|6.7e-91|transcription factor bHLH18-like [Sesamum indicum]
	isoform_24854	0.163333	3.09	3.19442	0.0200031	PIN23678.1|6.6e-54|hypothetical protein CDL12_03596 [Handroanthus impetiginosus]
	isoform_231607	0	0.65	3.53	0.0318557	PIN10068.1|9.8e-85|hypothetical protein CDL12_17345 [Handroanthus impetiginosus]
	isoform_21482	0	1.81	3.58006	0.0299679	PIN10069.1|2.0e-109|hypothetical protein CDL12_17346 [Handroanthus impetiginosus]
	isoform_163281	0	0.906667	4.01752	0.0102194	AMP82917.1|3.0e-173|transcription factor BIM1 [Catalpa bungei]
	isoform_21496	3.16	84.11	4.2524	2.22429e-07	PIN10069.1|1.9e-109|hypothetical protein CDL12_17346 [Handroanthus impetiginosus]
	isoform_40752	2.96667	74.5267	4.37923	5.40475e-13	XP_011088410.1|4.9e-74|transcription factor bHLH63 isoform X2 [Sesamum indicum]
	isoform_197949	0.00666667	4.73333	4.71598	0.00139495	XP_011085580.1|6.6e-112|transcription factor BIM2 isoform X2 [Sesamum indicum]
	isoform_232898	0	0.373333	4.74806	0.000310118	XP_011087566.1|3.5e-60|transcription factor PIF3 isoform X1 [Sesamum indicum]
	isoform_14528	1.25	58.72	5.33784	8.09209e-31	XP_011088410.1|1.2e-135|transcription factor bHLH63 isoform X2 [Sesamum indicum]
	isoform_188756	0	0.85	5.64041	2.7506e-06	XP_011078667.1|2.3e-122|transcription factor bHLH66 [Sesamum indicum]
	isoform_157162	0	2.73333	6.96013	1.01478e-10	PIN10068.1|6.4e-89|hypothetical protein CDL12_17345 [Handroanthus impetiginosus]
	isoform_33235	0	5.98	7.71538	3.09314e-14	PIN05124.1|8.6e-113|hypothetical protein CDL12_22335 [Handroanthus impetiginosus]
	isoform_12592	0	5.54333	8.2333	1.30362e-16	XP_011078863.1|3.9e-158|transcription factor bHLH48 [Sesamum indicum]
	isoform_52045	0	42.8933	9.54619	3.43095e-25	XP_011072388.1|1.8e-52|transcription factor bHLH68 isoform X2 [Sesamum indicum]
BSD	isoform_215188	2.38667	0.00666667	-5.49467	3.03422e-05	PIM98268.1|3.7e-62|putative protein, contains BSD domain [Handroanthus impetiginosus]
	isoform_28583	3.80333	1.60667	-1.31253	0.00525708	XP_011072873.1|5.0e-117|uncharacterized protein LOC105157989 [Sesamum indicum]
	isoform_201632	0.83	2.22	1.32832	0.00113625	XP_022873357.1|1.9e-94|probable RNA polymerase II transcription factor B subunit 1-1 [Olea europaea var. sylvestris]
	isoform_108673	0.283333	1.36667	2.12848	0.00395958	XP_011099403.1|2.3e-136|uncharacterized protein LOC105177840 [Sesamum indicum]
bZIP	isoform_184956	0.83	2.45667	1.48758	0.000313672	XP_011082310.1|3.2e-142|bZIP transcription factor 16-like isoform X2 [Sesamum indicum]
C2C2-Dof	isoform_155494	4.01333	0	-6.80652	7.52813e-10	PIN19119.1|1.1e-86|hypothetical protein CDL12_08194 [Handroanthus impetiginosus]
	isoform_81182	2.39	0	-6.52039	6.13416e-09	XP_011096259.1|1.4e-70|dof zinc finger protein DOF1.4-like [Sesamum indicum]
	isoform_38175	0.38	0	-4.21939	0.00271005	XP_012470406.1|3.8e-35|PREDICTED: dof zinc finger protein DOF4.6 isoform X1 [Gossypium raimondii]
	isoform_159159	2.12	0.31	-2.94578	1.839e-06	PIN13043.1|1.0e-54|hypothetical protein CDL12_14326 [Handroanthus impetiginosus]
	isoform_226074	4.23333	0.853333	-2.36846	4.86508e-18	PIN07395.1|2.3e-79|hypothetical protein CDL12_20042 [Handroanthus impetiginosus]
	isoform_9032	13.0333	4.76333	-1.49729	5.59367e-06	PIN07395.1|2.1e-79|hypothetical protein CDL12_20042 [Handroanthus impetiginosus]
	isoform_28182	7.96333	4.08667	-1.03149	1.19139e-08	XP_011072481.1|5.1e-42|dof zinc finger protein DOF3.1-like [Sesamum indicum]
	isoform_23468	7.64333	18.7433	1.18785	0.00235677	XP_020554970.1|4.9e-94|dof zinc finger protein DOF1.1-like [Sesamum indicum]
	isoform_80676	1.33667	3.23333	1.18976	0.00533135	XP_011075948.1|7.3e-76|dof zinc finger protein DOF4.6-like [Sesamum indicum]
	isoform_71729	6.34333	18.88	1.46808	0.00398333	XP_012843129.1|7.6e-38|PREDICTED: dof zinc finger protein DOF4.6-like [Erythranthe guttata]
	isoform_12013	0.896667	3.46667	1.87911	1.77356e-08	PIN04837.1|5.0e-153|hypothetical protein CDL12_22626 [Handroanthus impetiginosus]
	isoform_220839	0.913333	4.56667	2.23741	9.95795e-19	PIN11968.1|5.6e-79|hypothetical protein CDL12_15433 [Handroanthus impetiginosus]
	isoform_52066	0	0.486667	3.50445	0.0275724	PIN13043.1|4.4e-56|hypothetical protein CDL12_14326 [Handroanthus impetiginosus]
	isoform_29759	0.203333	6.25333	3.71319	0.00536216	XP_011075948.1|2.9e-77|dof zinc finger protein DOF4.6-like [Sesamum indicum]
	isoform_28210	0	4.66	7.5489	2.38029e-13	XP_020554970.1|7.4e-44|dof zinc finger protein DOF1.1-like [Sesamum indicum]
C2C2-GATA	isoform_52164	4.15	0	-6.53039	6.41136e-09	XP_011082433.1|5.2e-49|GATA transcription factor 15-like [Sesamum indicum]
	isoform_55900	6.94667	0.16	-4.76248	1.87024e-06	XP_011082433.1|4.7e-49|GATA transcription factor 15-like [Sesamum indicum]
	isoform_214974	1.49667	0.08	-3.87483	3.80095e-06	PIN24189.1|1.6e-143|GATA-4/5/6 transcription factor [Handroanthus impetiginosus]
	isoform_33428	0.776667	0	-3.52993	0.0317123	PIN19239.1|1.2e-71|hypothetical protein CDL12_08092 [Handroanthus impetiginosus]
	isoform_159137	0.496667	0	-3.31147	0.0492751	XP_012828458.1|6.9e-65|PREDICTED: GATA transcription factor 24-like [Erythranthe guttata]
	isoform_88633	1.88667	0.383333	-2.32605	5.40214e-05	PSS35718.1|2.4e-33|GATA transcription factor [Actinidia chinensis var. chinensis]
	isoform_24686	25.8333	9.43333	-1.46811	0.00348801	XP_011088480.2|4.0e-128|GATA transcription factor 5-like [Sesamum indicum]
	isoform_32942	6.95333	2.79	-1.38189	2.16694e-05	XP_011073745.1|1.4e-99|GATA transcription factor 1-like [Sesamum indicum]
	isoform_29412	8.04333	3.76333	-1.14683	0.00347645	XP_011088480.2|7.8e-120|GATA transcription factor 5-like [Sesamum indicum]
	isoform_78850	8.21333	4.15333	-1.04954	0.000164722	XP_011076972.1|2.4e-116|GATA transcription factor 8-like [Sesamum indicum]
	isoform_23133	1.66333	5.54333	1.65989	2.5873e-08	XP_011087962.1|1.5e-117|GATA transcription factor 24-like isoform X2 [Sesamum indicum]
	isoform_219745	1.16	5.66	2.19216	5.60096e-12	XP_011088480.2|1.5e-106|GATA transcription factor 5-like [Sesamum indicum]
	isoform_129939	1.09333	5.32333	2.19573	1.41775e-07	XP_011088480.2|3.6e-108|GATA transcription factor 5-like [Sesamum indicum]
	isoform_77721	0	16.8367	8.94575	3.33303e-21	XP_011087962.1|1.0e-104|GATA transcription factor 24-like isoform X2 [Sesamum indicum]
C2C2-YABBY	isoform_232228	7.13667	0.503333	-3.39094	0.000791083	AMA07778.1|2.9e-75|YABBY family protein 2 [Mentha spicata]
C2H2	isoform_156426	6.2	0.03	-6.31504	5.06907e-10	XP_011079920.1|1.2e-155|protein indeterminate-domain 12 [Sesamum indicum]
	isoform_33325	20.6	0.806667	-3.90875	0.000575656	XP_011069791.1|9.8e-90|zinc finger protein ZAT10-like isoform X1 [Sesamum indicum]
	isoform_175477	51.1	4.64333	-3.26543	1.67886e-05	XP_011069791.1|8.7e-90|zinc finger protein ZAT10-like isoform X1 [Sesamum indicum]
	isoform_195024	2.42	0.313333	-3.0116	1.89428e-10	XP_011094681.1|1.3e-115|protein indeterminate-domain 9 [Sesamum indicum]
	isoform_113205	1.39333	0.146667	-2.81287	0.0200741	XP_011069791.1|1.3e-89|zinc finger protein ZAT10-like isoform X1 [Sesamum indicum]
	isoform_174644	1.96333	0.696667	-1.53881	0.00307819	XP_011094681.1|2.5e-94|protein indeterminate-domain 9 [Sesamum indicum]
	isoform_229040	22.36	7.97667	-1.53178	1.07813e-06	XP_011097108.1|6.8e-177|LOW QUALITY PROTEIN: protein SENSITIVE TO PROTON RHIZOTOXICITY 1 [Sesamum indicum]
	isoform_200312	2.69667	1.20333	-1.23338	0.00012048	XP_011074522.1|5.5e-62|protein indeterminate-domain 2 [Sesamum indicum]
	isoform_172731	0.546667	1.19	1.0587	0.00311461	XP_011079244.1|1.0e-40|transcription factor IIIA [Sesamum indicum]
	isoform_228462	1.55	3.48333	1.09262	0.0096183	XP_011073161.1|6.4e-92|protein SHOOT GRAVITROPISM 5-like [Sesamum indicum]
	isoform_200391	8.25	22.5367	1.3724	1.91446e-23	XP_011073161.1|1.8e-165|protein SHOOT GRAVITROPISM 5-like [Sesamum indicum]
	isoform_9136	1.54333	7.14	2.06779	4.42308e-06	XP_011081677.1|4.8e-181|protein indeterminate-domain 7 isoform X1 [Sesamum indicum]
	isoform_12361	0.68	3.28667	2.15205	5.86923e-05	XP_011073161.1|2.5e-160|protein SHOOT GRAVITROPISM 5-like [Sesamum indicum]
	isoform_99328	0	0.456667	3.30095	0.0422862	PIN10862.1|2.0e-75|hypothetical protein CDL12_16543 [Handroanthus impetiginosus]
	isoform_18584	0	2.12333	4.06938	0.00929644	XP_011073161.1|2.0e-160|protein SHOOT GRAVITROPISM 5-like [Sesamum indicum]
	isoform_10968	0	0.566667	5.45857	7.0593e-06	XP_011081677.1|3.4e-152|protein indeterminate-domain 7 isoform X1 [Sesamum indicum]
C3H	isoform_214315	16.18	0	-9.89904	9.16409e-28	XP_011072924.1|2.2e-170|zinc finger CCCH domain-containing protein 67 isoform X1 [Sesamum indicum]
	isoform_3619	12.35	0	-9.88028	1.8549e-27	XP_011087691.1|0.0e+00|zinc finger CCCH domain-containing protein 30-like [Sesamum indicum]
	isoform_27252	5.09	0	-7.58906	2.06152e-13	XP_011101487.1|2.9e-156|splicing factor U2af small subunit B [Sesamum indicum]
	isoform_187498	3.61333	0	-7.38267	1.60331e-12	XP_022842272.1|9.9e-31|zinc finger CCCH domain-containing protein 14-like [Olea europaea var. sylvestris]
	isoform_215995	15.69	0.226667	-6.15549	1.10724e-42	XP_011083138.1|4.6e-126|zinc finger CCCH domain-containing protein 44-like [Sesamum indicum]
	isoform_22328	1.15333	0	-4.90218	0.000431213	XP_011094664.1|6.1e-137|zinc finger CCCH domain-containing protein 20-like [Sesamum indicum]
	isoform_5911	1.89667	0	-4.56584	0.00222611	XP_012840199.1|1.0e-157|PREDICTED: zinc finger CCCH domain-containing protein 12 [Erythranthe guttata]
	isoform_215481	17.0567	0.0933333	-4.49068	0.002097	PIN16696.1|1.3e-262|CCCH-type Zn-finger protein [Handroanthus impetiginosus]
	isoform_123960	1.61333	0	-4.43786	0.00322678	XP_011090931.1|6.1e-221|zinc finger CCCH domain-containing protein 32 [Sesamum indicum]
	isoform_98492	0.103333	0	-3.85267	0.00922325	PIN16696.1|2.2e-136|CCCH-type Zn-finger protein [Handroanthus impetiginosus]
	isoform_7216	0.44	0	-3.66675	0.0234069	XP_012840199.1|3.6e-158|PREDICTED: zinc finger CCCH domain-containing protein 12 [Erythranthe guttata]
	isoform_194670	2.59	0.213333	-2.85548	0.0429123	XP_011093656.2|1.3e-115|zinc finger CCCH domain-containing protein 1 [Sesamum indicum]
	isoform_82560	10.47	1.49333	-2.67202	0.00232114	PIN09557.1|1.0e-143|DNA helicase [Handroanthus impetiginosus]
	isoform_107937	0.923333	0.146667	-2.66799	1.02434e-07	XP_020547389.1|3.8e-237|zinc finger CCCH domain-containing protein 55 [Sesamum indicum]
	isoform_6278	8.07	1.53667	-2.37468	1.06778e-05	XP_022848142.1|7.4e-111|protein FRIGIDA-ESSENTIAL 1 isoform X2 [Olea europaea var. sylvestris]
	isoform_115813	1.19	0.246667	-2.26519	4.07951e-05	XP_020553960.1|9.8e-60|protein FRIGIDA-ESSENTIAL 1 isoform X1 [Sesamum indicum]
	isoform_127896	1.37	0.29	-2.19921	0.00483238	PIN27172.1|1.9e-177|CCCH-type Zn-finger protein [Handroanthus impetiginosus]
	isoform_3719	4.92667	1.4	-1.84388	0.000215299	XP_011087691.1|0.0e+00|zinc finger CCCH domain-containing protein 30-like [Sesamum indicum]
	isoform_101840	0.55	0.186667	-1.60448	0.0287767	XP_011087061.1|2.6e-103|zinc finger CCCH domain-containing protein 14 isoform X1 [Sesamum indicum]
	isoform_150059	0.89	0.366667	-1.34199	0.0498266	XP_011083138.1|5.0e-78|zinc finger CCCH domain-containing protein 44-like [Sesamum indicum]
	isoform_217350	2.05667	0.933333	-1.19265	0.045119	XP_015067421.1|2.1e-20|zinc finger CCCH domain-containing protein 14-like [Solanum pennellii]
	isoform_224916	15.86	7.54	-1.13723	5.36186e-07	XP_020547505.1|1.1e-142|uncharacterized protein LOC105180166 [Sesamum indicum]
	isoform_204250	4.74	10.5133	1.06729	0.00645839	XP_011079666.1|1.7e-139|DExH-box ATP-dependent RNA helicase DExH8 isoform X1 [Sesamum indicum]
	isoform_127012	1.35333	3.16	1.14235	3.42283e-07	XP_012840199.1|1.4e-119|PREDICTED: zinc finger CCCH domain-containing protein 12 [Erythranthe guttata]
	isoform_11769	6.31333	15.1933	1.18175	0.0287471	XP_012840199.1|9.0e-158|PREDICTED: zinc finger CCCH domain-containing protein 12 [Erythranthe guttata]
	isoform_196871	0.396667	1.11333	1.39592	0.000148294	XP_006344031.1|2.7e-18|PREDICTED: zinc finger CCCH domain-containing protein 31-like [Solanum tuberosum]
	isoform_4328	3.52667	9.84	1.4042	6.4406e-15	PIN27172.1|6.8e-254|CCCH-type Zn-finger protein [Handroanthus impetiginosus]
	isoform_5985	3.42	9.93667	1.4536	8.03158e-08	PIN16696.1|4.3e-263|CCCH-type Zn-finger protein [Handroanthus impetiginosus]
	isoform_227583	0.3	1.06333	1.75042	0.000999153	XP_011085489.1|2.5e-121|zinc finger CCCH domain-containing protein 33 isoform X2 [Sesamum indicum]
	isoform_10708	1.66333	8.70333	2.28867	1.34494e-12	PIN16674.1|1.9e-211|Cdc4 and related F-box and WD-40 protein [Handroanthus impetiginosus]
	isoform_92094	0.793333	7.23	2.64331	0.0289708	XP_012840199.1|3.1e-116|PREDICTED: zinc finger CCCH domain-containing protein 12 [Erythranthe guttata]
	isoform_174130	0.46	4.00333	2.84927	0.00130184	XP_011100111.1|1.4e-49|zinc finger CCCH domain-containing protein 14 [Sesamum indicum]
	isoform_103882	0.766667	7.18333	3.12864	4.91754e-29	XP_012840247.1|2.0e-262|PREDICTED: zinc finger CCCH domain-containing protein 5 [Erythranthe guttata]
	isoform_225181	0.546667	6.1	3.25259	2.37163e-07	XP_011101487.1|3.1e-156|splicing factor U2af small subunit B [Sesamum indicum]
	isoform_167401	0.0366667	0.563333	3.28466	0.0023189	XP_012840199.1|1.9e-59|PREDICTED: zinc finger CCCH domain-containing protein 12 [Erythranthe guttata]
	isoform_27875	0.42	6.93	4.01465	1.19838e-33	XP_011100111.1|9.4e-55|zinc finger CCCH domain-containing protein 14 [Sesamum indicum]
	isoform_76224	0.273333	6.80333	4.15353	1.8486e-06	XP_022848142.1|1.2e-109|protein FRIGIDA-ESSENTIAL 1 isoform X2 [Olea europaea var. sylvestris]
	isoform_201229	0	0.62	4.41035	0.00256196	XP_012840199.1|1.7e-70|PREDICTED: zinc finger CCCH domain-containing protein 12 [Erythranthe guttata]
	isoform_12830	0.00333333	2.19667	4.46004	0.00305339	PIN20897.1|2.3e-256|CCCH-type Zn-finger protein [Handroanthus impetiginosus]
	isoform_81109	0.07	5.68	4.7005	0.000225065	PIN24304.1|2.9e-137|CCCH-type Zn-finger protein [Handroanthus impetiginosus]
	isoform_153852	0.263333	9.17	4.85421	5.20022e-17	XP_011100111.1|2.2e-61|zinc finger CCCH domain-containing protein 14 [Sesamum indicum]
	isoform_19587	0	1.44	5.99774	5.05478e-07	XP_011094664.1|6.9e-137|zinc finger CCCH domain-containing protein 20-like [Sesamum indicum]
	isoform_215402	0	12.68	7.5803	2.02089e-13	XP_011094422.1|1.0e-84|splicing factor U2af small subunit B-like [Sesamum indicum]
	isoform_29988	0.0833333	23.9667	7.88574	5.87778e-45	XP_011083138.1|1.2e-123|zinc finger CCCH domain-containing protein 44-like [Sesamum indicum]
	isoform_4054	0	14.0733	9.90887	5.93183e-28	XP_011087691.1|3.1e-190|zinc finger CCCH domain-containing protein 30-like [Sesamum indicum]
	isoform_23027	0	49.8733	10.6829	2.97565e-34	XP_011094664.1|6.2e-137|zinc finger CCCH domain-containing protein 20-like [Sesamum indicum]
CAMTA	isoform_149791	3.11667	1.39333	-1.20184	0.0089414	XP_011092424.1|0.0e+00|calmodulin-binding transcription activator 2 [Sesamum indicum]
	isoform_131082	3.80667	1.96667	-1.0211	2.64062e-05	XP_011092424.1|0.0e+00|calmodulin-binding transcription activator 2 [Sesamum indicum]
CPP	isoform_177611	4.98333	0.0366667	-7.02601	3.87104e-29	XP_021773185.1|7.6e-191|LOW QUALITY PROTEIN: protein tesmin/TSO1-like CXC 3 [Chenopodium quinoa]
	isoform_229190	1.85667	0.896667	-1.11741	8.36785e-07	PIN08395.1|1.2e-85|Transcriptional repressor EZH1 [Handroanthus impetiginosus]
	isoform_224815	0.803333	2.92667	1.7937	4.98495e-09	PIN08395.1|9.0e-169|Transcriptional repressor EZH1 [Handroanthus impetiginosus]
	isoform_158793	0	0.543333	4.38982	0.00151224	XP_011090684.1|1.5e-108|LOW QUALITY PROTEIN: protein tesmin/TSO1-like CXC 2 [Sesamum indicum]
CSD	isoform_46246	0	2.5	3.92716	0.0129535	XP_011092885.1|1.1e-29|glycine-rich protein 2-like isoform X2 [Sesamum indicum]
DBP	isoform_223472	4.61	0.27	-4.13305	1.31433e-33	XP_010687769.1|2.6e-145|PREDICTED: probable protein phosphatase 2C 27 [Beta vulgaris subsp. vulgaris]
E2F-DP	isoform_175993	0.336667	0	-4.84169	0.000193759	XP_011083529.1|2.1e-95|transcription factor E2FC [Sesamum indicum]
	isoform_139578	3.04333	7.73333	1.27216	9.43337e-12	XP_011083529.1|1.9e-140|transcription factor E2FC [Sesamum indicum]
	isoform_199558	0	0.53	5.42253	1.29e-05	XP_011083529.1|3.5e-95|transcription factor E2FC [Sesamum indicum]
EIL	isoform_184389	3.82333	0	-8.18725	1.28253e-16	XP_011090401.1|8.1e-166|ETHYLENE INSENSITIVE 3-like 3 protein [Sesamum indicum]
	isoform_230440	4.39	0	-7.8902	1.24476e-13	XP_011090401.1|1.2e-254|ETHYLENE INSENSITIVE 3-like 3 protein [Sesamum indicum]
	isoform_182603	0.956667	0.0333333	-4.32049	2.04204e-05	XP_011090401.1|6.6e-272|ETHYLENE INSENSITIVE 3-like 3 protein [Sesamum indicum]
	isoform_140815	4.24333	0.56	-2.51662	0.0427757	XP_011090401.1|6.8e-273|ETHYLENE INSENSITIVE 3-like 3 protein [Sesamum indicum]
	isoform_230055	4.5	11.8267	1.31964	2.54462e-05	XP_011080514.1|3.6e-130|protein ETHYLENE INSENSITIVE 3 [Sesamum indicum]
	isoform_125300	0	2.07333	4.3393	0.00443085	PIN12929.1|1.1e-211|hypothetical protein CDL12_14454 [Handroanthus impetiginosus]
	isoform_181193	0.0666667	12.7067	7.27505	1.39488e-55	XP_011090401.1|6.5e-272|ETHYLENE INSENSITIVE 3-like 3 protein [Sesamum indicum]
FAR1	isoform_191347	2.56	0.16	-3.23159	0.0152522	XP_011098324.1|6.9e-79|protein FAR1-RELATED SEQUENCE 5 [Sesamum indicum]
	isoform_151316	2.25	0.306667	-2.87256	0.00242116	XP_010668319.1|1.9e-19|PREDICTED: protein FAR1-RELATED SEQUENCE 5-like [Beta vulgaris subsp. vulgaris]
	isoform_92588	0.733333	0.143333	-2.4252	3.733e-08	XP_024630916.1|3.3e-265|protein FAR1-RELATED SEQUENCE 5-like [Medicago truncatula]
	isoform_106670	2.04	0.48	-2.12644	8.87802e-06	OMO87566.1|2.4e-102|NmrA-like protein [Corchorus capsularis]
	isoform_213591	5.18667	1.23333	-2.12365	2.27306e-08	XP_022852764.1|1.4e-21|protein FAR1-RELATED SEQUENCE 5-like [Olea europaea var. sylvestris]
	isoform_113631	1.17	0.3	-2.00519	7.72014e-05	PIN11928.1|0.0e+00|hypothetical protein CDL12_15471 [Handroanthus impetiginosus]
	isoform_162014	12.6967	5.03667	-1.39076	8.52343e-08	XP_011091523.1|1.0e-156|glucan endo-1,3-beta-glucosidase-like [Sesamum indicum]
	isoform_184650	34.6033	14.04	-1.37091	1.56585e-29	XP_021838795.1|2.5e-176|uncharacterized protein LOC110778555 [Spinacia oleracea]
	isoform_40737	5.07333	2.18	-1.2773	6.90481e-07	XP_010670287.1|6.5e-26|PREDICTED: protein FAR1-RELATED SEQUENCE 5-like [Beta vulgaris subsp. vulgaris]
	isoform_178932	1.84	4.37	1.15309	0.0139057	XP_011073899.1|9.3e-96|protein FAR-RED IMPAIRED RESPONSE 1 isoform X1 [Sesamum indicum]
	isoform_202845	0.643333	2.19333	1.6736	3.20804e-05	XP_011087969.1|0.0e+00|methylmalonate-semialdehyde dehydrogenase [acylating], mitochondrial [Sesamum indicum]
	isoform_152	0.276667	1.10333	1.90967	0.000559015	PIN11928.1|0.0e+00|hypothetical protein CDL12_15471 [Handroanthus impetiginosus]
	isoform_218261	2.13333	8.82333	1.93451	0.000326565	XP_015878435.1|1.1e-93|protein FAR1-RELATED SEQUENCE 5-like [Ziziphus jujuba]
	isoform_75674	0.31	2.62	2.7856	0.00246836	PIM99682.1|8.1e-85|hypothetical protein CDL12_27822 [Handroanthus impetiginosus]
	isoform_95960	0.0266667	0.503333	2.97606	0.0372241	XP_022896164.1|7.6e-08|protein FAR-RED IMPAIRED RESPONSE 1-like [Olea europaea var. sylvestris]
	isoform_113969	0	0.586667	3.63836	0.0250214	XP_010688210.1|1.1e-59|PREDICTED: protein FAR1-RELATED SEQUENCE 6-like [Beta vulgaris subsp. vulgaris]
	isoform_5864	0	0.51	3.71903	0.0209028	XP_012830126.1|4.8e-222|PREDICTED: protein FAR-RED IMPAIRED RESPONSE 1 isoform X2 [Erythranthe guttata]
	isoform_121362	0	0.35	4.12161	0.00414026	XP_010688210.1|3.2e-31|PREDICTED: protein FAR1-RELATED SEQUENCE 6-like [Beta vulgaris subsp. vulgaris]
	isoform_101931	0	1.93667	6.7609	7.52049e-10	XP_010688210.1|1.0e-59|PREDICTED: protein FAR1-RELATED SEQUENCE 6-like [Beta vulgaris subsp. vulgaris]
FHA	isoform_3632	8.2	0	-9.24238	1.22027e-22	XP_011083641.1|1.1e-259|uncharacterized protein LOC105166108 isoform X1 [Sesamum indicum]
	isoform_11342	10.67	0	-8.85672	1.90474e-18	PIN15672.1|3.3e-232|hypothetical protein CDL12_11682 [Handroanthus impetiginosus]
	isoform_4308	2.42667	0	-4.79609	0.00107439	XP_011083641.1|1.1e-259|uncharacterized protein LOC105166108 isoform X1 [Sesamum indicum]
	isoform_78047	6.40667	1.53333	-2.08191	0.000540632	XP_012854718.1|4.1e-43|PREDICTED: FHA domain-containing protein PS1, partial [Erythranthe guttata]
	isoform_217782	6.43333	3.06667	-1.12684	0.0146584	XP_020554032.1|3.7e-176|nuclear inhibitor of protein phosphatase 1 [Sesamum indicum]
	isoform_102942	0	1.31667	3.72493	0.0206191	XP_011083641.1|1.4e-76|uncharacterized protein LOC105166108 isoform X1 [Sesamum indicum]
	isoform_197558	0	1.20667	4.18241	0.00662429	PIN15672.1|9.6e-219|hypothetical protein CDL12_11682 [Handroanthus impetiginosus]
	isoform_128960	0	0.276667	4.66237	0.000443567	PIN15672.1|7.0e-127|hypothetical protein CDL12_11682 [Handroanthus impetiginosus]
	isoform_130472	0	2.02	6.98789	3.44121e-10	XP_011083641.1|7.8e-260|uncharacterized protein LOC105166108 isoform X1 [Sesamum indicum]
G2-like	isoform_174812	4.33333	0	-7.13316	4.90621e-11	AUZ62360.1|1.1e-67|MYB-like putative GARP-type transcription factor [Vitis amurensis]
	isoform_32360	0.816667	0	-3.62818	0.0256016	PIN03598.1|2.5e-78|hypothetical protein CDL12_23876 [Handroanthus impetiginosus]
	isoform_88379	0.846667	0	-3.6245	0.0260999	XP_020554068.1|2.8e-131|uncharacterized protein LOC105175200 [Sesamum indicum]
	isoform_22431	38.93	11.4267	-1.80842	1.11396e-06	XP_011092742.1|1.7e-113|myb family transcription factor EFM [Sesamum indicum]
	isoform_26871	13.12	5.52333	-1.31158	0.0148313	XP_020554068.1|1.1e-132|uncharacterized protein LOC105175200 [Sesamum indicum]
	isoform_157799	2.22667	0.956667	-1.26636	0.00228441	XP_011102186.1|1.0e-144|protein PHOSPHATE STARVATION RESPONSE 1 isoform X2 [Sesamum indicum]
	isoform_151428	3.2	6.89333	1.02297	2.01788e-05	XP_011092742.1|1.2e-94|myb family transcription factor EFM [Sesamum indicum]
	isoform_4409	4.01	10.6367	1.33294	2.83651e-26	XP_011078598.1|2.7e-154|two-component response regulator ARR12 [Sesamum indicum]
	isoform_15425	4.27	12.26	1.41701	0.00775612	XP_011092742.1|2.4e-138|myb family transcription factor EFM [Sesamum indicum]
	isoform_25341	0.41	3.99	2.7949	0.0117128	XP_011095767.1|7.7e-116|myb family transcription factor APL isoform X4 [Sesamum indicum]
	isoform_74323	0.176667	4.01667	3.34429	0.0180003	XP_011092742.1|1.6e-135|myb family transcription factor EFM [Sesamum indicum]
	isoform_221820	0	0.526667	3.73511	0.0201523	PIN03598.1|1.7e-99|hypothetical protein CDL12_23876 [Handroanthus impetiginosus]
	isoform_17202	0	9.77	3.96873	0.0126238	XP_011092742.1|2.3e-138|myb family transcription factor EFM [Sesamum indicum]
	isoform_146803	0	0.226667	4.03424	0.0052874	XP_011080098.1|5.8e-116|protein PHOSPHATE STARVATION RESPONSE 1 isoform X2 [Sesamum indicum]
	isoform_14733	0	23.7967	9.76135	6.16329e-25	XP_011092742.1|2.4e-138|myb family transcription factor EFM [Sesamum indicum]
GeBP	isoform_228989	3.31333	1.19	-1.49439	0.0334307	XP_020552957.1|3.7e-155|probable transcription factor At3g04930 [Sesamum indicum]
	isoform_29207	5.79667	2.63333	-1.204	4.17299e-09	XP_011097448.1|6.3e-133|uncharacterized protein LOC105176365 [Sesamum indicum]
	isoform_10656	0	2.29667	4.54566	0.00236402	XP_020552957.1|4.3e-155|probable transcription factor At3g04930 [Sesamum indicum]
GRAS	isoform_213731	2.71333	0	-7.50562	1.21598e-12	XP_011095941.1|2.4e-143|scarecrow-like protein 13 [Sesamum indicum]
	isoform_88644	1.94667	0	-7.24244	5.6899e-12	XP_011095941.1|1.7e-269|scarecrow-like protein 13 [Sesamum indicum]
	isoform_12169	1.11333	0	-6.19586	9.12694e-08	PIM97354.1|1.1e-123|hypothetical protein CDL12_30176 [Handroanthus impetiginosus]
	isoform_159493	1.34667	0.09	-3.27148	0.0123268	XP_011080382.1|2.6e-24|scarecrow-like protein 3 [Sesamum indicum]
	isoform_178062	1.18333	0.166667	-2.59298	0.0206162	XP_011080382.1|4.3e-24|scarecrow-like protein 3 [Sesamum indicum]
	isoform_88095	2.76333	0.916667	-1.58443	0.032085	XP_011095306.1|9.9e-240|scarecrow-like protein 21 [Sesamum indicum]
	isoform_8612	10.7467	4.29667	-1.34824	0.00987459	XP_011095941.1|4.8e-269|scarecrow-like protein 13 [Sesamum indicum]
	isoform_10014	9.34	4.33667	-1.15833	0.00017422	XP_011097791.1|5.3e-193|scarecrow-like protein 21 isoform X1 [Sesamum indicum]
	isoform_217777	0	0.466667	3.51382	0.0329655	XP_011097791.1|5.2e-193|scarecrow-like protein 21 isoform X1 [Sesamum indicum]
	isoform_12400	0	1.48333	3.80575	0.0180073	PIN19905.1|1.0e-222|hypothetical protein CDL12_07416 [Handroanthus impetiginosus]
	isoform_207294	0	3.74	7.95636	1.64028e-15	XP_011097791.1|1.2e-171|scarecrow-like protein 21 isoform X1 [Sesamum indicum]
GRF	isoform_174634	0.85	0.0133333	-5.36374	1.59173e-05	XP_011075906.1|1.3e-40|growth-regulating factor 2 [Sesamum indicum]
	isoform_220993	0.44	0	-4.49371	0.00115274	PIN13036.1|6.6e-99|hypothetical protein CDL12_14341 [Handroanthus impetiginosus]
	isoform_79644	5.70333	1.12	-2.25431	0.0133183	PIN13036.1|4.0e-206|hypothetical protein CDL12_14341 [Handroanthus impetiginosus]
	isoform_12363	8.41667	3.24667	-1.41079	0.0335157	XP_011074333.2|1.4e-187|growth-regulating factor 6 [Sesamum indicum]
	isoform_81979	0	9.85	9.0038	1.72944e-21	PIN13036.1|7.6e-114|hypothetical protein CDL12_14341 [Handroanthus impetiginosus]
HB	isoform_222589	15.1267	33.5533	1.07416	3.43576e-14	PIN02370.1|2.7e-139|Transcription factor MEIS1 [Handroanthus impetiginosus]
	isoform_42551	13.65	34.8933	1.23499	0.0168437	XP_011086207.1|1.0e-137|homeobox protein SBH1 [Sesamum indicum]
	isoform_26063	0	1.26667	3.93999	0.0123868	PIN09757.1|1.7e-134|Transcription factor MEIS1 [Handroanthus impetiginosus]
HSF	isoform_13314	6.85333	0	-8.64894	3.09481e-19	XP_012849282.1|2.4e-168|PREDICTED: heat stress transcription factor A-4c [Erythranthe guttata]
	isoform_121233	1.92	0	-6.78749	2.36927e-09	XP_012849282.1|2.7e-168|PREDICTED: heat stress transcription factor A-4c [Erythranthe guttata]
	isoform_162585	4.24	0.213333	-4.00271	6.99155e-07	XP_020549475.1|1.7e-71|heat shock factor protein HSF30 [Sesamum indicum]
	isoform_6577	1.10333	0.103333	-3.05974	0.00540084	XP_012849282.1|3.0e-168|PREDICTED: heat stress transcription factor A-4c [Erythranthe guttata]
	isoform_29648	10.5667	1.15667	-2.98445	0.000328198	XP_011076201.1|1.1e-118|heat stress transcription factor B-2a [Sesamum indicum]
	isoform_14382	7.26333	1.52667	-2.31917	2.95991e-17	PIN22861.1|8.7e-107|hypothetical protein CDL12_04422 [Handroanthus impetiginosus]
	isoform_21753	48.5567	16.7767	-1.57331	3.61011e-05	PIN10102.1|2.6e-120|hypothetical protein CDL12_17319 [Handroanthus impetiginosus]
	isoform_195949	10.1	4.02667	-1.39081	1.20195e-12	XP_011076201.1|1.4e-123|heat stress transcription factor B-2a [Sesamum indicum]
	isoform_12998	7.74	3.49	-1.19499	0.00157625	PIN08457.1|1.1e-163|Heat shock transcription factor [Handroanthus impetiginosus]
	isoform_15449	2.48	7.89	1.5566	0.00305569	PIN23514.1|4.0e-157|Heat shock transcription factor [Handroanthus impetiginosus]
	isoform_174350	0.81	3.82667	2.14459	8.65494e-09	PIN23514.1|9.9e-132|Heat shock transcription factor [Handroanthus impetiginosus]
	isoform_181416	2.24333	12.3833	2.32787	1.72065e-05	PIN23514.1|3.7e-157|Heat shock transcription factor [Handroanthus impetiginosus]
	isoform_136836	0.183333	1.69333	2.78657	0.0040129	XP_022848188.1|3.7e-15|heat shock factor protein HSF30-like [Olea europaea var. sylvestris]
	isoform_113290	0	2.15667	6.12002	1.16599e-07	PIN10102.1|2.8e-80|hypothetical protein CDL12_17319 [Handroanthus impetiginosus]
	isoform_8192	0	6.61	8.67497	2.63877e-19	XP_012849282.1|1.8e-167|PREDICTED: heat stress transcription factor A-4c [Erythranthe guttata]
	isoform_20456	0	18.4667	9.20189	6.23178e-21	PIN10102.1|1.2e-120|hypothetical protein CDL12_17319 [Handroanthus impetiginosus]
LIM	isoform_206291	5.89	0	-7.68068	5.50362e-14	XP_011076748.1|3.2e-98|LIM domain-containing protein WLIM2b [Sesamum indicum]
	isoform_29233	3.79333	0	-7.15583	4.55426e-11	XP_011076748.1|3.9e-98|LIM domain-containing protein WLIM2b [Sesamum indicum]
	isoform_109209	1	0.0333333	-4.08094	0.000119735	XP_027109726.1|2.1e-60|LIM domain-containing protein PLIM2c-like [Coffea arabica]
	isoform_126109	0.486667	0	-3.55333	0.0305582	XP_011076769.1|6.6e-217|protein DA1-related 2 isoform X4 [Sesamum indicum]
	isoform_128779	6.63667	0.896667	-2.74771	0.000772622	PIN05461.1|6.2e-184|Adaptor protein Enigma [Handroanthus impetiginosus]
	isoform_130898	4.09	1.13	-1.92014	7.28067e-15	XP_011076748.1|1.2e-82|LIM domain-containing protein WLIM2b [Sesamum indicum]
	isoform_184469	6.47667	2.36	-1.52663	5.32258e-07	XP_011076769.1|9.7e-247|protein DA1-related 2 isoform X4 [Sesamum indicum]
	isoform_180061	1.02667	3.16333	1.53996	0.00263451	XP_011076748.1|3.2e-98|LIM domain-containing protein WLIM2b [Sesamum indicum]
	isoform_31403	2.01333	7.70333	1.82963	0.000767545	XP_021715054.1|2.7e-32|myosin-17-like [Chenopodium quinoa]
	isoform_58546	0.08	1.28333	3.03535	0.0382014	XP_011076748.1|5.4e-60|LIM domain-containing protein WLIM2b [Sesamum indicum]
	isoform_28410	0.5	12.27	4.16694	8.25269e-08	XP_011076748.1|1.4e-98|LIM domain-containing protein WLIM2b [Sesamum indicum]
	isoform_198149	0	0.86	4.40725	0.00354296	XP_021715054.1|9.5e-32|myosin-17-like [Chenopodium quinoa]
	isoform_29269	0.473333	20.8567	5.3515	8.85809e-68	XP_011076748.1|6.6e-98|LIM domain-containing protein WLIM2b [Sesamum indicum]
	isoform_29290	0.113333	7.83	5.54901	6.46931e-11	XP_011076748.1|1.3e-98|LIM domain-containing protein WLIM2b [Sesamum indicum]
	isoform_24906	0	1.71	6.15984	1.4747e-07	XP_011076748.1|1.5e-98|LIM domain-containing protein WLIM2b [Sesamum indicum]
	isoform_207594	0	1.94333	7.02123	7.37026e-11	PIN21517.1|1.8e-183|Adaptor protein Enigma [Handroanthus impetiginosus]
	isoform_224284	0	14.4567	8.63169	1.44031e-18	XP_011076748.1|3.3e-98|LIM domain-containing protein WLIM2b [Sesamum indicum]
	isoform_71607	0	18.39	8.99528	2.24669e-21	XP_011076748.1|7.7e-60|LIM domain-containing protein WLIM2b [Sesamum indicum]
LOB	isoform_218006	30.1067	1.11	-4.67351	6.90293e-20	XP_011090495.1|5.4e-79|LOB domain-containing protein 4-like [Sesamum indicum]
	isoform_175016	9.73333	0.4	-4.57953	1.22149e-18	XP_011099556.1|5.8e-101|LOB domain-containing protein 41 [Sesamum indicum]
	isoform_150400	1.73333	0.0533333	-4.48385	7.91513e-06	XP_011090495.1|6.2e-66|LOB domain-containing protein 4-like [Sesamum indicum]
	isoform_147767	0.283333	0	-3.61149	0.0199705	AGS18322.1|8.1e-22|RA2 [Hordeum vulgare]
	isoform_94648	3.91333	0.26	-3.53272	0.000222266	XP_011099556.1|2.2e-64|LOB domain-containing protein 41 [Sesamum indicum]
MADS	isoform_24436	8.04333	0	-8.48099	2.94177e-18	XP_020554864.1|3.7e-97|MADS-box protein SVP [Sesamum indicum]
	isoform_35780	0.926667	0	-5.16608	5.59033e-05	XP_011075339.1|4.4e-98|MADS-box transcription factor 23 [Sesamum indicum]
	isoform_151977	0.803333	0	-5.14377	4.20123e-05	AIS82596.1|1.5e-116|APETALA 1 [Sesamum indicum]
	isoform_225894	1.15	0	-4.74983	0.000690813	NP_001297059.1|2.4e-120|uncharacterized protein LOC105963010 [Erythranthe guttata]
	isoform_105407	0.476667	0	-3.32008	0.0490123	XP_020554864.1|4.4e-98|MADS-box protein SVP [Sesamum indicum]
	isoform_177656	2.10667	0.23	-3.11062	0.000752024	XP_020554864.1|1.9e-85|MADS-box protein SVP [Sesamum indicum]
	isoform_94885	10.62	4.02333	-1.45696	4.69329e-06	XP_012834242.1|2.8e-37|PREDICTED: MADS-box transcription factor 17-like [Erythranthe guttata]
	isoform_144718	11.8267	27.35	1.13513	0.00391159	XP_012843634.1|4.3e-89|PREDICTED: MADS-box protein SOC1 [Erythranthe guttata]
	isoform_20627	6.70667	16.55	1.22854	3.96546e-08	XP_020554864.1|3.0e-98|MADS-box protein SVP [Sesamum indicum]
	isoform_169813	0.813333	2.44667	1.53116	0.0154132	PIN06533.1|1.4e-55|MADS box transcription factor [Handroanthus impetiginosus]
	isoform_39586	13.49	84.98	2.58184	2.61458e-50	XP_012843634.1|4.0e-89|PREDICTED: MADS-box protein SOC1 [Erythranthe guttata]
	isoform_177088	1.82333	13.6933	2.82577	3.03616e-19	XP_012843634.1|4.8e-89|PREDICTED: MADS-box protein SOC1 [Erythranthe guttata]
	isoform_155808	0.09	4.40667	4.63574	3.72205e-05	PIN06533.1|5.9e-67|MADS box transcription factor [Handroanthus impetiginosus]
	isoform_35520	0	0.87	5.15126	4.00547e-05	PIN06533.1|7.4e-66|MADS box transcription factor [Handroanthus impetiginosus]
	isoform_182534	0	3.47	7.44454	8.35366e-13	XP_020554864.1|8.6e-98|MADS-box protein SVP [Sesamum indicum]
mTERF	isoform_30706	10.7033	0	-8.27573	1.16426e-15	XP_011074979.1|4.3e-147|transcription termination factor MTERF6, chloroplastic/mitochondrial [Sesamum indicum]
	isoform_81775	4.98	0.01	-8.08861	4.20238e-22	XP_012829334.1|2.1e-151|PREDICTED: uncharacterized protein LOC105950514 [Erythranthe guttata]
	isoform_148185	1.28333	0	-6.75358	8.53766e-10	XP_012834387.1|2.0e-215|PREDICTED: uncharacterized protein LOC105955227 isoform X1 [Erythranthe guttata]
	isoform_149875	1.28333	0.01	-3.57801	0.029036	XP_011074163.1|2.3e-54|uncharacterized protein LOC105158945 [Sesamum indicum]
	isoform_8795	0.403333	0	-3.55774	0.0299489	PIN09464.1|1.7e-72|Mitochondrial transcription termination factor, mTERF [Handroanthus impetiginosus]
	isoform_29554	13.24	2.13667	-2.64851	3.21005e-10	XP_011074979.1|4.3e-147|transcription termination factor MTERF6, chloroplastic/mitochondrial [Sesamum indicum]
	isoform_96205	4.32333	1.71	-1.40128	8.77209e-06	XP_011079721.1|3.1e-129|transcription termination factor MTERF8, chloroplastic [Sesamum indicum]
	isoform_98899	3.54	1.62667	-1.1834	6.41476e-06	PIN01242.1|2.7e-117|Mitochondrial transcription termination factor, mTERF [Handroanthus impetiginosus]
	isoform_18689	9.63	4.55	-1.13955	0.018252	XP_011079721.1|1.8e-127|transcription termination factor MTERF8, chloroplastic [Sesamum indicum]
	isoform_5402	0.913333	2.68	1.476	1.09736e-06	PIN20009.1|3.5e-183|hypothetical protein CDL12_07334 [Handroanthus impetiginosus]
	isoform_109403	0.01	0.126667	2.80121	0.0329951	XP_012828220.1|1.5e-141|PREDICTED: uncharacterized protein LOC105949453 [Erythranthe guttata]
	isoform_125049	0.196667	4.91	3.45382	0.012726	KZV19037.1|2.0e-139|hypothetical protein F511_08465 [Dorcoceras hygrometricum]
	isoform_14596	0	0.796667	3.69307	0.0225348	XP_011079721.1|2.0e-127|transcription termination factor MTERF8, chloroplastic [Sesamum indicum]
	isoform_158412	0.236667	3.73333	3.71633	1.41441e-09	XP_012829334.1|9.4e-181|PREDICTED: uncharacterized protein LOC105950514 [Erythranthe guttata]
	isoform_73433	0.196667	8.19	4.10665	0.00113794	XP_012838240.1|1.2e-139|PREDICTED: uncharacterized protein LOC105958782 [Erythranthe guttata]
	isoform_17970	0	1.06667	6.02659	1.57983e-07	XP_012838240.1|5.8e-57|PREDICTED: uncharacterized protein LOC105958782 [Erythranthe guttata]
	isoform_27980	0.07	8.95	6.56924	2.82773e-28	XP_011074979.1|4.7e-147|transcription termination factor MTERF6, chloroplastic/mitochondrial [Sesamum indicum]
	isoform_21041	0	2.65333	6.84329	7.35906e-10	PIM98010.1|3.9e-116|Mitochondrial transcription termination factor, mTERF [Handroanthus impetiginosus]
MYB	isoform_24338	8.68	0	-8.62174	3.66957e-19	XP_011094946.1|8.3e-153|transcription factor MYB1 [Sesamum indicum]
	isoform_177840	3.26	0	-7.23644	1.34571e-11	ACJ83425.1|6.3e-23|unknown, partial [Medicago truncatula]
	isoform_148349	1.00333	0	-5.7833	1.01398e-06	KZV35581.1|1.8e-72|hypothetical protein F511_32747 [Dorcoceras hygrometricum]
	isoform_51169	2.08	0	-5.71381	1.97436e-06	PIN06241.1|2.3e-31|hypothetical protein CDL12_21212 [Handroanthus impetiginosus]
	isoform_65861	155.66	5.61	-4.64938	1.38561e-13	PIN06241.1|1.5e-29|hypothetical protein CDL12_21212 [Handroanthus impetiginosus]
	isoform_51461	14.49	0.493333	-4.44016	1.04899e-06	PIN06241.1|2.1e-31|hypothetical protein CDL12_21212 [Handroanthus impetiginosus]
	isoform_118668	57.3133	2.72	-4.33378	1.12808e-15	PIN06241.1|1.9e-31|hypothetical protein CDL12_21212 [Handroanthus impetiginosus]
	isoform_20474	6.14333	0.15	-4.19452	0.000826613	AKV71962.1|1.8e-145|R2R3-MYB protein [Rehmannia glutinosa]
	isoform_180082	0.94	0	-3.89483	0.0139612	XP_011074463.1|7.2e-84|transcription factor MYB44 [Sesamum indicum]
	isoform_105079	0.46	0.00333333	-3.82616	0.0163969	XP_011087312.1|3.0e-282|uncharacterized protein LOC105168847 isoform X1 [Sesamum indicum]
	isoform_38630	4.92	0.18	-3.57305	0.0119361	XP_011074463.1|3.8e-84|transcription factor MYB44 [Sesamum indicum]
	isoform_80433	2.33	0.14	-3.56361	0.000204799	XP_012852430.1|6.5e-23|PREDICTED: uncharacterized protein LOC105972042 [Erythranthe guttata]
	isoform_18274	0.826667	0.0433333	-3.52639	0.0026717	AKV71948.1|2.3e-82|R2R3-MYB protein [Rehmannia glutinosa]
	isoform_25358	3.00333	0.243333	-3.14149	0.00455393	XP_011071639.1|5.8e-127|myb-related protein 306 [Sesamum indicum]
	isoform_2067	16.63	0.7	-3.12114	0.0467834	XP_011087312.1|8.0e-294|uncharacterized protein LOC105168847 isoform X1 [Sesamum indicum]
	isoform_187587	3.48667	0.34	-3.01156	0.00569092	XP_011084262.1|6.3e-224|cell division cycle 5-like protein isoform X1 [Sesamum indicum]
	isoform_32088	21.9767	3.09667	-2.81279	2.18307e-09	PIN05598.1|7.1e-115|Transcription factor, Myb superfamily [Handroanthus impetiginosus]
	isoform_22358	4.06	0.45	-2.72493	0.026837	XP_011071639.1|6.2e-127|myb-related protein 306 [Sesamum indicum]
	isoform_26219	53.1833	8.35333	-2.72125	5.84009e-34	XP_011086441.1|3.5e-129|transcription factor MYB1R1 [Sesamum indicum]
	isoform_210374	0.793333	0.153333	-2.24667	0.00889321	XP_011091956.1|3.9e-114|myb-related protein Zm38 isoform X2 [Sesamum indicum]
	isoform_108757	1.32667	0.273333	-2.21042	0.00446327	EYU25387.1|2.4e-89|hypothetical protein MIMGU_mgv1a013005mg [Erythranthe guttata]
	isoform_26956	15.0067	3.43333	-2.18578	7.81041e-26	AKV71963.1|5.1e-149|R2R3-MYB protein [Rehmannia glutinosa]
	isoform_19969	3.27333	0.86	-1.98882	2.54928e-06	XP_011074463.1|6.9e-84|transcription factor MYB44 [Sesamum indicum]
	isoform_100207	3.68667	0.943333	-1.9477	0.0112126	PIN05598.1|7.6e-60|Transcription factor, Myb superfamily [Handroanthus impetiginosus]
	isoform_120876	4.45	1.30667	-1.80859	0.000376274	AKV71964.1|7.3e-162|R2R3-MYB protein [Rehmannia glutinosa]
	isoform_88806	13.62	4.37	-1.68755	3.28557e-06	AKV71962.1|1.5e-145|R2R3-MYB protein [Rehmannia glutinosa]
	isoform_17960	5.52	2.01667	-1.50059	0.00371724	XP_011069977.1|1.5e-92|transcription factor MYB56 [Sesamum indicum]
	isoform_143504	12.6333	4.92	-1.37815	0.0134112	AKV71950.1|1.2e-45|R2R3-MYB protein [Rehmannia glutinosa]
	isoform_192122	1.95333	0.853333	-1.2563	0.0124301	PIN19273.1|6.4e-102|hypothetical protein CDL12_08047 [Handroanthus impetiginosus]
	isoform_236622	10.4433	4.55333	-1.21946	0.0382509	XP_011070362.1|1.0e-99|transcription repressor MYB5-like [Sesamum indicum]
	isoform_63837	5.26333	2.39667	-1.17434	0.00611203	PNY08273.1|1.6e-51|MYB-related protein 308-like protein [Trifolium pratense]
	isoform_205933	12.6667	6.43667	-1.05212	2.96956e-07	XP_012834457.1|1.3e-137|PREDICTED: SWR1-complex protein 4 isoform X1 [Erythranthe guttata]
	isoform_150900	19.5033	41.3867	1.00707	0.0181133	XP_011071772.1|2.8e-112|transcription factor MYB1R1 [Sesamum indicum]
	isoform_33453	2.20667	5.09333	1.1189	0.00684247	XP_011078025.1|8.6e-105|telomere repeat-binding factor 4 [Sesamum indicum]
	isoform_149306	1.39	4.10333	1.48886	1.36172e-24	XP_011074832.1|9.2e-232|SWI/SNF complex subunit SWI3C isoform X1 [Sesamum indicum]
	isoform_2847	3.40667	12.1233	1.72753	0.000774843	XP_020551756.1|2.3e-279|uncharacterized protein LOC105168847 isoform X2 [Sesamum indicum]
	isoform_1012	0.28	1.16	1.93599	0.000171622	PIN06750.1|0.0e+00|hypothetical protein CDL12_20693 [Handroanthus impetiginosus]
	isoform_60700	7.04667	32.7	2.04831	0.00562864	XP_020553846.1|1.8e-22|MYB-like transcription factor ETC1 [Sesamum indicum]
	isoform_17188	0.27	2.17333	2.61328	0.0149483	XP_021612539.1|1.0e-72|protein REVEILLE 6-like isoform X2 [Manihot esculenta]
	isoform_135316	0.163333	2.41333	2.96	0.0375231	XP_011101318.1|5.5e-106|RNA polymerase I termination factor [Sesamum indicum]
	isoform_31116	1.26	15.12	2.9681	0.00983987	XP_011076175.1|5.9e-120|transcription factor MYB3-like [Sesamum indicum]
	isoform_72096	0.17	1.95333	3.39434	1.17961e-12	XP_011076175.1|1.3e-66|transcription factor MYB3-like [Sesamum indicum]
	isoform_227462	0	0.796667	3.45464	0.0295854	PIA57383.1|1.0e-54|hypothetical protein AQUCO_00600250v1 [Aquilegia coerulea]
	isoform_45065	0	2.16667	3.79398	0.0179661	XP_011070362.1|5.3e-72|transcription repressor MYB5-like [Sesamum indicum]
	isoform_186712	0.246667	6.11	3.98184	8.48821e-05	XP_011087312.1|3.0e-282|uncharacterized protein LOC105168847 isoform X1 [Sesamum indicum]
	isoform_27881	0	1.75333	4.10966	0.00803671	PIN19273.1|6.0e-102|hypothetical protein CDL12_08047 [Handroanthus impetiginosus]
	isoform_3052	0	0.25	4.46773	0.00139095	XP_011074832.1|0.0e+00|SWI/SNF complex subunit SWI3C isoform X1 [Sesamum indicum]
	isoform_81143	0	0.863333	5.28351	2.17154e-05	XP_011085400.1|3.2e-121|transcriptional adapter ADA2 isoform X1 [Sesamum indicum]
	isoform_23229	0	2.76	6.9868	7.77849e-11	XP_019462284.1|1.5e-85|PREDICTED: protein REVEILLE 6-like isoform X3 [Lupinus angustifolius]
	isoform_24917	0	7.06667	8.20919	7.73701e-17	XP_011094946.1|2.1e-153|transcription factor MYB1 [Sesamum indicum]
NAC	isoform_9806	11.79	0	-9.12668	1.58158e-20	XP_011075874.1|1.2e-218|NAC domain-containing protein 62 [Sesamum indicum]
	isoform_101170	10.4	0	-9.07885	6.0416e-22	XP_011075874.1|1.4e-183|NAC domain-containing protein 62 [Sesamum indicum]
	isoform_224464	5.06667	0.306667	-3.91537	6.14556e-08	PIN17395.1|2.6e-66|hypothetical protein CDL12_09945 [Handroanthus impetiginosus]
	isoform_24214	1.50667	0.07	-3.9086	0.000176871	XP_011078584.1|6.0e-23|NAC domain-containing protein 92 [Sesamum indicum]
	isoform_38769	0.68	0	-3.39482	0.041845	XP_011096265.1|2.5e-84|NAC transcription factor 25 [Sesamum indicum]
	isoform_175033	0.376667	0	-3.36561	0.0451597	XP_011076897.1|6.3e-176|NAC domain-containing protein 53 isoform X1 [Sesamum indicum]
	isoform_209505	0.92	0.07	-3.14441	0.00979109	XP_011078584.1|2.6e-23|NAC domain-containing protein 92 [Sesamum indicum]
	isoform_225939	10.0833	1.08333	-3.00162	0.000418061	XP_022897039.1|9.4e-80|NAC domain-containing protein 35-like [Olea europaea var. sylvestris]
	isoform_20272	1.11667	0.0833333	-2.9986	0.0287215	XP_011074497.1|8.8e-108|NAC transcription factor 29-like isoform X3 [Sesamum indicum]
	isoform_131566	9.64667	1.21667	-2.84377	0.000141946	XP_011078584.1|1.3e-138|NAC domain-containing protein 92 [Sesamum indicum]
	isoform_93189	2.34	0.406667	-2.46812	0.000125481	XP_011085744.1|2.2e-123|NAC domain-containing protein 100 [Sesamum indicum]
	isoform_189653	6.38667	1.18333	-2.41663	1.31978e-05	XP_011074497.1|6.9e-80|NAC transcription factor 29-like isoform X3 [Sesamum indicum]
	isoform_11903	9.8	4.24	-1.25421	0.0423464	XP_011076897.1|7.7e-239|NAC domain-containing protein 53 isoform X1 [Sesamum indicum]
	isoform_208433	15.4667	32.9033	1.00894	2.36756e-08	XP_011101543.1|2.5e-103|NAC domain-containing protein 53 isoform X1 [Sesamum indicum]
	isoform_41612	13.55	31	1.08558	0.0491055	PIN01702.1|1.7e-66|hypothetical protein CDL12_25788 [Handroanthus impetiginosus]
	isoform_219404	0.71	2.38333	1.66528	4.84404e-13	PIN22627.1|1.3e-143|hypothetical protein CDL12_04665 [Handroanthus impetiginosus]
	isoform_19022	0.82	3.08667	1.82305	6.66107e-05	XP_011095244.1|1.2e-118|NAC transcription factor 56-like [Sesamum indicum]
	isoform_33257	0.91	3.51667	1.85658	1.67406e-07	XP_011081420.2|1.1e-99|NAC domain-containing protein 12 [Sesamum indicum]
	isoform_58510	0	0.47	3.35158	0.03813	XP_009769770.1|1.4e-15|PREDICTED: NAC domain-containing protein 67-like [Nicotiana sylvestris]
	isoform_138303	0	0.283333	3.68313	0.0152106	PIN08397.1|9.6e-47|hypothetical protein CDL12_19025 [Handroanthus impetiginosus]
	isoform_114814	0	0.61	3.97726	0.00661154	PIN08397.1|1.1e-46|hypothetical protein CDL12_19025 [Handroanthus impetiginosus]
	isoform_9124	0.496667	9.55	4.17637	9.45171e-54	XP_011075874.1|1.8e-217|NAC domain-containing protein 62 [Sesamum indicum]
	isoform_25108	0.17	6.94667	4.29451	0.00024918	XP_011095244.1|9.9e-119|NAC transcription factor 56-like [Sesamum indicum]
	isoform_223467	0	10.3467	8.76967	1.35832e-19	XP_011075874.1|6.1e-197|NAC domain-containing protein 62 [Sesamum indicum]
	isoform_137401	0	17.2167	9.80241	3.61344e-27	XP_011075874.1|3.9e-217|NAC domain-containing protein 62 [Sesamum indicum]
OFP	isoform_31391	0.616667	0.0266667	-3.34448	0.0132919	PIN03422.1|5.2e-68|hypothetical protein CDL12_24053 [Handroanthus impetiginosus]
	isoform_28105	24.9333	4.28	-2.53302	2.88857e-07	PIN15741.1|9.4e-105|hypothetical protein CDL12_11600 [Handroanthus impetiginosus]
	isoform_28433	3.55333	0.523333	-2.45041	0.0368167	PIN15741.1|4.2e-92|hypothetical protein CDL12_11600 [Handroanthus impetiginosus]
	isoform_116330	1.77667	0.366667	-2.35388	1.30115e-08	KZV16271.1|7.9e-17|ovate family protein [Dorcoceras hygrometricum]
	isoform_27282	26.9167	7.73667	-1.79765	0.000503518	PIN15741.1|1.0e-104|hypothetical protein CDL12_11600 [Handroanthus impetiginosus]
	isoform_198172	3.97667	1.26333	-1.71376	1.65437e-06	XP_011072338.2|1.1e-17|transcription repressor OFP14 [Sesamum indicum]
	isoform_78467	2.52667	0.94	-1.49361	1.62209e-06	XP_011072338.2|5.4e-36|transcription repressor OFP14 [Sesamum indicum]
	isoform_225009	9.07	3.92667	-1.26883	6.66695e-06	XP_011072338.2|2.9e-38|transcription repressor OFP14 [Sesamum indicum]
	isoform_97212	11.2867	5.07	-1.186	0.0480204	PIN15741.1|4.1e-102|hypothetical protein CDL12_11600 [Handroanthus impetiginosus]
	isoform_35611	0	2.17667	5.7498	3.9044e-06	PIM97361.1|8.1e-78|hypothetical protein CDL12_30169 [Handroanthus impetiginosus]
PBF-2-like	isoform_32720	11.04	0	-8.45406	5.04915e-18	XP_011095185.1|7.1e-90|single-stranded DNA-bindig protein WHY2, mitochondrial isoform X2 [Sesamum indicum]
PLATZ	isoform_34940	18.2967	0	-8.88021	3.00344e-19	XP_011084632.1|6.4e-73|uncharacterized protein LOC105166840 [Sesamum indicum]
	isoform_25043	0.616667	0	-4.65014	0.000819425	XP_011090372.1|2.2e-118|uncharacterized protein LOC105171062 [Sesamum indicum]
	isoform_34129	7.19333	1.11667	-2.70029	1.12459e-08	PIN17255.1|1.2e-111|hypothetical protein CDL12_10077 [Handroanthus impetiginosus]
	isoform_232660	1.85667	0.28	-2.50263	0.0153499	XP_011084632.1|7.6e-55|uncharacterized protein LOC105166840 [Sesamum indicum]
	isoform_40987	33.71	9.12667	-1.9531	2.48544e-33	PIN17255.1|9.6e-112|hypothetical protein CDL12_10077 [Handroanthus impetiginosus]
	isoform_37722	11.19	4.36667	-1.41396	1.0293e-05	XP_011101459.1|1.3e-91|uncharacterized protein LOC105179511 [Sesamum indicum]
	isoform_77207	1.52667	3.32	1.039	0.0105759	PIN21471.1|6.4e-98|hypothetical protein CDL12_05816 [Handroanthus impetiginosus]
	isoform_111795	0.05	1.20333	4.15601	6.45273e-05	GAV81095.1|2.5e-23|PLATZ domain-containing protein [Cephalotus follicularis]
RWP-RK	isoform_101847	0.63	2.26	1.79901	0.00687832	XP_011081630.1|3.9e-32|uncharacterized protein LOC105164634 isoform X2 [Sesamum indicum]
S1Fa-like	isoform_236850	5.67	0	-6.38067	8.76137e-08	XP_021607403.1|4.6e-07|DNA-binding protein S1FA-like [Manihot esculenta]
	isoform_75640	0	18.2233	8.87741	8.6234e-21	PIN10523.1|2.2e-21|hypothetical protein CDL12_16878 [Handroanthus impetiginosus]
SBP	isoform_225113	0.7	0	-3.48723	0.0353472	PIM97737.1|6.0e-74|hypothetical protein CDL12_29790 [Handroanthus impetiginosus]
	isoform_78314	12.09	0.19	-3.44282	0.03364	PIN10142.1|2.2e-243|hypothetical protein CDL12_17269 [Handroanthus impetiginosus]
	isoform_130131	2.64	0.813333	-1.6971	0.00817873	XP_011070914.2|6.8e-39|squamosa promoter-binding-like protein 6 [Sesamum indicum]
	isoform_210005	7.24667	2.77667	-1.4478	4.50431e-08	PIN10142.1|0.0e+00|hypothetical protein CDL12_17269 [Handroanthus impetiginosus]
SRS	isoform_49467	12.93	2.66667	-2.25134	0.000170449	XP_020552557.1|4.1e-108|protein LATERAL ROOT PRIMORDIUM 1-like [Sesamum indicum]
TAZ	isoform_14938	6.01667	1.08333	-2.51667	3.20218e-12	PIN06121.1|3.6e-172|CREB binding protein/P300 [Handroanthus impetiginosus]
	isoform_16430	3.44333	8.18	1.17412	1.69646e-06	PIN06121.1|7.7e-145|CREB binding protein/P300 [Handroanthus impetiginosus]
TCP	isoform_24886	6.30333	0.0133333	-7.4044	6.22154e-16	PIN23679.1|6.5e-78|hypothetical protein CDL12_03597 [Handroanthus impetiginosus]
	isoform_15442	20.1133	0.106667	-4.77573	0.000715368	PIN23679.1|8.0e-78|hypothetical protein CDL12_03597 [Handroanthus impetiginosus]
	isoform_210327	3.00667	0.116667	-3.80424	0.00156138	XP_011098917.1|1.8e-108|transcription factor TCP20 [Sesamum indicum]
	isoform_165923	1.15667	0.0433333	-3.72127	0.00477341	XP_011082737.1|7.9e-138|transcription factor TCP4-like [Sesamum indicum]
	isoform_15983	0.99	0.0766667	-3.04445	0.0229228	PIN16227.1|1.8e-80|hypothetical protein CDL12_11104 [Handroanthus impetiginosus]
	isoform_149279	2.50667	0.89	-1.57448	0.00129471	PIM97913.1|5.8e-24|hypothetical protein CDL12_29614 [Handroanthus impetiginosus]
	isoform_23426	19.9333	7.15333	-1.54016	0.000379211	XP_020552305.1|1.2e-77|transcription factor TCP12-like [Sesamum indicum]
	isoform_233865	0.706667	0.26	-1.53078	0.018062	XP_011096599.1|8.9e-106|transcription factor TCP2-like [Sesamum indicum]
	isoform_18596	38.7367	15.1733	-1.3952	0.000761027	PIN16227.1|5.4e-108|hypothetical protein CDL12_11104 [Handroanthus impetiginosus]
	isoform_12805	22.57	10.1733	-1.19026	0.0127145	XP_011071008.1|1.3e-73|transcription factor TCP15 [Sesamum indicum]
	isoform_27224	12.3633	5.79667	-1.15673	0.0389561	XP_020552305.1|8.9e-77|transcription factor TCP12-like [Sesamum indicum]
	isoform_23064	3.89333	1.92	-1.08288	0.000731431	PIN09374.1|2.8e-124|hypothetical protein CDL12_18052 [Handroanthus impetiginosus]
	isoform_12133	0	2.17667	4.33286	0.00452062	XP_011096599.1|6.3e-204|transcription factor TCP2-like [Sesamum indicum]
Tify	isoform_100419	7.54333	0.0433333	-7.15919	3.94037e-23	PIN13493.1|9.3e-73|hypothetical protein CDL12_13878 [Handroanthus impetiginosus]
	isoform_16369	1.21333	2.82333	1.11009	0.0416877	XP_011081893.1|8.3e-131|protein TIFY 8 [Sesamum indicum]
	isoform_19811	3.65	12.2133	1.66816	2.88684e-12	PIN13493.1|5.4e-113|hypothetical protein CDL12_13878 [Handroanthus impetiginosus]
Trihelix	isoform_26869	2.48	0	-6.61089	5.94958e-09	PIN19580.1|9.1e-138|Transcription factor GT-2 [Handroanthus impetiginosus]
	isoform_215551	3.18333	0.166667	-3.79061	9.44412e-05	XP_011096762.1|1.2e-80|trihelix transcription factor ASR3 isoform X1 [Sesamum indicum]
	isoform_3895	1.71	0.39	-2.14939	1.93952e-05	XP_011101538.1|4.5e-144|trihelix transcription factor GT-2-like [Sesamum indicum]
	isoform_25474	12.66	3.61	-1.87919	1.48141e-27	XP_011072765.1|7.7e-132|trihelix transcription factor ASIL2 [Sesamum indicum]
	isoform_5392	12.33	5.25	-1.30373	1.47943e-09	XP_011074760.1|3.3e-226|trihelix transcription factor GT-2-like [Sesamum indicum]
	isoform_90362	2.46667	1.28667	-1.01168	0.0100885	XP_011101478.1|1.5e-94|uncharacterized protein LOC105179524 [Sesamum indicum]
	isoform_80584	6.49667	14.4967	1.08233	1.04086e-07	PIN14155.1|4.0e-112|Transcription factor GT-2 [Handroanthus impetiginosus]
TUB	isoform_232930	8.71333	0	-8.63144	1.48314e-18	XP_011082500.1|6.9e-201|tubby-like F-box protein 3 [Sesamum indicum]
	isoform_168847	16.9433	0	-8.15801	3.39764e-16	XP_022895569.1|2.7e-14|tubby-like F-box protein 8 [Olea europaea var. sylvestris]
	isoform_12419	1.41667	0	-4.29009	0.00491241	XP_011087815.1|8.8e-179|tubby-like F-box protein 8 [Sesamum indicum]
	isoform_74540	0.386667	0	-3.45951	0.0368139	XP_006351828.1|1.3e-206|PREDICTED: tubby-like F-box protein 8 [Solanum tuberosum]
	isoform_223465	4.91	0.523333	-3.29719	8.52329e-21	XP_011082500.1|1.4e-116|tubby-like F-box protein 3 [Sesamum indicum]
	isoform_106904	3.56	8.52333	1.19132	6.7563e-10	XP_011082500.1|8.6e-75|tubby-like F-box protein 3 [Sesamum indicum]
	isoform_4977	0.903333	2.47333	1.36926	3.11346e-05	XP_011101573.1|7.4e-189|tubby-like F-box protein 8 [Sesamum indicum]
	isoform_44095	3.90333	35.4833	3.03238	1.03036e-13	XP_011084346.1|2.1e-23|uncharacterized protein LOC105166619 [Sesamum indicum]
	isoform_54974	0	2.35667	3.64065	0.0251151	XP_022895569.1|2.5e-14|tubby-like F-box protein 8 [Olea europaea var. sylvestris]
	isoform_201188	0	0.14	3.64348	0.0173332	XP_011082500.1|3.3e-123|tubby-like F-box protein 3 [Sesamum indicum]
	isoform_15916	1.1	18.25	3.89121	8.45654e-16	XP_011087815.1|4.9e-216|tubby-like F-box protein 8 [Sesamum indicum]
	isoform_83801	0	0.583333	5.53205	4.33993e-06	XP_011082500.1|3.1e-201|tubby-like F-box protein 3 [Sesamum indicum]
	isoform_10065	0	8.58333	8.94041	4.59562e-21	XP_011082500.1|8.9e-201|tubby-like F-box protein 3 [Sesamum indicum]
VOZ	isoform_99951	10.3333	0	-9.39372	4.02124e-24	XP_011096373.2|1.2e-240|transcription factor VOZ1, partial [Sesamum indicum]
	isoform_8344	7.01	21.4933	1.5228	5.60284e-08	XP_011096373.2|3.1e-241|transcription factor VOZ1, partial [Sesamum indicum]
	isoform_6911	0.713333	8.44667	3.4384	1.77797e-20	XP_011096373.2|3.4e-241|transcription factor VOZ1, partial [Sesamum indicum]
WRKY	isoform_48533	6.76	0	-7.33958	3.41869e-12	XP_011100937.1|1.3e-56|probable WRKY transcription factor 50 [Sesamum indicum]
	isoform_95167	3.85667	0.0266667	-5.87531	7.24235e-08	PIN00550.1|1.8e-95|hypothetical protein CDL12_26946 [Handroanthus impetiginosus]
	isoform_48263	3.8	0.213333	-3.30469	0.0112816	XP_009788059.1|1.2e-46|PREDICTED: probable WRKY transcription factor 43 [Nicotiana sylvestris]
	isoform_219599	1.45	0.106667	-3.25593	0.00756595	XP_011074403.1|4.0e-118|probable WRKY transcription factor 7 [Sesamum indicum]
	isoform_125922	2.52333	0.236667	-3.12467	0.000475411	XP_011074403.1|1.2e-148|probable WRKY transcription factor 7 [Sesamum indicum]
	isoform_2300	22	2.66	-3.01317	3.5659e-08	XP_011077169.1|2.1e-174|coatomer subunit beta-1 [Sesamum indicum]
	isoform_158344	9.96667	1.30333	-2.83348	3.86683e-05	PIN21433.1|7.8e-98|hypothetical protein CDL12_05857 [Handroanthus impetiginosus]
	isoform_214126	8.18333	0.81	-2.80146	0.0275813	XP_011096716.1|3.9e-112|probable WRKY transcription factor 14 [Sesamum indicum]
	isoform_180748	16.9	2.57	-2.76604	2.11611e-22	AKA27923.1|3.6e-77|WRKY protein [Salvia miltiorrhiza]
	isoform_123582	7.99667	1.21	-2.5509	0.00388002	XP_011086199.1|9.8e-185|probable WRKY transcription factor 31 [Sesamum indicum]
	isoform_127711	7.55667	1.29333	-2.43838	0.00191094	AKA27895.1|2.6e-211|WRKY protein [Salvia miltiorrhiza]
	isoform_162164	1.01667	0.19	-2.41298	0.00117868	PIN00550.1|1.5e-108|hypothetical protein CDL12_26946 [Handroanthus impetiginosus]
	isoform_129475	0.396667	0.0733333	-2.39166	0.00307638	XP_011096716.1|4.7e-72|probable WRKY transcription factor 14 [Sesamum indicum]
	isoform_198480	2.88	0.693333	-2.12692	4.42057e-05	XP_011082056.1|6.5e-94|probable WRKY transcription factor 17 [Sesamum indicum]
	isoform_26145	7.95667	1.95667	-2.01476	0.000711725	AKA27923.1|1.8e-77|WRKY protein [Salvia miltiorrhiza]
	isoform_46160	57.1733	14.3533	-1.98768	5.84093e-05	XP_011100937.1|1.1e-58|probable WRKY transcription factor 50 [Sesamum indicum]
	isoform_216967	1.9	0.536667	-1.86925	0.000453415	XP_017243316.1|8.2e-29|PREDICTED: probable WRKY transcription factor 15 isoform X2 [Daucus carota subsp. sativus]
	isoform_88505	4.92667	1.37	-1.80744	0.0146973	XP_020553388.1|3.0e-63|probable WRKY transcription factor 33 [Sesamum indicum]
	isoform_98114	47.4133	15.5533	-1.59576	0.0112783	PIN19692.1|2.6e-204|hypothetical protein CDL12_07620 [Handroanthus impetiginosus]
	isoform_207425	26.7733	8.72	-1.59247	0.0223157	PIN26514.1|4.3e-73|hypothetical protein CDL12_00717 [Handroanthus impetiginosus]
	isoform_24458	36.3067	13.1633	-1.50256	0.000147567	XP_011082056.1|3.6e-153|probable WRKY transcription factor 17 [Sesamum indicum]
	isoform_153202	141	51.4267	-1.46426	0.0088497	XP_011100937.1|1.1e-56|probable WRKY transcription factor 50 [Sesamum indicum]
	isoform_215964	4.21333	1.60667	-1.41225	0.0152719	PIN12760.1|5.5e-93|hypothetical protein CDL12_14626 [Handroanthus impetiginosus]
	isoform_185104	2.89333	1.28	-1.21321	0.0223568	AMP82887.1|6.6e-55|WRKY transcription factor [Catalpa bungei]
	isoform_216973	1.73	0.853333	-1.10948	0.0292703	XP_011079549.1|3.8e-87|probable WRKY transcription factor 35 [Sesamum indicum]
	isoform_204671	15.6867	7.73667	-1.09687	2.50528e-08	PIN01980.1|1.6e-109|hypothetical protein CDL12_25509 [Handroanthus impetiginosus]
	isoform_30880	11.69	5.67	-1.08067	0.0243971	PIN22890.1|3.8e-103|hypothetical protein CDL12_04383 [Handroanthus impetiginosus]
	isoform_166874	5.31	11.8	1.06904	0.00388984	XP_011095503.1|1.9e-122|probable WRKY transcription factor 20 [Sesamum indicum]
	isoform_133420	0.103333	2.79667	3.51794	0.00997454	PIN00550.1|4.9e-201|hypothetical protein CDL12_26946 [Handroanthus impetiginosus]
	isoform_42760	0	1.87333	3.76773	0.0190678	XP_011100937.1|1.3e-58|probable WRKY transcription factor 50 [Sesamum indicum]
	isoform_12132	0	1.19	4.01603	0.0103605	PIN00550.1|1.3e-198|hypothetical protein CDL12_26946 [Handroanthus impetiginosus]
	isoform_12072	0	0.656667	5.27602	3.69496e-05	AKA27895.1|5.8e-117|WRKY protein [Salvia miltiorrhiza]
	isoform_222710	0.0733333	5.55	5.5785	1.66178e-10	PIN00550.1|3.4e-175|hypothetical protein CDL12_26946 [Handroanthus impetiginosus]
	isoform_192600	0	1.44333	5.96246	2.60949e-07	XP_011097673.1|3.5e-149|probable WRKY transcription factor 2 isoform X2 [Sesamum indicum]
zf-HD	isoform_87945	2.6	0	-6.01849	2.31068e-06	XP_011083674.1|2.8e-106|zinc-finger homeodomain protein 5 [Sesamum indicum]
	isoform_33936	7.16	0.336667	-3.25486	0.0279892	PIN02949.1|7.3e-101|hypothetical protein CDL12_24533 [Handroanthus impetiginosus]
	isoform_60256	2.89	0.293333	-3.18734	0.000341749	PIN16822.1|8.3e-23|hypothetical protein CDL12_10524 [Handroanthus impetiginosus]
	isoform_151651	2.20333	0.33	-2.74667	9.70491e-07	PIN24497.1|2.7e-143|hypothetical protein CDL12_02785 [Handroanthus impetiginosus]
	isoform_197961	1.37	0.166667	-2.61422	0.0326294	OTG34490.1|6.1e-25|hypothetical protein HannXRQ_Chr02g0046411 [Helianthus annuus]
	isoform_61774	9.05667	24.99	1.37316	0.0010245	XP_020548055.1|4.3e-29|LOW QUALITY PROTEIN: mini zinc finger protein 2-like [Sesamum indicum]
	isoform_189740	7.12667	20.17	1.39737	0.0224586	XP_020548055.1|6.3e-29|LOW QUALITY PROTEIN: mini zinc finger protein 2-like [Sesamum indicum]
	isoform_40726	0.0333333	1.02	4.33864	0.000155558	PIN24496.1|6.3e-37|hypothetical protein CDL12_02784 [Handroanthus impetiginosus]
	isoform_56097	0.283333	17.49	5.50886	3.11528e-15	PIN24496.1|4.1e-37|hypothetical protein CDL12_02784 [Handroanthus impetiginosus]
